# Supplementary material for: First report of begomoviruses infecting Cucumis sativus L. in North America and identification of a proposed new begomovirus species
Source: PeerJ. 2020 Jul 10;8:e9245. doi: 10.7717/peerj.9245 (PMC7357562; doi:10.7717/peerj.9245)
Supplement: Supplemental Information 7 [file peerj-08-9245-s007.fas]

>Contig1
GAGCCTAACCAAGGTCAGGGTCTGTCTTAAGAAGTTTATGAAAACATTGGGGGGAAGAAG
ATCAAGGCTTTTTAGTATAGTGCAAAGCGTTAGAAAAATAATCATATATAAATAAAATGC
TTCACCATATTTATATATAATCATTTCCAAAACAATACATATATGAATATTTCATATCAT
TTGCAAAAATAATATAAACAATCTCATTAGATTGTCATAAGTTCAACTCAACATCCTAGT
TCAACTCAACTTCCTAAATTAACTAACTTATCTAAAAACTATCCAAAAACTTCCCAATAA
CAGTTTGAGAAAGCTCCAAGTCGCGACGAAAAAGCTCTAAGTCACCGGTTCTCGCAGCCT
GAAAAAAAATTTGATGATAATTAATATAACATAGCATAATAGAAATCCAACCATCACTAT
TCAACTCAACATCATAGTAGATTTTGTGTTTGCACATTTATTCATTCACTTCAGCTTGTG
TAATTGTTTAGCGATAGATCATAAATAAATTAACTAGAATTTCAATGAAGTTATTAGTAA
GCCAGAAAATACTTATAATGCACACATGAGGGGAAAGTAAGTACATTGTATAATTAAACA
AACACCACATGTTTTTCTACACACTTATAATTATAATGCACGAAAGAGTAAGACATAATG
GAATTGCAAATCTAAGGTGGCCAAGCCTCTAACACTTTGAACTATAACTTTCTTTCAACA
CAATCAAACAAAAAGCCAATACAAAAAATATGCATAAATCACAACTGGATATCCAACCAT
TGTTGTTTTAAGTTCTAAAAAAATAAATTTCTTGTTACCTATTTTTGCAACTATAGTTAA
TATGAAAGTGTAACACAAAAAAATTAAACAATATTGAAAGTGCAAACATGGTTAACAAAT
TGGTTGTTACCTTTTTTTTAGTCCGAAATAAGTGACTTGGTTAACAAATGTTCTGCATTT
TACCTCCTGTAATTTCAAAAGTAGCTAGATTTTTATTAGCATGAACAAAGAGGGAAGTGA
TTGATTGAATAATAAATTGCAAAAATATAAAAAAATTCCAATAGAATGGAGAAATTTTGG
ATACAAATACCAGCTTCTGCAATGATGAAATAACAATGTAGTTCAATAAAATTGACGGAA
AACAATGTTTCTGGGTTAAGAAACAACCTCTGTGATTGGGGTATCAAGAACCCTCTCAGA
ACCATATTTCTCCAAAATCCTTTTGGTTATCTAATTGAAGGGAATAAAAAAGCCAAAAAT
TGTTAAAATGTACAATTAAATGAATAAGAAATTCAAATATCATGTGAAGTAGAGATCATC
TCTTCCACCTACCTAACCTTATAAGTCTCCTGATATTCTCCGACCTGCATCAAAATGTTT
GAAATTAATCATAAGTGTAGACAAATCATATAATATACAAACATAAATGGGTTTGTGTTC
ATTCTCCCTCACCTCTTCTCTCATAATTTTTTTTTTTTTTGATCAACAGACATTTCTTCA
TCAAGTGCAGAGTTTAGAGTATCCCTCACGGTCATCTGTGCATATTCGGGACAAATTTTG
GTTTAAAATGGTTAGTCTTTTGTTTTCAAACAACATCAAGCAGTAAGATGGACGACCATT
TCTCAACCATAATACAACCGTATAAGCCAAGAGAAATAGGAAGGTAGAGAAAGTTAATGG
AAAATAGTTACATTACTCACCTACTGTGTGACAGTAGGGAAAATACGGTCCCGTATAAGC
CATATCTCCTTCTATCAATCTGTATCTTCTCATATCAATCATCAACTCCATTGGATTTGT
AAGGAGAACCCAAAGCACCATGTGATATATGGACTTTCCCCAACTTTATACGTGAAGAGG
GAAGAGGAATTAATTTCTAACCTCTTCATGCGTGAGGTTCAAATTTCTAACCCAAAAAAC
CCAAAGCACCATGAGCAATACGTCGCTTCTATACAAATACAAAAGGTTCAAATCACAAAT
CAAGATATCTTCATACGTGAATGAGAATTAATTTCTAACCTCTAAATACAGGAGGATGGA
GCTTTCGTATAGAGAAGCGACGACGGATGACATTTTCGAAGGAGCCCGACTTGAAGCACG
GTGGATGGCAGACAGAGATTGAGTGTGAAGAGATGGAATTAATCTTCGGTGGCGATTTCG
AATGGTGATTTCGAACGAGTGTGAAGACCAATTTCGAATCACGTCAAGAATGGGTGTGGG
ATAGGGCTTCCCCAACTTCAAGAACGGTGATTTCAGTTGGAGATTTCAAAAACTCAAGCG
CGACGACAATGTGAAGGTGGAGATTTCGAAAATGCTTAGGCGTGAAGAAGAAGAAGATGC
GTTTTAATTTCTAGGGCAAAAGGATTAATTCTCACCTAATTATTAACGCGTGTTTCCTTT
TTTTTTTTTATTTAATCGAACTTGACGTTTTTAAAACGTCAAGAACAACCGCTCTCTTGA
TGTTTAGAAAATGTCAAGAATGTCGAATTTATAAAAATACTTGACGTTTTTAAAACGTCA
AGAATTTAATAGATATTACTTGACGTTTTTAAAACGTCAAGGATAAATAAATATTACTTG
ACGTTTAAAAAACGTCAACAAAGTTGAAGATTGGCATATCTCCGCCTTTTCATAGAAATT
CTTGACGATTTTTCTTTGAAATCACACCTTTCTTGACGTTTTTTTCAAAAAACGTCAAGT
AATTAAAACTACAAACGTCAAGAAAGCCTGTTTTTGTAGTAGTGTAAGTTTAAGGTGTTA
CATTTTGGTTTCAAAAACTTTTGGAATTTTGTGAGAGGTATAGACGTTCATATTCGAATA
GATACAAAGGTATAATATTTCCTAAACCCTAATTCTTTTAATTTAGGGTTGCAAGTTAAA
TAGGTGCAATTAGGGTAATTTTGTATTCCATTTTTCCACTGCGCATGTCTCTTTCTAACA
TAGACTATGAAGAAACTTTCTCTATCGTTGCCATGCTAAAGTCAATTAGAATAGTCTTAT
GCATCGCCACGTTTTATGATTATGAAATTTGGCAGATGGATGTCAAGACAACTTTTTTTG
AATGACAATCTTGAAGAGAGTATCTATATTACTCAATTAGAGGGGTTTATAGATCAAGAT
CAAGAACAAAAGGTTTGTAAGATTCAAAAATCCATTTATGGATTAAAACAAACATCTAGA
TCCTGGAATATAAGATTTGATACTATGATCAAATCTTATGGCTTTGATACAAAAGGTTGA
CGAACCTTATGTTTACAAAAAAGGTCGTCAATTCCATTGTAGTATTCTTAGTCTTGTATG
TAGATGATATTCTACTTATTGGAAAAGGACATAGGATTTCATACTAATATCAAGAAATGG
CTAGCTATGCAATTTCAAATGAAAGTTCTGGGAAATGCACAATACGTTCTTAAGATCCAA
ATTGTACAGAACTGCAAGAACAAAACACTAGCCATGTCTCAAGCATCTTATATAGACAAA
ATGTTGTCTAGATATAAAATGTAGAATTCCAAAAAGGGTATGCTATTATACATCTACGGA
ATTCATTTGTCAAAGGAACAATGTCCTAAGACACCTCAAGAAATTGAGGATATGAGAAAA
ATTTCCTATGCTTCCGCTGTTGGAAGTTTGATATATGCAATGTTGTGTACTAGATCTGAC
ATTTGCTACTTAGTAGGGATGGTCAGTAGGTATCAGTCCAATCTTGGACGTGATCACTGG
ACAACCGTTAAGAATGTTCTAAAATATCTTTGAAGAACAAAACACTACATTCTCGTGTAT
GGTACAAAAGATTTGATCCTTACTGGATACACTCATTATGATTTTCAAACTGATAAAGAT
GCTAGAAAGTCTACATCAGGATTAGTATTCACTCTAAATAGAAGAGTAGTAGTTTGGAGA
AGCATAAAACAAACTTGTATAGTTGATTCCACAATGGAGGTAGAATACGTAGCAACTTTT
GAAGCAACAACAGAAGCATTATGGCTAAGAAAATTCTTGACAGATCTGGAAGTCGTTCCA
AATATGCATCTATCAATCACTTTATACTGTCACAACAGTGGTGCAGTTGCAAATTCAAGA
GAACCTAAAAGCCGTAAACGGGGAAAACATATCGAACGTAAGTACCATCTTATCAGGAAA
ATTGTACATCGTGGTGACGTTGTAGTAACCCAGATTTTTTCAGAGAAATTGTGGATGCCG
CCCGCTTTGTAGTTAGTACAAACGAGGTGATTCTGAATCGTTCCAGTACATACATGAATG
ACCCGTTAGTTAACGAATGTTGATTAACTCAGTCTATAAGAATTTAGTCAATTAATCTTG
AATCATTGGAGTCCATGATATATAGGTCCATTAGGTTCCCTTGCTAGCTCATATGGAATA
AACTTAAAACAGTGTGATGGAATAAGTCGAATTGTTCGAATTGGGAGAAGAGAGAGAAAC
TGACAAGTATATGTGTTATAGCCATCGAATTTCATATTAGAAATAGAGCTTTGAGTTGTT
GGGCTTTAGTATTCCATGGACATGCAATTTTGCATGGAAAATCCTTATAAATAGGGTCGT
TGACCTCATTTGATGGGCTGGCTATTGAATTTGGGCTCTTGTACCAAATTGGATTTCTTT
TTCTTATTTACATAGAAAAAAAAATTACCAAGCCCATTTCTTTTTCCATCTATTTCTTTC
TCCCGGTACTGAGTCTAGAGGATAGTAGGTGAACCCTATTTTAGAATATATTGAAGGATG
AAACGTAACTCTTTCACGGAAGTGGGGGCTCTCCACTCCTTAATAGCTCACAACTTATGT
TCGTCCATTCAAATCTTTCTACATTCGATGATGTGACCCAGAAAATTGATACGCTATTTA
GCAAAAACACTTTTCTCTTTCTTGAAATATAACTGATTATGTTGGAGCTTGTCAAAAGTC
AAACTCTTCGACACGCTCTTCCATTTGTGCGATAGAACTTGAAGAGCTACTTCCACGTTC
AAAACTACCTACTTTGGTGGTTTTATGTTCTAACGAATCAACCCTCAGCGCCAATTCATT
TATGGGTAGTTTGTCTATTTAGGCATTCAATGCGTCTATTTCTCTGACTTTTTCTTTAAA
CATCTCAAGTTAGGTCTGGAGAAATCTTACTTCCTTTGGCAATTCTTTCATATCCAAGAA
TTCCTCTTCAATCTCAGTCAGTCGCTCAGATTGCAACTTTGATAGTTGTTTCATTGTCGA
CATAATTGCATCTCGCTTAGCCAAGGAGCTAACAAAGCTTTAATACCACTTGTCACAAAA
TGCAACTTTTCAAATACGGGACGGGCGATTGTGCAACACTTGTTCTAAATTGATGAACAA
GGCAACCTTGTGAAATTTGAAAGTTGCGGATAAACTCATGGTACGATGTAGCCTCGCTTC
ATCTTTTGAGAGAAATTGGTTGTATAAAACGTGAGAGATAAAGAAAAACATTGATAACAT
CCTTAAAGAAAAAATTGAATATTGTCAATTGCAAAGAAAGCTTAGATTTGCAAAAATCAC
AATAGGGCTTAGTTGGGGATTCAACTACCATGCCTCCCCTACAATACATCTTAAACTTTT
TTAGCATTGACAACATTGCATATGAAAATTGCGAAACGACGCACCTTAGGTCGGTGACAA
CAAAAGGAAAGCAGTTGACTAAACTAAGTACAAAGCATAAAGATAAAGTGGTTTGAGGAT
ATACGAGCATACGACCATAGGCAAATAATGCCTTGGACAAGCACACTTGTGACACTCTGC
GTGCCACAATCGCAATCTTTCAAACATGGAACGGACAATTGTAGAACACTTGTTTTGCTC
AGTCAATAAGTCAGTCATGTAAAATCCGAAAATCACGAACAAACTCACGATATGATATAA
CCTCCCTTCCCGTTCTTGAAAAAATTATTTTATAAAATGTGAGAGAGAATATCATTAAAA
ACATCATTAAAGAAAGCGTTGAAGACTTTCAATTGCAAATAAAAATTTGATTATAAAGAA
TACGATAAGACATGGTTGGGGATTCAACTATTGGGTCTCTCCTATAGTACAGTTTAGACT
TTTTGAGCTTTGACAGGTTTGCAAATGAAAATGTGTGACACCTCACACCCTAGGTCTATG
ACATAAAAAGGAAAGCAATAGACTAAACTAAATACAAGACATAAAGAAAAGGTGATTTGG
GGGTATTTGGGCATGTGGCCATAGATAAACAACGCCTTAAACAAGCATGCTGGTGAGAAC
AGAAGCTTATAGTTAGCTCAGTATTAAGATTAAGTTATATTTGATATCTATCAATGAAAT
AGTAAGTTTTTCAAAGTTAACGGTGTTATAACTTAAAAGTGACTATTTCATGGTTCTAGT
CTTTTGTAAACTCTTTACATAGGATGTCCACACTTTCATGTCTCTAGGATTTAGGATCAC
ATCGTTTATACTAAATACAAAGCAGACTGCATTCATTGTGTCCTGGAATAAGGTGCCTAA
CTGTATTCGTACAATCTATACTATTTAGGCTCTATACTTAAACTTGATCAACTTTTATGT
CTCTACATAAAGTTCAAGTTTACTTAATAATAACCTCGGGTCCTTAGTTTATTGGCTTTA
AGATTATAGTATCAATAACGACTTTATTGAATAGATTATGATTACAACGAGTTTTAGGAC
ATAAATTACAACATCTAGTTCTTACAACTTTTGATTCTAGAGTGTCAACTCTTGTCAACA
ACTCTTAAATGGGTAATCCATCGAGATGATCGATCATTGCAGCAATAGTGTTAGTGATAT
ATATTAAACCACCAATTGTACGTCTGTAATTATCATAAAAATAATAAAACTACAAACACA
ATGCTTTTCTTTCGATTCTTACGTTTTCACGTAAGCTTTGGTTTCGTATATATTGCTTTC
AATATGGTATTAGAGCTCATTAAGCCTAAACGGATATTTGGTTCAAGATAGGTGAAACCA
AAGAGGCACCATCTTGAAGGGGCATGTTCCCACAATTGAAAAACCAAGGAAACTTAGACT
CCTTATAAAATAGATGAGCTACTCCTCTCATTGCCAATTGGTATTGTGATGAAACCTCAT
ACTTTGGTAATATATAATTAAATTTACCTTCAACCACTAGCTTAAGCTTTTGGGTGAATT
TGGGGTTTAATATGGTATTAGAGCAGGTGGTCCAAAAGGTCTTATGTTCAAGTCCCTGTA
TTGGTGTTTCCTTCCCAATTAAAATTGATTTTCACTTGTTGGACCTTTTAGATATTTCGA
ACCCATAAGTGGGGGATTGTTAGTGATATATAATTAAATTTACTTTTAATCACTAGCTTA
AGATTTTGGGTGGTGGTTTAATTAATAGCATCAGCTTTCTAAAAAATTTCTTCAAGGCGG
GTTTCCAAGAAGCGAATTGAGTTAGGAACTTTCATTAGGTAGAGCATTTGCTCTTCAACC
TTTACCAGTCGGTCCACATGGGCCTTGCCCGACTATTTTGTTATGGACATGTTTACATTT
TAACCGTTAATAAGCCAACTTAGGCTATCACACCCCACCACGAGCACCTACTTGCGTGGC
TCGAGATATGGCGTGAAGCCAATCGATAGCACCCACGTCAAGAACGACACCATCTGACCC
TTAGCCTGAACCTTTAAACTCTAAACAACAGCGGAAACATAACACATAAATTTTACTAAA
ACCAATTGGGCTAAACCTTTTTCATTTAACAACCTTAGACAAGTTTTACATAGAAAAAAC
GTAATCTTATTTATCTAGAACAAAACCTTATAAAACCTTCCCAAAAGCCTAAGTCTGATA
GCACAAAAGACTAATTTATCATTAGTACAAAATAACAGGACACATACGATAACAAAATGA
AATCCTTCAGTAGACAGGTAGCAGCAAGTTAGGCTTAGAGGACACGATCTCTACCTAGAA
AGTGGGAAAACATTTTGAATATTATGCATTTTGAAGAGTAAACAATATGCTTGAATAAAT
ACCTTTAAACAATAACACGCTTGAAAGACTTTTCATAACATAACTTAAACATTTTATCAT
AAATCCGTCATAAATCATGACTTAAGAACATGCTTGAAATCACTTTAAATAAAACATTTT
CCACTCACAGATACAAGCTCAAATCCTTGGTTTATAAATTTGTATGATCTTCTCATGTCC
TGAAATAATGGTAAAATAGTACAATTAATTATCTTTTGCCAAGAAAATATCAAAAGTATA
CTTAAAAAACTCAAAAAATTACCAATAGCTCAACACGCAATATGACACTGCCTGACACGA
ATGGGTGGGTGGCAGGGCCTTGGTTGGGCGCTGGCTACTGTGTGTGATCTCACAAGAGGC
TTTTCATGCGTGTTGGGCATGCCCGCGTGCTAACCTCACACACAAGCACATTGTGAACCT
CACTTGGTTGCGTGCTTGGCATTTCGTGTAGCCCTCCTCGTGTGCATTCTTGGCTAGTGC
ATTTCTTGTGTCACAATCGCGAGCTTTCAAACACGAGAGGAGCGATTATGTTGCACTTGT
TTTACGTAGACAACAAGTTAGCTGATCAAAATCCAAAAACCACGGACAAACACATGATAC
GATGTAGCCTCTCTTCACGTTCTTGAGAAAATGTTTTATAAAACGTGAGGAGAAAGAAAT
TCAATGAAAATATCGTTAAAGCAAGCATTGAAGACTGTCAATTGCAAAGAAAAACTTTGA
TTGCGAAGAGTGCAACAAGGCTTGGGCAGGGATTCAACTACTATGTCCCATCTATAGTAC
ATTTTAGACTTTTTTAGTTCTGGTAGGCTTGCATAAGAAAAAGCCAAGTCACACCCAAGG
TTTATGACATAAAAAGGAAAGCAAAAAGTAAAACTAAATACAAAACATAAAAACAATGTA
AATTGGGGGTGTTTGGGCATGCGGCCATAAGCAAACAGCGCCCTGGACAAGCATGCTTGT
TACATTCTCCCCCACTTAAACAATTGACATCCCTGTCGACTGGCGAAGCTAGAATTCCTC
GATCTTCTTCTTTCACGCTCCAAGGTCTTCAGCACATTCCTAACGTGTTTCTTCCACATG
GAGGTTCTTTCACTTCAGTAGGAATTCATGTATCCTCTTCATGGGTATACCCTTCCTCAC
TCTCTTAGGAAGGATTTCTTCCATTTCTTTATCGTCTTTCTGCTTTAGGTCACTAGATGA
CCATACACCATTGTTGCACTACTGGTCATCTGGATCTTGATGGTAAGGTTTCAAGTTGCT
CACATGAGCTACTAGATGATTTTTTATCCATGCAGGCAACGATACCCTATAGGATGCATT
TCCAATTTTCTTCAGAACTTCAACAGGCCCTTCGTATTTTCTGGTGAGATGCTGATGTTG
ATGTCCTCTAAATCAAATTTGCTTTGCTTTAAACTCTATGAAGAGTTGGTCTTCCGCTCA
AAACTTGAGAGGATGATGCTTCTTATCATACGCTTCGAGACTTTCTCTTAGTATGCTCGA
GCGATGTTCGTAGTCTTCTCCCACTTTTTCGTAAAGTTATGAGCTTGAGGATTTTTTCCT
GCATAAGGATGATCAACAATATGAGGCAGTATAGGTTGTCTTCCACTCAAGATTTCGAAA
GGACTCGTTCTTGTGGATAGACTAGTTTGTGCATTAAAACAAAATTGAGCCACATCCATC
AACTAGGCCCAATTCTTTTGTCCAGAATCAACAAAATGTCGTAGATATTCCTTAAGCATA
CAATTGAATCCTTCAGTTTGGCCATTCGTCTGAGGATGGCAGCTTAAGGATATATTTAGG
CGTGTCCCCAAGAAGGCGAATAGTTCGGTCCAGAGAGTACCAATGAATCTACCATCCCTG
TCACTCACAATGCTTGATGGAACTCCCCATAACTTCAAGACGTTCTTAAAGAACAAGTGT
GCTATCAGCTCGACAGAACATAGTTTTGTAGTGGGGATGAAGGTGGCGTACTTCGAGAAC
CAATTGATTATAACCAAGATGCCTCAAAGTCGTTCACCTTTGGGATGTGTAATAAAATCC
ATGGATTTCGCACATTCAGGGAATTTCAATGTGTTCGACTGACTTTCCAAAGTTACTTTC
TCTACTAAAGCCTGAAGCCCTGTATGCTGCAAGAATTAGTGTTGCCAATCGAGGTTGCAA
CGTTTCAAATGCAACTGATCAGCATACCATTCAAAATTTGAATTTTCAACATGACGAGTT
TGTAACTTTAGTGCCCCTTGGAGAAGAAAATGAAATTCAGGGTATGTGTAATTCAGGTTT
TGTTCCACAAGATAGTACAATTTAAATTATTCTCCATATGTTGCTTAATTATCTCATAAC
GGTTTATTTAAACCAGGATGCAGTGCATGACAGCAACGGTCCGGTTTCTTTTGCAGAAAT
AGAGAACAACACGACAGCTAGTATTGCAAAATTATCCAATACTCTTGGTAATTTGGATGA
GACACATTGTTCTTGCTCTAAACATAGCGCAAAGAGAGTTTGGGAAGCATCACTTTCTTC
CCTGACGTCAAAGAAAGTAAAAGGAGTCAATCTGGACCATTTCCATTCCCACTCTAACAA
AAATCTTGATCCTAAAAGTGATGTATACGATACCTGCTCTCAAGGATGCTCTTTAGCCAA
TTCAAAGCATGAGATTTTATCAAGTATTTATCCTAAAAATCCAACCAATCAGTGTACACA
AAATTTCTGTCAAGAATTTGGAAGTGTAAATGTGGCATCAGAGGACCTCAATTCTGAAGA
GAACACATTAGGAAAATCATTTAAAATTATGTTGATGAACATTGCAAACGAAACTAAGAA
AACTCAGCTCATGAAGGTACGGTACCAATTTATAGTCTTCTAAAATATTCATCAATCATG
TTTCTTTTATGAGATTTTCTATTGATGGTATTGAAGTTTTATATCCTTGGCTTAGTATTC
TTTAAAGGGGTGTTTGGCACAAGGAGTGGTCCAAGAAGTTGTGAAATCTAGAAAGTTTTG
AACTCTTAGGGCCTAGGACATACGAAGTCAATAAGGCATAAAATTGAAATTTTCTTGTCG
GGAGTCCACAAACACTTTTGGCCAAACAAAGAGCGGAAAACTCCACACTTCCCTAATCCT
ACTCTTCCAGCTCCTTGGCTCATACAGCCTCTACGATCTCTAAATACTGATAGGCCCATG
GTAGTGAAGGTGTACACCCGTAGGCACAAGAAAGGATTCAGGAGAGGAGGATGGGAAGCT
GTATTTGTTGGTCTGAATGTTGCTAGTTAAGGGGGCCATGAGTCTTTTATGCTTTCATAT
AAATGCTATTATGATTGTTTGGGGAGGGTATGTTTTGGCATAGCTTGTATCAGGTTTCTT
AGAATAATTGGGAGAGCTAGAGAAGCTTCTGATTCCTTCCCTCCATTATTGATAAATAAA
ATTGAGGTTAAGGCTTATCATATACATACCCAGTCATTGAACTTCTCCATATTCCTTAAG
AGGCATATCTTGCTTGGCTTATTTGGCTGGCTCTACTCATGTAGGATTTCAAAAGGCGAA
TCTGACATCCTGCCAAAAATGATTAATCAGTTTCTTTAACTGTTGAACTTTTAGGTTGTA
TACTAGCAAGCACATGAAGTTTAGGGATTCAATCTTTATATTATTTTTAAGAGTTATTCA
ATATCCCTACCTAGAATAGACAAATGAAGCTTGAAACTACCCATAATATTAATGTTGTTG
TTTAATTATGACATTTTGTTATCGGTCTTTCTAACTTACGAATATCCATCTTCTGATATG
TGTTCACATGCATATTTTATGGATGTAGATTTTATAGTATTTCTTTATTTATTTTATATG
GCATTAGCTGTATACTTTTTTATAAAATATTAATATAAATATTAAACCACCGATTCACCA
AAAAGTTTAAGCTGGTGGTTGAAAGAAAATTCAATTATAGCCTTAAGCTTAAGCTACTTT
GGTGGACTAGAAAGTATAATCTTAGAAACACTCAATCTGATCAAGTTCTCTGAAGCAAGA
ATTAAAGTTCGGAAAAATCTTTGCGGATTCTTACCAGCAACTATAGAATTAAAGAGTGAG
AACTGAGGAAATTTTTCCCTTAATTTTGGGGATTTTGAACCCTTAGAAGCTCCTGTAATA
ATCCAATCTGATCTATTTCAAAGTGATTTTTCCAATCCTATTGATTTATGTAGAATAAAT
TCAGTGATTTTAGATGAAGGGCTCCAAAGTGATGGTCTCCCAGATACCTGAATTTTCTCA
AACAGAATGCCCCATCCATCTCAAGAAATCCTTTCGAAGCACTTAGGAAGTTGGGTGATG
AAGAAGAAAACCTTGTTCGACCGGAAAGAGTTTCAGCCCTTGAATCCTCGCCGAAAAAAA
TAATTTTCAGAAGGAAAAATTCAAATTTGGGTATAGCTGGCATCTCCACGTACTTAGAAG
GGGAAAAGACTTCAACAGAAAAGAGAGAAAAACAGACCTCGAAAGAAGAAAAGGCAGCCA
GCCGACATTTTATTATCTCAAAAAACAGCTCACCTAGCCCTCCCCAACCAGATTTTTTCA
AACTTAATGTATCTGCAGACATTTTAAAAGCTGACACACAGATGGTAGGCCCCAAGAATT
TTATTAATCAGAATTCCAATGGCTTTTGGTATTCTGACGAATTGGAGGAAGAATCAGAGT
CCTCTCCTCCATCAAGGAACTTCACTTGCGGGCCATCTCCTGTTTTCAGTTCTCAACCAA
AATTACCAGCCTCTCCCAAGACTAAAATATCCTCTGCAATGAAAGCTATTCCAATTCATG
CCAGAAATTTTTCTAAGCACCTCAAGACCTATACCAAAGGGAGAACTTCTTTTCGCAACA
TTTGGATGAGCTTGGCTAATTCTGATTTATTAGAGGAAAGTTGTGTGAAGATACAAATTC
CAAATTCAGTTGGCAAAAGGTCAGTACTGCCTTCCTCCTTAAGTAATAAATTTTCTCAAT
CCTCCTCCAAACTTTCTGGTTCATTCTTTAATTTTGTGCAAGATACTTCTTGTCTAAAAA
AAGTTGAGAACCTAGAAGATGAATTCATGGAAGTTGAATCAGTCACCAGTGTAAGTAGTG
CAGAATTTGAACCAGTTGAGGAAGAAATAATTCAATCAGAGACAGAGAAACAAGAGGACA
GTGACTCTCTCGGTCCAGATTTTATTAAATTGTTTTCCTCCCCATAAAAAGAAATTTTGT
GCAGGTCAGCAAGTATCCTTCCCCCTCAAGAGTTGGTTCCTTTCTTGGCAGCATGTGAAA
TTGAATTGATATAAGGCAGAGGTAGCAAAGATGGAGATTATATCATGGAACACTAGAGGA
TTCATGGGCCATTCGAAACAATTGGCTATTAAAAATCTTTTGAAGAAAGCTAATCCAGAT
AGAGCATTGATTCCGGAGACCAAAAGAGAAGAGATTGCCAGTTGTATTATAAAGGCACTA
TGGAGTTCAAAAGGAATTGGCTGGGTCTTTGTTTGAAGCTAGTGGCAGATTAAGAGTTTT
GCTGATTATGTGGATAAATATAAGTTGTCGATTATTGAAGTTCGGTCAAGAGAAGGAAGG
TCATTACAGTGTGGCTTATAAGTTGTTTCAACATTAATTTATAAGTTGTTTGGAAAGGTT
CTCGCAGAAAGATTAAAGAAAGTCAGGCCAGGTATTACTTTGTAAGACCTCCTATTATCT
ATACCTATAAAAGGAAGGGTAGAAAGGGAAATTCCTTAGCAACCAATGATGAGAGAATAA
TGGGAGAGGATCGTGCAGGTGGGGCCCGCCAGGAGGGATGAGAGAGAGAGGTATAAATAT
GTAATGTTGGGGTAGGGGAGGCTAGGTCTTTTTTGGTTATTTCAAGGAGAGTAAAGGCTG
CTGTAGCCTGAGGGTATCCAGCCCCGTATAAAGGAGCTGGGTAAGTTTTCTATGTTGTTC
TTCCTTTATTTTTCATATCTACTACTGTTGAATGTGTTTTGGCTTTTACATAAATAAAGA
ATTACAGAGTGCTGCCTCTGTTTAGCCATTTGGTTAGGATATTTTGTGTTTTATTGTTAG
AATCCTAACATACTTCTCCATTACAATGTGGCTTTCTGGAAGAGTGCCAAATCTTGGATC
CTATTTTAATAGCAAAAGAAACTGTGGAGGTCTATAGTATCCGAAAAAAGAAAAGATGGA
TCATTAAATTAGACCTTGAAAAGGCCTTTAACAGAGTGGATTGGAAATTTTAGAAAATGT
AATGCAAAAGAAGATCTTCGACGTAGGATATTGTGTTATATTGGCCAGCCTTTACAGCAT
CCCCACTTTGAAGTCTTTGATGATCAGGACTTTCGGATCAGCCCTCTGCTTCAAACAGTT
TTTGCTCAACCAATCAAGGCTTATTCTTCTTTGTTCTCAGCATGCTGCCTTTGATTATGA
TTTTGCTTTGGAAAGATTCTTTTTATCATTTTGTTTGTCTTTGTTTTTGTGGCTTTTTGT
TTTGATCTTGTGTTGTCGCTTTTTGGATGTTTTGAGGGCACTAAGGGGGTGTCAACCTAG
TTTGAGATGCCCGGATGCGCCTGTTGATCTTCCCTCTCCCCTTTTGCTCTTTGTATAATC
CTCATGTACATTGAGCTTTGTCTCTTTCTTTATATTAATAATAGTGAGACTCGTATCCTT
TTTTAAAAAAAGAAAGAAAATTCAATTATATATCACCAACACTCTCCTCACTTGTGGGCT
TGAAATATTTGAAAGGCCCAACAACTGGAAATGGATTTTAATTGGGGAGGAAACGACAAT
GCGAGGCTTGAACACAAGACCTTCTTGGACCACCTGCTCGGATACCATATTGAAAGGGAG
ACAAACAAACACACAACTTTACGTGGAAACCTGTGTACCAGGAGAAAAACCACTATATTT
TTCTTCTTATTATTTTCTGATGAAAAATACAATAGGTACAAGGGAGAATAAATAGAATAT
ACAGAGGAATAAAAAAGGAAAATATTTAGGAATTAAGAAAAATATTCCCATAAACTTTTC
ATAAATATTCTAAGATTCTAACAATAAAAAGTTCTATTTATTCCAAATTGTGACTGCTCT
AATGTGCAGTTGTTTTCTGATTCAGATGATTGAGGAGCTTGGTGGTTCTCTCACTGCTGA
TGGGAGTACAAGCACTCATGTCATTACAGGAAATTTGCGGAAAACTCTAAATTTTTGTAT
TGCTCTCTTTTCAGGGTTAGTCTTGCAACCTTAGACGAACACTCTTCTATGTGTCCTTTT
GGCCTTTGAATACCGATAATCATCTCATTTGCACCAAAGTTAGCGATTCCATGCACACAA
GGCCTTTGTCGTTATTCTTCCATTGCCTCGTAGTTGTGCTTAGGCTGGAAATTGTTGTGA
ACCTTCTAGATCTAAAAGGGCATAGTTTCTTATTCTACTGCCTGTTTACTTTTAGTTAAA
CATCAAAATCAATTCTTATGTTTGAGTTGGATTGTATCATGCTCTTCCTTTTCAGTTGTT
TCTATCGTGATGGTGGGTAGTGGTTGTTAAGACAACCATTAGGCTAATTTGGGTTTCAGG
CTTACTTTTCCCATTTTACGTGTAAAATGGCTCAAGCTCACTAATGAAAGATATTTGTTG
GCTAGCTAGTGTTTTTATCCTCGATTTCCTTCTTCCCCTAATACATTATGTTATGGAATT
TGTTAGATACCTAGATTAGTATAGGGTTGGGGTATAAGGGTAATTAGATATTTAGGAAGT
TACTAGTAGTTATTGTGTAAGTGTGGTTACTAGTAGTTATTATGTAAGTGTGGTAACTAG
GGTGGTTACATGTTATTATAAATGGAGGGAGGGTAAGTTGGGAGAATTCTGGGGAGTGAT
ATAAGGCTTGGGTGAGAGTACTCAAGAGGGAGGGTTCCAAGTGCTTTATACTTGGTTTTA
TCTTGTATTTTCTTATAGTTACATTATAATAAATTCAGATCTTGTTCTTGTTAGGAAGTA
TATGTCTCCAATATTATTTAAATACAGTAGAAGAATTAAAAAGGGTAATATTGACCCACA
CGAGAATATAGGAGAGATTATAGGAGGAGAGAATATCGGAGGAGATCTTTCCCATTAGTT
TGTTAGTAAAGCAAAATAAAAGGGAGGAAAGAGGAGGGAGAAAGGGGACAAAATATTCCA
AAGAAGTAGAGGCTGCCGTCTTTCGTGCTCGGGAGAAGTAGAGGGTCCAAGTCAAGTTCT
TTTTATTGTTTGTTTTGGTCATTTTCATGGTTGCGGTTTGTTCTTAGTTTTTCTTGTTCT
TTGTTGTGATCCTCACTGGAGTGTGCCTTTAGGAAGTAGATGTGAGTGATTTTTTATTCT
CTATACTGTAATTCGTTGAGGTAATTCAATAAAGTAAGATACACTTGCCGTATATTTACA
GTATCTTAACAAATTGGTATCAGAGCGTTTTAACTTGGGAGAACGATAGAGCAGCACAAA
AACGGATCGAAGAGAAGTTGGAGACCTCTGATAAGGAAATCTCGGGGATACAAGTGGAGT
TACACAAGTTGCTGGCAATTGAAGAAAACTTGTTATGCTTGCCAAAAAGCATCGAAAGAC
TGGTCATCTAGTTGGAAAAACAAGAACGGTTGCTAAATGCATCGAAGGAATAGCAGAAGG
ATAATTCGACAATCTCCGGAAGAATGGAAGGATCGTCGAGCAAAGGACCAACGATTGAGA
GTATCATCGAAGGTGGAGGTAAGACATTGAAGGAAATCAAGGTAGAAGGTAAAACAAACA
AGTTTGAAAGGGATGAAAACTCGAACGATCATAGCAAATTCAAGAAGGTTGAAATGCCTG
TGTTCAGTGGCACTGATCTGGATTGTGTTTATTTAGAACGGATTGGAATCTTCAGGTCCA
TAAATCGATGGATTCCAAGAAGTTGCTAAATCCATAGAAGAATCGAGGAAAACGTGATTG
CAACGGTTATACAACGAAGGTGAAGAGGATGGCAAAGAGTGACCAAGAAGAAACTATAGA
GGAAGGTCGACGAGGATTACCTGTGAGGCTCGAAATGAAGACTCGAGTGAAGAAAAATTT
GTTGCTCAAAGAAACACAAAATGGCTGGTTGCAATGGAGAAAGAAGAAGCCGACAGTTAC
CGGTCTACAGAGGCTCGAGAAGGTGGTCTGGAATAGGGGTGAATCACGTGACGAGGAAGA
AGTTGTTGCACACATGATGGTGCCAATGGCGTGGTAGAAATTGGTAGGAAAGAGGATTAG
GACAAAAGGAACAATCTTGGGTTTTACTATTTCAAGTGGGCTTCAACTTACTCTAAATGA
GCTTCAACTTATTCTAAATAAAACATTGGGGGCACATCATTTTGTAGATGAAGTGGGTGG
AGAGTTCCAAAAATAGGAGGGAAGAAAAACGTGTATGTAGGTGGGTCCTAGGAATGAAAC
CGGCGGCAGTATGATTTTGGTCTTGACGCAACACTTTGATTATGGCCTAGCCCACTAGAG
ATGAAGAGTTTGAAAATTAAACACTTGTTGGTGATATGCAAAGGGTTAACTAAGACAATG
TGTTTTGGAAAAGGAAAATTCAAGTACATTGGGCTGCTTTGTGGGCTGAAGTCAATGGAC
CTTATTGGAATCGAGAGTTTTTCAAAGCCGAAGGGGAGGATTTCTTTTTCAACATTGAAG
AGCAGAATGCTGGGGATTGTTTGCAATTAAAAAGAGAAAAAAAGAGAAAGGGGCCTTGAT
CATGTTTGTAAGCACACCTTGAGGACAAGGTGTTTTGAAGGATCGGGTAATGTTAGATAC
CTAGATTAGTATAAGGTTAGGGGTATAAGGGTAATTAGATATTTAGAAAGTTACTAGTAG
TTATTATGTAAGTGTGGTTACATCTTATTATAAATGGAGGGAGGGTAAGTGAGGGGAGAA
TTCTGGGGAGTGATCTAGGGCTTGGGTGAGAGTACTCAAGAGGGAGGTTCCAAGTGCCTT
ATACTTGGTTTTATCTTGTATTTTCTTATAGTTCATTATAATAAATTAAGATCTTGTTCT
TGTTAGGAAGTATCCTAACAGAATTCCTCTAGAAGGTCTCATGTTAGCGAATGATAATCT
GCGTTAAGTGTGTATTTGTAGGAGTTCTTCTCCCGGGCATCTATGGTTGATATTCTTTAC
CTTTCAATATATCAAAGCCAAGGATTCTTTTGCATTTCTCTATGCTTTTTCTTTACCCAT
TTATGCTTTTTTCAGTTATATTTGAGAGTAGTATTTCATTTCTTTCATGTGAAATGTTGA
ACTTCAGTAGTGTGGAGAGTGGAACGTAATATCTTACCTTTTATATTAGTAAACTTGATT
TTAAGCAATGTGTTTTTGAAGATTTTATGTTGTAGAATGTTTTTTGTTCTTCAAGCTACT
GTTCTTAACTTTATTTTCTCCTGTTAATGTTCTCAATGATTATCGAGCATATGCATTACC
ATGTGGCTTCAAGCGTGTCAGTGTGCTCTTGCTCATAATTTTTACTATATCTTGTTACTA
AAATTGCAAGTTAATTGCAAATTACTCAGAGCTTGGATTTTCTCCTCCAGTTGGTTAAAG
GAAAGCTACCGGGAAGGTAGATTTGTTGGTAAGTTCGAATGGCTTGCTAGTATCAAAGCG
TAATGTATTTTCTTCCACTTATGTTTTTCATCCTACCTAATTTTTGTGATTGATTAATTC
CTTATTGATCTGCAGACGAGTTGCCTTACATACTAAATGATGATGACTACATATCGAAGT
ATCGAGCCAGCCTAAAAGCTGCAGTTCTCAGGGCAAAAGCATGTTCTTGAGCTTTATTTG
AAGGGTATGATGTTTGCATATCAGCTCACGCTCAACCACCACCTAAAACTCTATCCCTGA
TAGTCAAGTCAGCCGGTGGAAATGTAAGTTCTCTGTTATTGTACAAATCTCGAGTACTAG
GTTTGGTTCTCTATATTACATATACAACCACTATAATATGGCTATCCTCCCATCTAATGA
AGACGTGAAGTTCTCAACAAACAAGCACGTATACGAATTCTAGACATGGGTCAATAAATC
ATAGACATGGTGACGTGTCATTTTTTTCTAAAAAATATAGGATAGTGCTAGAACACAGTT
TTAATATATATAATTTAAAAAGTATGTATCATATTTATATAGAAATTCAAAGTCAATAAG
TTTATGTATTTATATGCTTAAAAATAAGCTTGTCCTTCACTCAAAACTTATTCAAAGCCA
AGAGTTTAATATGTGTGTGTGACCAATCTTGACCTTTATTGCATTGGAATACTTGTTGTC
TAACACATCTACTGTACTAACTAGTGTTCAACACGTGTTCTCCGAGTGTTCCATACATAT
TGTTTATTGATACACTAGCCAAACTTGAGTGTATGTGCTTCTTAAGTCTTTAATATTTAT
GTTTGTTTTGATCCTAGGAATTGAGCATGTAATGTAAAAAGTCTATGCACAAGGGGTCAT
ATGGCCATCTCCGTGTTTCTTTAATTATCAAATTTGTTCAAGTTTTTAATTGTCTCTAGA
TCGAAATCTGGAGTTATTTTTTGTGATTTGGTGTACAAATACATACATCCATGTTTCTAA
TTATGATTAGATTGTTTTCTGGTCGCAACATTTTATTGTTTAGCTTGTCTTTGATCTTGA
ACTTACTATTATGTTGATTTAAATTCCATTTTAGCCTTAGAACTTTCAAAACATCCATTT
TAGTCATCGAGCTTCCAAAACGTAGCCAACTAACGGTTTTAGTATTTTGTAAATTATTTT
ATCAATTAATATTCATTTATCCAATACTCATCGGTCATTTCTGCTATATGTGATTGGAAT
ATATCTCATAGGAAGCATTTTGAAAGTTGGGAAAAGATGGAAAATTTTAGGGACTAGAAC
AAGAATTTGTTTAATATTTTTTGATAGGGTGAATTCTTGCAATTTCCTTGTAGTATATAC
ATAATTTTTTCTCTCATTTGGCAAATTCATTATGCTTGAAAATTTAGGTGATTCATGAGC
TAGATAAAGTAAACAACGTATGGAAGACGATCTTTGTGGCTTGTGAGGAAGACGTGGAGG
AAGCCTTGGTGGCCGTAGAAAAAGGGATATGGACTTTCAACGTTGAATGGCTAATGGCAT
GTATAATGAGACAAGAAGTAGACTTGGAGGCCCCTCAATTTGCTGAGTCCCTATGAGAAA
CAAGGTCACCCTAACTTTCAGTTTTGAACAAGCAGCAGCCAGCCATTTCGTCCTTGTGTA
AATCCACTCTTTTCTCAACTCACTCTAATTTGGTACATAAACAAACTCTGATCGCTCCAT
CTCTATATTCATCAGTACATAAAAGACGATAAGTTTATTCATGGAGAAAGTTGGATGTAA
GTATGTTTTAGGAATGGTCCTTCATTTAGTAACTTTGGGAATTGTAAAAATGAGGTAATG
AAGTTCTATCAAGTTGAATGTTCTTGTTTATGTTAGATGAGACTGATTCTTGGATACCAG
AATTAACTTGAAGTACGTGTTTGAGTTCCATTGGAGTGATTAGAGAAAAAATGTTCCTTT
AAAAAGGGTAATTTTTTTATGTAGACTTTCTTTTTATTAAAATTGCTTAAAATACAATTT
GAGAGTATTTCAATAGCTTTCAAAGAGTTGTCAAACACTTGTAGTTTTTCTAAAATAACA
TATTTTCAAAATTAATTACTGTAATAGTTAAACAAAAGATTCTTTCCCTTAGAACTTTTA
AAGTTTGTCTAGTTACCTCTTAAACCTTTCAATTGTTTAATAGGTCTTTCAATTTTATGT
TTTAAGTGTCTATAAATTTTGATTTTTTTTTATTTGTTAGATATAAATCTGAAGAAATGA
ATAAAGTAGATTTGTAAGTTTAAAATAGTTTAAAAGTTGAGAAATTAAATTTGTAGTTTA
AAAAGTTGGAGTAAATAGTTTGTGTTAAGTCGGGTTGTGATATTTTATTTATTTATTTTA
ATAATAGAAGAGAGGGAGACGAAAACTGCAAACTGAAGGGAGAAGAAGCGGTGGCTGACT
TTGTATATTTCTCCTTTCTTTTCAATTTGAGAAAATTTCTTTGCAATTCACTTTGAAAAG
GAAATGAATATTTCTCCCTCAGACTTATCTCTCTCTTCTTTTCAATTTATTTTCAATTTT
TCTGTGTGCTTCTCACAGTGTATGCATAATCTCTCTTTCATTTTGATCTTCATCTCCATT
TCAAATATCTCCCACACAAAGAACAAAGAAATGAGTAAAGTAACTGAGAGAGCATTTTGT
TTTTCCCTTCATATGGTTGGTTACTTTTTGTCAATTAAATGAAAAGTGAAGAATAAGATA
AGATTTTCTTTACCCATTTGCCATCATCATCAAAGCTATTTACCTCATTTTTGTTCACAC
ACACACAACTTCATTTTGTTGGATTACACTCATTTGAGAAAATAGCAAAATTTTATTAGA
AGAATAGCAAACATGAGCATTTCACGTGTTTTGAATTTTCATTAACCCTAAAATCTCCTC
GCCTGCTTTTTAGTTAAACTGTAACTAATTTTGAAATATGCAAAATTTTAGCATAAATAT
TGATTTTCTCCTACATTATCTTAACACACTTTTTTTTCTCCAAATATTGGATTTGTATCA
AATCTTTATTTTCAAATTTTACTTTATCCAAATTTTCATTTTTCAAAATTTCATCGTTAT
TCTACTTTTATTTTTTTATTTCATATATATATTTATAATATTTAATCTTATTTTTTCTCT
TTTCCTATTCATCTTCTTCCTTTCTCTTCCTCTTCAACCTACGGCCACACCACCATCTCT
TTTCTTCCTTCTCTTTTCCTTCTCCAATCAACTTCACCACCGTCTTCCACCTACACCGAA
CGTCAAGCAAATTTTGTCCTATCGTCGCATCACCGTTAGCCCGAGTCACTCCGGTTCCGT
CACGCCATGTATGTTTAGATCTGAATTGTTTGGTTATTTGTTGCACCGATCCGTCTCCGT
TAGAATTTGATTCTCCACAATTTGGGTAAGTTATGGAATTTACATATAGAGTGAATTGAA
TGGATTAAATTGTTTGTGGAAGTGATTGATTTCTCTTCAATTATGTTTAGGTCGGTTCGT
TGCACTTTAGTTTGAAAAAGAAGCTTAAGTAAGGTTATAAGGTAAGGGATTCTCTACTAC
TGGACTCACCTATAGTTTTGAATTGTGCTGTCTGTATAGTTACCTCCGATTGAGTAAAGA
TGTCGAAACGATATATATACGTATGAATGTAGACTTGATGTTGAATGCATATTGTGATTG
TCTGGGAATATATATATATAAATATGTATGGATGTAGACAGGACGACAATTGTAGATTGT
GTTTGTATGGAATGTGGATGTGAACTTGTGATTGTCGTTTAGATTGGGTGTAGGTTATAC
TAAAGTATGGTTGCGTACTGGTGAATTGAGGGGTGTTATGACTATATAGTTTGATTGACT
GATGTATTGATATGTTACTGGCGGACATTGGGCTAAAGTGAGATAGGTTGACTATTAGGG
TGTTAAGTGAAAGGATTATATGTTGAAGTAGCTGGACTGTACTATGAATGAGTGTTAAGA
TGTTTAGAATGGATTGAGGGGAAAATTGTTAGATTTCTATTGGGTAGTTACCTTGCAGGT
GTCCTACGGGATCACCACCTGATATGTGCATCCTTCGATAGCACTAGACTGATATGTGCA
TCCTTCGGGAGCATTAGACTGATATGTGTTTCTGCGGAACACTAGACTGATTTATGCGTC
CTTTGAGGCGTTAGACTGATTATGTGTATCCTACGGGATCACAAGACTGTGACTGTGCAG
GGTACCCCAATAGGAAGTTAACAGTTTCTTTTTCCCCTAACGGGACCAATAGCGGGTCTC
TTATTGGGTATGTTTATACTCATCCTTTCATGTTTAACTATTTCAGGCAAAGGTAACAAA
GGAGGTAGACCGACGAGGGACAAGAAGGAGACGTGATTGCCATAAGGGAATGTCCTTCAA
ATGCTTCCGCTTTATGTTTCTTGTTTTTCCTTTGTACATGAGGTTGTTTAAAAATTTTGT
GATGGAACTGAGTTTACGAACTGTTGTTTTGTAAATAGTACTTTTAAAGTTTTGGTTATT
TGAAATAGGGCCCGAACTTAAGTTTGTTTTCTTTGATCGTATGATTTCAAGTGAATTTTA
CTATATTTTGTGTCAATCAAGGTCTCTTTGTCAAAATTAATGACTTCAACTTAGTTAGAA
AAGTTGGGTCGTTACAACAAATTTTAAGTATTAATGTAAGAATTATGTACTTCATTATAA
AGGTCGATAGTTTAAAGTTTTTGACGATAATTTACATGGAATTACAGGATCAGTTACCAC
TATCAATAGAATCACTTACAAATATTAACACGATCGTGTACCGATAACAAGACGATTGTT
TACACTATTCAATACGATCACCAATATCATATGATCGTGTACCCATGTCAACACGATAAT
TTATTTTAATCAATATTATCATTTACCGTTGTTAAATGGTCGTTTATCACGGTTAATAGG
ATCGTTTAATGTATATTATTTCATTGCACGATCGTTTACTTATTCTTGCATTGTGTTTAG
TATTATCATTTTGTACATTTTATTCTTTTATTCAGTAATAAATGTATATCTATGTCTATC
TATTTCTTTCTATCACAATTAAATACTTAATTTTATTTTATTTATTTTTTTTACAGATTA
TAATGTCTTTTCCTATTGTTGTTTTTTATGGAGGTCAATGGAATGGATGTAATATTTATG
AGAATTACTTAGTTGCTGAAATTTTGGTAGATGTCCGAGTCAGCTTTAATTCTCTAGTTG
ATTTAATATGTGAACAGATTCAATTGGATGGATAAGTAGAATTATCTGTTTTACTTGATT
TTGGTAAAAGCAAGGTCCAACTGTGGTGCCAGTAAAGAAAGACAATGATGTGGCTTGGTA
TTTATCTTTTGCTAAAGATGCAACTAACATACATCCATTAGTTGCTCATGTAACTGTTGA
TTTTTTTAGAAGGTCTTCTTCTTCTAGTAGTGTACGATAGAATGTTGATATGTCATTGAA
TGTAGGTTCTTCTTCTTATGTTTCAAATGATGAAATTATAAGAGACATCTCATATCATGG
TGATTTGAAGGAAAATAGTTTATTTGAAAGTAAAGAGATGCTTTCAAAGTGTTTTGGCAT
AATAGAAGTGAATAACAACTTTCAATTTAGAACTACAATATCAAATTTGAGGTCTCTTGA
ATTTAGATGCCTACTAGAAGAGTGCAAATGGTTTATTAGGACATCTCGTTATAAGAAGAG
CGAGTTGTGGATGCTATGAAAATACATTTATGAACATGACTGTTCATTGAATACTAGTTG
TCACATGCAAGCTTCTTCAACAGTAATTGACAGTTGCTTGATAGATGAGTTCAGGTTCAT
GTCTACTGATCGTTTCATTCCAAAAGCAATTGTGCATAAGGCATGTACAAATCTTGGAGT
TAATATAAGTTAGTAGAAAGCTTGGAGGGCAAAAGAACACATAGTAAAGATATTAAAAGG
TGACACAGTTAAATCATACATGTTGATTCCAAGGTTCTTTGATAAATTGGTTGAATCTAT
CTCAGGTATAATGAGTTTCATATATAGAATGATGACATCAAATTGTGTAGACAGTGTAAA
TTTAGTTTTTAAAGATCTTAGAGAACTACCTGTAGCTACCATGCTTAGTTCAATTAGAGA
TGTATTGCAAAAGTGGTTTGATGAAAGAAGTAAAGCTACTTTTACAATGAAGAGTTGTTT
GACTTCTTGGGCTGAGAACGTGTTGCATTTAGAATAACATGAAAAGTCAAGAATTTTATT
GGTAAGGTTTTTTTTTTTTTTAATGTTTGTATCTCAGGTAGATATAAATAGACTGCTATT
TTTGTCCATCCGATAGAGAAATATAACAATTTATGTGTGCTTGTTTCAGATAGATAGAGA
TAGATAGCTATCAATGTCTATTTGTCTCTATTTGTGCATGCTTTTTTTTTTTTAATTTTT
CTATATTTGTTTTATGTATTAGGTTGATCCAATTAGTATGACTGAATAGAAAGTAATGGA
TGATACAAAATGATAATGTGATTTATTTATATTGGTTCTAATTTGAAATATTCAAATTTA
CTTTGGAAATTAGTATAATTAGTATAATATATAGTGATACATTATAATATAAAGTTTATA
TGTTAATGAAACTTTATTATATAAATTTAATTTTAGATAAAGTTCAAAATTAATTTATGA
GAGATAAAATATTTGAATGAGTTCAAATATTAATTTAATGTGGATTTGTTTCATATTAAA
ATTATTAATTATGAGATAAAGTTATATTTGAATATGATTCAAATTTAACTTAAGTTAAAT
ATAAAATATTTAATTTAGTTATTAATTAATTGAAGAATTAATTAATAGTTTA
>Contig2
CGTCGCCGTAGTAAATAAGAGAGAAAATCTAATTTGTTTCTTCGTCTTTACAAAAAAAAA
AAAAATAGGAGGTAAATGGCGCGATCATTAAAAAAAAATCCTTTTGTGGGAAACCATTTA
TTAAAAAAAATAAATAAGCTTAACACAAAGGGAGAAAAAGAAATAATAGTAACTTGGTCC
CGAGCATCTACCATTATACCAACAATGATTGGGCATACTATTGCTGTTCATAATGGAAAG
GACCATTTGCCTGTTTATATAACGGATCGCATGGTAGGTCATAAATTGGGAGAATTTGCA
CCCACTCGCAATTTCCGGGGGCATGTGAAAAATGATAATAGATCTCGTCGTTAATAATTA
ATATTATGAAAAAAAAAGTGAATAGTGAATATAGATACCTATCGTTCATTACTAAAAGGT
AAACCTTATAATAAAGAAGAGAAAAAACATGATAAAGACGAAAAAAAATCGATATGAAGT
ATACGCTTTAGGTCAACATATATGTATGTCCCCTCACAAAGCGCGAAGAGTAATTGATCA
GATTCGTGGCCGTTCCTACGAAGAAACAATGATGATACTCGAACTCATGCCTTATCGAGC
ATGTTATCCAATTTTAAAATTGGTTTATTCGGCAGCAGCAAATGCTAGTCACAATATGGG
TTTTAACGAAAGAGATTTAGTCATTAGTAAAGCAGAAGTTAATCAAGGTACTACTGTGAA
AAAATTAAAACCTCGAGCTCAAGGGCGAAGTTATCCCATAAAACGACCCACTTGTTCTAT
AACTATTGTATTGAAAAATACATCTGTGAATGAAGAAGAGTTTAAAAGATACCAATACAC
CATAAACCAACCTGGTGGATTGATAACTAAAGAAAAGTACACAGATATGAGGTGTTATGA
CATGTATAATAATGGGGGATTATGGGACAAAAAATAAATCCACTCGGTTTTCGACTTGGT
GCAACCCAAGGGCATCATTCTCTGTGGTTTGCACACCCCAAAAAATATTCTGAAGGTTTA
CAAGAAGATCAAAAAATACGAGATTGTATCCAGAATTATGTACAAAAAAACATGAGAATT
TTTTCTGGTGTTGAAGGAATTGCACGTATCGAGATTCAAAAAAGAATTGATCTTATTCAA
GTGATAATCTTTATGGGATTCCCAAAGTTAGTAATAGACGATGGGTCTCGAAAAATCGAA
GAATTACAGATTAATGTACAAAAAGAATTCAATTCTGGGAACCGAAAACTCAACATTGCT
ATTACAAGAATAGGAAACCCTTATGGACACCCTAATATTCTCGCAGAATTTATAGCCGGA
CAATTAAAGAATAGAGTTTCATTTCGCAAAGCAATGAAAAAAGCTATTGAATTAACTGAA
CAGGCGGGTACAAAGGGAATTCAAGTACAAATTGCCGGACGTATAGACGGAAAAGAAATT
GCACGTGTCGAATGGATCAGAGAAGGACGGGTTCCTCTACAAACCATTCGAGCTAAAATT
GATTATTGTTGCTATCCAGTTCGAACTATCTATGGGATATTAGGCATAAAAATTTGGATA
TTTGTAGACGAGCAATAATAAGCCCTTACTTAACTTGTGTTTACGTTTTATTCAATGATC
GACCAAGAAATGACAAATCAGTCTTTTTCCTTTAAATAAAAAATGAGCAATTCGATAAGG
TTAAATAAAAATGAAATTAATCATTTGAGATAATTGCTATGCTTAGTGTGCGACTCGTCG
GTTTTTTTATTTTTTTAGGTGTTCGGATTAAAACCAAAAAATAAAAAAGGATCAGCCCAT
ACATAATCTGAACTAAGAATTATAAAACTAATAACCAACTCATCGCTTCGCATTATCTGG
ATCTAAAAAACCAACCAGTCAAGATATGTTATATTTTTCATATCATTGTAGCAACTGAAA
TCTTTTTTGCATAAAAAAAAAAAAAAAACAATCCGATTATGAGTTGTGAAGAAATAAAAG
TATGCGGATAAATGGAAGGGTGAAAGAAAGAGAGAAAAAGAATATGAATGATATATGATT
CCAATATGGAATATGTAAGGTCTATGGGTCATCTCATAAAAGGTAGTGTAATAAAGCATT
AAGACTGATGAATTCATAATTAGATGAATCTGTTCATAGAACAAAAAAGCCAAGAGCCCC
GAGACAATAAAGACTGAGAAGATTGACTCAAAAACAAATTTGATTACGGGCTCCATTGTA
GAATTAAGACCTAACCATTAATCGAGAGGCGATGGGAACGAGGAAACCCGTGAATACATA
ATATTCTATTGAAAACGAATCCTAATAATTCATTGGGTAGGATGGCGGAAGGAACCCAAG
ACCAATCCATTTATTATGAGAGGTGGGTTCATGGGCTAACTAACCCGAGAACCAAAACAC
ATATAAAAAGAGTAAATATTCGCCCGCGAACGTTTCAATTTTATTAGATTTCTAAATTAG
GGTCGATCAAATAGAATAATAGATAAAAAAAAGAAAAGGTAAAACAAAATAAAGATTTGT
TATAACCTTAATAATAAAAGAAAAAATAACAAAACGAAATTATATTATCTATAATTTTTT
AGAAAACTATAATAAAAAAAAAATTATTCTATTATTCTAGAATCTATAAAGAGTTTAGTT
TTCTATCAAAAGAAAAGAAGATATACAAATTTCGAATAGATTGATTAAATGAAATTTCAA
AGAATCCCATAATTGAATCTATTATTCAGTAAATAGCAGTAAATACATTTATATTTTTTT
TTTGAATCGTTTCATTCGCGAGGAGCTGGATGAGAAGAAACTCTCATGTCCGGTTCTGTA
GTAGAGATGGAATTGACAAATAACCATCAACTATAACCCTAAAAGAACCAGATTCCGTAA
ACACCATAGAGGAAGAATGAAAGGAATATCTTATCGAGGCAATAGTATTTGCTTCGGGAG
ATACGCTATTCAGGCACTTGAACCCGCTTGGATCACATCTAGACAAATCGAAGCCGGACG
AAGGGCAATGACACGAAATGCACGACGCGGTGGAAAAATATGGGTACGTATATTTCCAGA
CAAACCCGTTACACTAAGACCCACAGAAACACGTATGGGTTCAGGGAAAGGATCCCCCGA
ATATTGGGTAGCTGTTGTTAAACCAGGTAGAATACTTTATGAAATGAGTGGAGTAGCCGA
AAATATAGCCAGAAAAGCTATTTCAATAGCGGCATCCAAAATGCCTATACGAACCCAATT
CATTACTTCGGGATAGAAATGTAGAATCAAAGGAAAGCGATCTTTGTTTGAGATGAAAAA
AAAACAATTGTAGATTTCTTTTTTTTTTTTTTTGAAAAACAATATTTCTTTTTTTTTTTA
CTTCGCCCTTTGCATTGAAAGAAAAGATTCCAAAATAATATGATTCAACCTCAAACCCTT
TTGAATGTAGCAGATAACAGCGGAGCCCGAGAATTGATGTGTATTCGAATCATAGGGGCT
AGTAATCGACGATATGCTCATATTGGTGACGTTATTGTTGCTGTAATCAAGAAAGCCGTC
CCAAATACACCTTTAGAAAGATCAGAAGTGATCAGAGCTGTAATTGTACGTACTTGTAAA
GAACTCAAACGAGAAAATGGTATGATAATACGATATGATGACAATGCTGCGGTTGTTATT
GATCAAGAAGGAAATCCAAAAGGAACTCGAATTTTTGGTGCGATTGCCCGAGAATTGAGA
CAGTTAAATTTCACAAAAATAATTTCATTAGCACCTGAAGTATTATAAAATGAGACAGAC
CGTGAGATAGTTATACTATTTGAATGAAATTAATTAGTAGATTGTGTATCACGTATATAC
CTTTTCAAATTCATAACTATTTAATAAAAAAGAATGTTGATTAGATCAAAATTTTAAGTA
AACAATAATTTTCGTTTATCATGGGTAAGGACACTATTGCTAACATAATAACCTCTATTC
GCAATGCTGACATGAATAGAAAAGGAATGGTTCGAATACCAGCTACTAACATCACCGAAA
ACATTGTTAAAATACTTTTACGAGAAGGTTTTATTGAAAACGTAAGGAAACATCGGGAAA
GCAACAAGGATTTTTGGGTTTTAACCCTACGACATAGAAGAAATAGGAAAGGACCATATA
AAACGATTTTAAATTTAAAACGGATCAGTCGACCCGGTCTCCGAATATATTCTAACTATC
AAAAAATTCCTAGAATTTTAGGAGGAATGGGCATTGTAATTCTTTCTACTTCTCGGGGTA
TAATGACAGACCGAGAAGCTCGACTACAGGGAATCGGCGGCGAAATTTTGTGTTATATAT
GGTAATCTTTATGATATTCGAATTATACACAGAACTTCCCTATTTGTAAAAAAAAAAAAA
AGAAACGAGGTGGATTTGTAGTTTATAATACCACTCCCCCTTCATTAATTGATACTTTGA
AAGGTGTTTCATCTGGAATGAAAGAGCAAAAAAGGATTTCTGAAAGTTTAATTACTGAAT
CACTTACCAATGATATGTTTTGGGTTTGTTTAGAAAACGAGGATCCAATTCTAGGTTACG
TTTCAGGAAGGATTCGACATAGTTTTATCCATATACTAGGTAATAGATAGTCAAAATTTC
AGTAAGTTGTTACGATTCAACCAGGACCAGAAGGCGTATAATTTATAGACTACGAAACAA
AGATTCGAATGATTAGGTGAAGTAGTCTCAATATTCTTTTTTGTAGGGAGATACAATTCG
AAATAGAAAATTTCAAGAAACTTATTTTCTTCCAATAAGTAGATTCGGAATTAAGGTAAG
GAATAACAAATATGAAAATAAGGGCCTCCATTCGTAAAATTTGTGAAAAATGTCGCTTGA
TCCGTAGGCGGAGACGAATTATGGTAATTTGTTCCAATCCGAGACATAAACAAAGACAAG
GATAATCTTTATAAAAAAAAAGTACCCCTAAGGGCCACCCACAATATACACATAAAAATA
AATTAAAGGATCCGTTTTGACATGAAATGGATATATCCATATATCTCTGACTTAGATTTA
TGAGATGATAAAATATGGCAAAACCCATACCAAGAATCGGTTCACGTAGAAATGGACGTA
TTAGCTCACGTAAAAGTACGCGTAGAATACCAAAGGGCGTTATTCATGTTCAAGCAAGTT
TCAACAATACAATTGTGACTGTTACAGATGTACGGGGTCGGGTAATTTCTTGGTCCTCCG
CCGGTACGTGTGGATTCAAAGGTACAAGAAGAGGGACACCATTTGCCGCTCAAACCGCAG
CAGGAAATGCTATTCGGGGAGTAGTGGATCAAGGGATGCAACGAGCCGAAGTTATGATAA
AGGGCCCCGGTCTCGGAAGAGATGCAGCATTAAGAGCTATTCGGAGAAGCGGTATATTAT
TAAGTTTCATACGGGATGTAACCCCTATGCCACATAATGGCTGTAGGCCCCCTAAAAAAC
GACGTGTGTAAAAATAAACATTGAAGAGAAATTTCAAGAGAAATAAATAATTCAATGATT
TGATCAAAAAATATTACTATGGTTCGAGAGAAAATCAGAGTATCGACTCGGACACTAAAG
TGGAAGTGTGTTGAATCAAGAGCAGACAGTAAGCGTCTTTATTATGGACGCTTTATTCTG
TCTCCACTTATGAAGGGGCAAGGGGATACTATAGGCATTGCGATGCGAAAAGCTTTGCTT
GGAGAAATAGAGGGAACATGTATCACACGTGCAAAATCTGAAAAAATCCCACATGAATAC
TCTACCATAGTCGGTATTCAAGAATCAGTACATGAAATTTTAATGAATTTGAAAGAAATT
GTATTGAGAAGTAATCTGTATGGAACTCGTGATGCGTCTATTTGTGTCAAGGGTCCTGGA
TGCGTAACTGCTCAAGACATCATCTTACCACCTTCGGTGGAAATCGTTGATAATACACAG
CATATAGCTAACCTAATGGAACCAATTAATTTGTGTATTGAATTAAAGATCGAGAGGAAT
CGCGGATATCATATACAAACGCCAAATAATTTTCAAGACGCAAGTTATCCTATGGATGCT
ATATTCATGCCTGTTCGAAATGTTAATCATAGTATACATTCTTATGTAAATGGGAATGAA
AAACAAGAGATACTTTTTCTCGAAATATGGACCAATGGAAGTTTAACTCCTAAAGAAGCA
CTTCATGAAGCCTCTCGGAATTTGATTGATTTATTTATTCCTTTTTTACATGCGGAAGAA
GAAAAAGAAAACTTCCATTTAAAAAATAATAAAAAAAAAGTTACTTTACCCCTTTTTACT
TTTCATGAGAAATTGGCGAAACTAAGGAAAAAGAAAAAAGAAATAGCATTAAAATATATT
TTTATTGACCAATCAGAATTGCCTCCTAGGATCTATAATTGCCTCAAAAGGTGCAATATA
CATACATTATTTGACCTTTTGAATAATAGTCCAGACGAACTTATGAAAATCAAACATTTT
CGCATAGAAGACGTAAAACATATATTAGACATTCTCGAAATGGAAAAGAATTTTGCATAA
ATTAGAAATCCATTGGATTTTTGTTGTAGAAAAACTTTATAAAAAAAAGACGAAATGAAG
TTTGAATCTTTAACAGAATCCGTATACTCAAAATAAATCAAAAATTTCATTAAATATGTG
TATCTAGGGGTAATTCACTTTGAAGCAACTATTCCCTAGATACACACATCGTGATATTTT
ATTTATTTCACAATTGAATCAATTTAAAAAAGACCTAAAGTTAGGGATTTATCAATCGGT
AATGTTGCTCCAATACCCAACCAAAGGGCTACTGCGGTACCAATCAAAAAGACGGTTGTC
GCTACTGGACGACGAAATGGATTTTGGAATTTATTGACATTCTCCAAAAAAGGTACAGTT
AATAATCCCGCCGGTACGGAAACCATTAAAAGAACACCCAATAACTTATTTGGCACTGTA
CGAAGTATTTGAAATACGGGAAAGAAATACCATTCCGGCAATATTTCCAAAGGAGTTGCA
AATGGATCTGCGGGTTCACCAATCATTGATGGTTCTAGAACCGCTAAGCCCACGTTACAT
GCAATAGTACCTAGAATGACTACTGGAAAAATATATAAAAGATCATTGGGCCATGCGGGT
TCTCCGTAATAATTATGACCCATACCCTTAGCCAATTTAGCTCTTAATACAGGATCATTC
AAATCTGGTTTTTTTGTTATTAGGATAGGTGAATTATTATGGATCCATCCCCCGAAGGAA
CCGGACATGATAATTTTTCATCATCCGGCTCGAGCACAAATCAAACGAACCAACTGGATC
CAGAAAAAAAATCGATATCTTATCCAAGAATATAGAAAATAAACGAGTGATTCAATGTAA
GAAAAAATTTAGCAGATTCCGTTTTCAAGAGTTACAATTATCCATTGCAAGGAATTCAGT
TCTTACAGATAAATGCTCAATACCCAAGTAGGCTTACAAAGTTGATAATGTTCAAGTGCT
TTCTGGGTCGTCTCAAACCTTGCGATGGGGCTTTAGCCCCCAAAAATATTGATACTTTTT
ACATCCAAAGGATTTACTTGTTACTAATAGAGTCTAGCCTATGTTCTTCTTTAGATCCCT
TGTTTCACTCCGATAGTATTATAAATCGAGTCAATGCAGAGGAAATGAATGCATTTTCAT
ACTATTAAGTAAGTGAAATAGATAAAACATAATCTGTATTATGCCATATATATCACCTAT
TCTACTGGATCTTACGGAGCCTGGTCATGCATGACATGGTCAAGTCTGATCATGGAAAAG
ATTCTCTTCAAGCGAACCAGCCTACCCTCTGTATGGAGCTTTCGCGGTGGTTGGAATAAA
GACACATTTGGTTGTGAATCCCAATGTGGCAGATAAAAAGACATATATCTACACGGCCCA
ATCAATAGTTCAAGTCACACACTCCCATAATCCATTTTCTCTTCGAAGAATTCCCTTCAA
CTATTATTTATTATTGAAAAATAACGAATAAAATTTCGTGGAGTTGAAGGGAAATATCCA
AATACATGTCTTATTTTTCAATAATCCATATTTGCAGCAATGAAATACTCTTCTTCCCCC
CCCGAGTAATCATAAATAACTAATTACAAATCTATGATTTCTAATTTCTATTCTCTATAA
AGGACCAGAAATGCCTTGCTTACGTATCATTGGGAAGTGCATTAACATAAATACGGCAGT
AAGAAGAGGTAATACAAAAGTGTGTAAACTATAAAAACGAGTCAAGGTAGATTGTCCCAC
ACTAGCACTTCCGCGTAATAACTCTACCAAAGGCGACCCTATTACTGGAATAGCTTCCGG
TACACCTGTTACAATTTTGACTGCCCAATAACCAATTTGGTCCCGAGGTAAGGAATAACC
AGTTACACCAAAGGATGCGGTCAATACAGCCAGAACCACACCTGTAACCCAAGTCAATTC
ACGAGGTTTTTTAAATCCACCAGTAAGATACACGCGAAATACGTGCAGGATCATCATTAA
GACCATCATACTTGCCGACCATCTATGAACTGATCGGATTAACCAACCAAAATTTGCTTC
CGTCATTATATATTGAACAGAAGCAAAAGCCTCAGTAACGGTCGGACGGTAGTAAAAAGT
CATAGCAAACCCGGTAGCTACTTGTACTAAAAAACAAGTAAGCGTAATTCCTCCTAGACA
ATAAAATATGTTGACATGAGGAGGAACGTATTTACTAGTTATATCATCCGCAATCGCCTG
AATTTCAAGACGTTCTTCGAACCAATCATACACTTTATTGAGATAGGTAAACCAAGGGGA
CCCCCCTCTGAGAACCGTATATGAGAATTTCGTCTCGTACGGCTCAAACAGAAACACCCA
AATACCGCTCGTAACGGATATGTGTACTAAAAAGTTTAAAACTTCTTAATGCTATGATTC
CATTTTTTGTATGAAGATACGAAAGAATCAAAATCCGAAAAGTCTTCTTTGTGGTTATAA
TGCCCAAATATCAAGTCGGCTCATTCGTATTTATATTGATCATTAGGGGCCTCTTGAATC
TTCTATTTACCTATTTTTTTTCTTTTATTTGGATGTAAGGCGACTTTACTCTTGTTTTCT
TTATTATTGATAGGAATTATCTTGTTAAGACTCTATGAATCAATTAAAACCTTAGATTCA
GACTAGAACCACGATGATTCAATAAAAAACCTTCCAAAAAAGTTCAAAAATTCCCTGAGT
AAGAACCCTTGGATTATCACTTATTCAATGCTTATTCAATGACTTAATATAATGAAAAAA
GCCAAAGAAAGGTTTATCCTTTAACCAAAATAAGTAGAAACGAAAGAATCAATTTTTGAA
TTTATCACTTCTAACTCTTTTTTCGGAGTCCGGCCACGAGGTCTGATAAGTATGAATCAT
AGTTCTAATATTTGTTCTAATATTTTGGAATCTATTTCATATATTCTGTGCTACAGATAC
TAGCCTAGACTGAATATCCAACGAGATAAAATCATCTTGATCAAGATGACCGACTTCTTC
TCTGTCGTATCCATAGGATCAATTCTAACAAGTCACACACTCATATTCCGGAAATACAGA
AAAAATAAATTCCACGATCGAACTACCAAAAAAGAGTAGGCTAAAAAGCAGAAACCTACA
TACTTTAGACTTTCCTTTTTAGTGAAAAGTTATTTAGGGATTCTTGTGAATCGAATCTAA
TTGCTTGAAATTCCGTCCAGTAAAATGGAAGAATTATAAATCTCCAAAATAATACATAGG
AATATCGCAAATAAACTCATCGCGACACCCATTAAAGGTGTAGTTCCCCACCCAGGAGCC
ACTTTACCATATTCCGAATTCAATGGTTTCAATAAATCCCCTACAACAGTTCGTCTTGGC
CCAGATTTAGAACTATCGTCAACGGTTTGTGTAGCCATAAATAATCCTATATTTTTTTTT
ATTCAGTGAGATCTGTTGACTTTGTATACCATTCCGTTGTAAATAAAGGATCTTATTATA
GATCCATTGTGGTCTTTAATTTATATAATAATGGAAACAGCAACCCTAGTTGCCATCTCT
ATATCTGGTTTACTTGTAAGTTTTACTGGGTATGCCTTATATACTGCTTTTGGGCAACCC
TCTCAACAACTAAGAGATCCATTCGAGGAACACGGGGACTAGTTGAAGTAATGAGCCTCA
CAATATTGTGAGGCTCATTACTTCAATTGAAATAATGAGAAATCATTTCGCCTTTTTAGT
TGGAACTGGAACTTTAGGCGGTTCGCGAAAAAAGATAGCGAAAAAAATTATTCCTAGAGT
CGAGACTAAGAGGAATGTATAAACCAATGCTTCCATAGATTTGATTTCGGTTTACAATTA
TAGCTTCCATACCTGTTTAGTTGGGATCTTTTTAAGGATAAAAAAAAGACCAAGACAAGA
GTCAAAGAAATGAAAAGTAAGTAATCCGAATAAAGAGTTATCCGGTACCCTATCTATGTC
AAATCAAAAAATAAAGAAAAAACAAAACTGAGCAATCTTGTATCAGACTAGACTCTTTTT
GTAGTTGGATCTCCAAGTTTTTGGAATGCCCCAAATTCTACTTGAGTGTCCAAATCTGGG
TCAATCCCAGCAAAGACATCTCTGAACAAGGTTCTCGCACCATGCCAAATGTGTCCGAAG
AAGAAGAGCAAAGCAAAGGAAGCATGCCCAAAAGTAAACCAACCCCTTGGACTGCTACGA
AAAACCCCATCGGATTTCAAAGTAGCACGATCTAATTCAAAAATTTCACCCAATTGAGCA
CGTCTAGCATATTTTTTCACAGTAGCAGGATCACTATAACTGACTCCATTGAGTTCACCG
CCATAGAACTCAACAGTTACACCGACCTGTTCAACACTATACTTCGATTCTGCTCTTCGA
AAAGGAACATCGGCTCTAACAATTCCATCTCCGTCTACCAAAACAACCGGAAATGTTTCA
AAAAAGGTCGGCATACGGCGTACAAAAAGTTCGCGCCCTTCTTTATCTCTAAAAACAGGG
TGTCCTAACCAACCAACAGCTATTCCATCCCCGTTGTCCATGGAACCCGCTCTGAATAAT
CCACCTTTTGCGGGATTATTCCCGATATAATCATAAAAAGCTAATTTTTCAGGAATTTTA
GACCAAGCTTCTGATAAACTTTGATTTTCGGCTAACCCGGTACTAACTCTTCGATATATT
TCTTGCTGGAAGTATCCCTGATCCCATTGATAACGAGTGGGCCCAAATAATTCAATCGGG
GTAGTTGCTGAACCATACCACATAGTTCCAGCAACAACAAAAGCTGCAAAAAATACAGCA
GCGATACTACTCGAAAGGACGGTTTCAATATTTCCCATACGTAATCCTTTGTATAGACGT
TGGGGCGGACGAACACTAAGATGGAATAGGCCCGCTAATATACCCAATGTACCTGCTGCA
ATATGATGCGAGGCTATTCCGCCCGGAACAAAAGGATCAAACCCTTCGACACCCCACGCA
GGATTTACGGCTTGTACCCTTCCGGTTAATCCATAAGGATCGGATACCCATATTCCCGGA
CCGTACAATCCGGTTACATGAAATGCACCAAAACCAAAACAACCCAACCCTGAGAGAAAT
AAATGAATTCCAAAAATCTTCGGCAAATCCAAAGAAGGTTTTCCTGTACGTTCATCAGAA
AATATTTCTAGATCCCAATACACCCAATGCCAGATAGCTGCTAAGAAGCACAATCCAGAA
AACAAAATATGTGCTCCGGCCACACCTTCGTAACTCCAAATACCCGGATTCGTTATAGTC
CCTCCTGTGATACTCCAACCTCCCCATGAATTGGTTATTCCTAAACGAGTCATGAAGGGT
ATAACGAACATACCTTGTCTCCACATTGGATCAAGAACAGGATCAGAGGGATCAAAAACT
GCTAATTCGTATAGGGCCATTGAACCGGCCCAACCAGCAACTAGAGCTGTATGCATTATA
TGAACAGAAAGCAAACGACCGGGATCATTCAATACAACGGTATGAACACGATACCAAGGC
AAACCCATGGAAATACCCCTTTATCAAGGAAAAATAGACACTATGTAACTTTATTGCACT
GAAAAAAAAACTATGCTACGGACCTCACCCTTTGAGGGGATTATCTTGGCGAAAGGATTA
ATATTTAGTCTATTCTTTTAGTAATAATGGAACAATTCGATTCTATTCGTAGGAACAAAA
AGAAGCAGATCTATTCTATACTCGATAAGTACCAATACGCAATGGTAGATGGGAATTGAT
CATATTTTATATGAATGAATGTATACATACTTGTTCATCATTCAAAAACCTATTCGGGAA
GAAGTTTCTTTTATTAATTTAATTCTGTTTTCCTTTTTTATGAACTTATTATTATTAAAT
CTATGTATAAATATGTTAAAAGATAAAATCTGATAAAGGCCCATCTTATTTATTAAGACA
ATAAACCCGTTGTTACGCTTCCACATTAACGTTAGCTATACTACTTACTTCGTTTTGCTT
TGCTTTAATGCCTGTTGGTGTTCCAAAAGTACCCTTTCGACTTCCCGGAGAAGAAGATGC
ATCGTGGGTTGACCTATAGTGCGACTTGTCAGATATATTGGGTCATATGGTATTTCCCCG
TTCTCTCCCCCGATCGAGATATCCTCTCTTTCGCCCAAGACGGATTGATTTCATCATCAA
AAATTTGGAGCGTGAAGTGCAATTAGATCTATTTTTTTGGGGGGGTATCCTGATTGATAT
TATCAATTAGAATAATTTATGGTTTTCTCGGTTGTACTAATAAAATGAAGTATCCAGGCT
CCGCTTAGAAAAAACTAAATTTGGAATCTATCTATTCTATGATTACTAATATATTCGATT
TTTAAATAGCATTGATAGAAAACTTTTAATCAATCGAGTAATATGAAGTAAATTGAAAAA
AAAAAGAAGTCGTAGCAAAAAGCCATGCTATTGGGACATTTGTCCTATATGTGCAAATCC
AAATCGGACAGATCTTGACTCGGAGTAGAGCATAAACCTAAAAGAATTGAAGAAGACCGT
TTTGGAACAAGAAAATGACATCGCAATTTAAATTGAATCTCGATGAAACAAAACAATACA
TCAATGAAAAGTTAGTTCGATAAATTGAAAATTTAATGAAAATGAATTGGTTTTTTATTT
ATTGAAATTTATAGTATCGATAAACGACCGCGGGCCAAAGGACAAAACTTATCCAGTTTG
AAAAAAAAATGGAAGGTAAGAAAAAGCCCCTTCACTAGAAGTTAGAAAGAGTCCTCTAAA
GAAGGCTAAAATCTAAACATTGATTCTTTTTTTCGCTATTTTTTTGAACCGTATGCATCA
AAAGGTGCCCGTACGCTTCTTACGGGATACAATTTTATCCTAATCAACCGACTTTATCGA
CAAAGATTACTTTTTTTAGGCCAAGATGTTAATAATGAGATCTCGAATCAAATTATGGGT
CTTATGGTATATCTCAGTATAGAGGATGGTACCAAAGATCAGTATTTATTTATAAACTCT
CCCGGTGGATCGGTAATACCCGGAGTAGGTCTTTTTGATACTATGCAATTTGTGTCACCA
GATGTCCATACAATATGTATTGGATTAGCCGCTTCAATGGGATCTTTTATTCTAGTCGGA
GGAGAAATTACCAAACGTCTAGCATTCCCTCACGCTCGGCGCCAATGAGTTTTTTTTTTT
TAGACAAAAAACTATGCCTTCGCGATATAAAATATTAAGTAATAATAGCATGGCACTTTG
AATTCGATATGAGAATTTTTTTCTTTTTTTTTTTTTTTCTAAACCATTAGGTTATGTATC
GAAAGAGTAGTATGAGATAAAAGGCATTTCCAATTGTAGCTGATTTATTGCGAAGGCCTC
TTTCAGCGTCACAAACTTTTTTGTTTTCACGACAGAAGACTCTTAACAATATTTCTGTTA
TGAAAGACTACGAAATATTTTTTTTTAAGAAAAAAAAAAAAAAAAGACACTTTGGGATTG
CTGAATAACAAACGAAATCATAAAGCAACGGAACCATCCTAGTATTTTAAAAATTTCTAA
AAAAAGGAAGGGTGGTTATTGGATCATTTACTGCTCTGGGTCTGCTAGATCCTCTATTTT
CTATTCCTTCGCTGGAAGGTAAAAATGAATTCCATTGTGGAGCCGTATGCACTGCACAAA
GGATGCCTGTACGGTTGTTAATCCTATCTTTTTTTTATTATCTTTGACTCATCATGATAA
TGATGTAAGATAGAGAAAACCATTTATTAAATCATCAGGGTAATGATCCATCAACCTGCT
AGTTCTTTTTCTAAGGGAAAAACGGGAGAATTTGTCCTGGAATCGACCGAACTACTGAAC
CTGCGCGAAACCATCACAAAGGTTTATGTCCAAAGAACAGGCAAACCCTTATGGGTTATA
TCCGAAGACCTGGAAAGAGATGTTTTTATGTCAGCACCAGAAGCCCAAGCTCATGGAATT
GTTGATCTTGTAGCGGTTTAATAAGTATTGCTCGCAAAAATCCGAAATTTAGATTTTACA
ATTTTACCGGATTACTATTAATCATATTAATTATTAATATCGAATATAGAAGTAATTCAT
AATCATCCGGTTAGGATTGATCTAAACCAACTCATTATGTATACAATTCAACATGCCAAC
TATTAAACAACTTATTAGAAACACAAGACAGCCAATCAGAAATGTCACCAAATCGCCCGC
CCTTCGGGGATGCCCTCAGCGTCGAGGAACATGTACTAGGGTGTATGTGCGACTCGTTTA
GACCATGGACCGGGACAAAAGAAAGTACAAAATTTTTCCCGTATCAGTGATAAGTACCAG
TGACTAGGATAGAATGAATGGAAGAACTCCGTTCACTACCGAAAATAAATAAACAAAGAT
TTATCGTATCCTTTTATTGTGTATCAAATTTATGGTTTCTATTGGTGCAAATCCAATCAT
CTCAATTTTCAATTTTAGATGATAAAGAATTCCCCATTGGTAACAAATGCTTATCCATTA
AGCAGAGGAAATCCTATTTAACAGAAGGATTATGGCCTTATTCTTCCAAGAACGGACTAA
GAGGGTCAGCTACCCAACTAATCTTCATAATTAAATACCGTTACTGTATAGGTAGATCTC
GTTGTGAAAGACCGATTACTAGATAATTCATGGGTAGAGCCAAAGAGGGTGACCTGTACA
AGTTAACAATAACATTGATGAAATAAAAGAAGGAGCTCCGGTGTATAGAGAGGACCTCAC
CGTTTAAGAAGTAACCATAGAAACGAAGGAACCCACTATTTCTTTATCCATTTCTATTTT
GATTTATTTACTCTATGTTTGTTTTTTATACCTAGTCAAAATACTATTTCGTATTTTGGG
GTGATTAGAACAAAAAAAGAAATCGTGGTCGGGAAGGTTATAGTAGCAAAAGCCATTGGA
ATTTTTATTTTATACATTGGAAAAATACGTTTGGTTATTAATAGACTAGGAAAGGAGAAA
GGAATAACTGAAAGAAAGGAAATCAATTCGTTATTCATCAAAGTTTCATTTATTCAATGA
CTAGAATTAAACGAGGATATATAGCTCGGAGACGTAGAACAAAAATTCGTTTATTTGCAT
CAAGCTTTCGAGGGGCTCATTCAAGACTTACTCGAACTATTACTCAACAGAAAATAAGAG
CTTTGGCTTCAGCTTATCGGGATAGAGGTAGGCAAAAAAGAAATTTTCGACAGTTGTGGA
TCGCTCGAATAAATGCAGTAATTCGATCTAATAATGTAGACTACAGTTATAGTAGATTCA
TACACAATCTGTACAAGAGGCAGTTGCTTCTTAATCGTAAAATACTTGCCCAAATCGCGA
TATTAAATAGAAATTGTCTTTATATGATTTCCAATGAGATCATAAAATAAAATACGAAGA
TTGGAAAGAATCCAGCGGATTGCTTAAAATGGAGTTCTCTGGAGAATGAACTCCGAGAAG
GTAGAGTAGAAATTAGTATGATAAAATATCATAAAGTGGTCAAAATGAACAAATATGTTC
AATAAAAAAAAACGATTTATTCTTCTTCCACTATTCTTTCTTTTTCTTACGACAATCGAA
TCTAGATTTTCGGATTTTTCGAACAAAGCATCAATCTGCGGTTGAGTTTGGATTAGAATT
TTAATTCAATTAAAGAGTAAGCTAAGCCTATTTATTCCTGGTTCTAAGACCAATAGTTCT
AGGAGTCGACTCGCTTCTTTCAAATTGTTTATCATTTTTATCATTATTAAGAAAAGGTAA
CAAAGATAAAATACGAGCTTGTTTTATAGCAATAGTAATTAAGCGTTGCTGTTTTAAGGT
CAATCTATTTACCCGTCTAGATAATATTTTTCCTTGTTCACTAATAAATCGACTAATTAA
ACTCATGTTTCTATAATCAATTCGATCCCCCGATGGAATCGGGGGCAAACGCCTACGAAA
AGATCGTTTGGATTTAAGAAAGAGTCGCTTGGATTTATCCATGGTTTTTTTATTCCTTAT
CCCGAAAATCCTATTTCTTAATTCTAAATCATTTTAGATCCGATCGAAATAGGATTTGGT
TTGTTTATATTTAAATCTAAAATATGTCTAATATATGTAATTTTTCATCTTCCTTGGATT
GGAAAAGGGTGACACACAGCCGATCGGTTCGATCTATTTCTTTATCTCCCCATGAATCGT
ATGTTTGTAACACCGGGGACAGAATTTTCTCAATTCCAATCGACTAGGCGTATTGTGTCG
ATTCTTTTGAGTAATATATCTGGAAATCCCTATTGATTGCTTATTAACACCGTTTCGAAC
ACAACGAGTACATTCCAAAATAACTGTTACTCGGGCATCTTTACCCTTGGCCATGAACCT
CCCTTGGATTTTTGATTCACGCAACTCTTCCATTTTCCGATCCAAAATGAAGAAAAAAAA
GAAAAATTGGTAACTCGAAATAAAATTATGAAAGATTTCGTTACAATCAAATATTAAAAT
ATAGTAATACAATGATTTCTAAATTTAGAATCGCAGTACAGTTTTTCATTTAAGTATTTT
GTATGATATTGTTGCCCTAGCCATCACATTTTCATTTTCGTTCTCACTCTTTTATTAATT
CAATTTGAACCCGGCGCCGGGTTCGAGTTTGACTGAGGTTGAATCTATTTTGATTCTTTC
TAACTTATTCTAAGTCTAAAAACTCTAAAAAAAAGAAGGGGAAGGGGATTATTCAAAGAT
ATTTTATTGTTTTTCTAATCTTCTTCACCCCTTCCCAAGTCAATAACTAGAATGAAAAAA
ATGGGAATACCAACGCATCCGGGAATAAACGATTGATCTCGATTAATAGACCCGCTAAAG
CCCCGAACCATATAGTACTTACTACCGGTGCCACGGAGAGATATGTTTTTAGATCTCGCA
TTGAAAACCCTCCTACTTTATAGTAATTTGTAATACATAATGATAGTAATTTGTAATACA
TACTGGTATTACATACCATCAAATTTATATATAGTTAATAACCGCTTGTATTGTCCGCGG
AATTCCTAATTCAAATTGAAATGTACAACAGTTCAATTCGGTAGATATTCCCTTTTTTAT
TAAAAAAAATATGTCGCTTTCTGCCCCACCCCAAATATTCATTTTTCTTTACGGCGGATT
TCCTATTTCTTATTTCATACGTCTATAAGTCTTTTTATTATATTTTATATATGATATGAG
ACAAAAAAGAAGAAATGGCAAGATAATTTGTGTATACCAATGGAGGAAATAAAAAAAAAA
TGTGGAAAACAAGACAGGGATTCTCTACAATAACACTGTAGACCAATTGAAAGGGATGTA
GCGCAGCTTGGTAGCGCGTTTGTTTTGGGTACAAAATGTCACGGGTTCAAATCCTGTCAT
CCCTACCTATTACTTATCTTCTGAACAGTAACGAGGAATCAATTGAGATCCATAAAAATT
GAACATACATATATCGAATCAATCTTTTTTTGTTTAATTTTATGATATTCTATATGATAA
TATATGTATGGAAGATATATTTGGGTTGCATTTAGTTTGATAATAAAACGCTCTTAGTTC
AGTTCGGTAGAACGCGGGTCTCCAAAACCCGATGTCGTAGGTTCAAATCCTATAGAGCGT
GATTCGATTCTTGTTTTGTTAGATCAAAATTATACTGAAATAATTCAACAGAAATAAAAA
TTTGACCTCCTATAAAGCAAAGTAGGAGGTCAATCAACAAAAAGAACTGTTAATTAATCA
AAGGTCCAACTGATCCCCCCGTCTGTATTGTAAATATGCGGTCACAAATAATCCAGCCAA
AGTAATAGGAATTAGACCTAATACGATTCCAAATAAAAAAACTTCAATCATTTCAATTTA
GTTGAACGAGGAAAAGGAGAGGTAATATCTATCCTTAAAAAATTAATCGGTATTGCCCAT
GAATCTCAATGACCAAGAATTGGAAATTGAATTGACAAGGTAAAGAACTCTACAATATAT
AGAATATATTGAATAACACCGAAATCTTTCTTTTTTTTGAATTGTGCATTCAATTAATTT
TAATCAAATAAGTCTTATCTTGTTCAGACCGATAAATAGAGCTGAGGTTATAGTTAAAAC
TGCTAGTAGAAAACCGAAATAACTAGTGATAGTAAGCATGACGAGGCTAAATGAAATACG
TTATTTTTATCCATATGTTTATAAAGCACTTCCCTAAGTTTCCATTTTTGAAAGATACGC
GGATGGATAAGTAAAAATACCAATTGAAAGAATATATTCAATTGAAAGTTTTTGATTCAT
CTATTATTATGATTATAGATGCTACTAACAAAAATCTTGTGACATAGGTAAGAAATCAAT
TCATCATCTGTCTCTCTATCCCGCAATTCGGAATCAAGGGATTCATTGGACAACTCTTGA
GTTGTCAAAACAAATATTCTTATTATAAACAATTTATAAACAATAATTTAATATATAAAT
CTAGTAAATATATAAATCTATTAATATTAAATGGATTCTAAATAATTAGAAAAAAAAATA
ATAATAAATAAACTATGTTGTGTAACTTGATTCCAAAAAAGAAATGCTCTTTGAATCGCT
GAAGAATGAATGACCTTATAATGCCCTTTATTTATTAAATTGTATTCCCACTAATTAGAT
TTTCTGTAGTGGGTTCATTCCCATAAAATCTTTTTAAAAAAGAAAAAAGTATCGCACGAT
CAGATCACTCGAAACTAGGTTCTCCATTTATTCTTTCCATATTATATTAAAAACATTCTT
GTAATTAGTTGAAGAACGATCTTTTGAGTCTAATATAAAACAATAATGCGTGCATTACGA
ATATTTATTATTATTCTATTCGTTGTTCTGTTTCGTTCATCAAATCCTATGTACTACAGT
TACTTGTTACTGGACGACTAACCAATTCCTAAAAAAAAAAAAAAGATTCAAACTAAAATA
TAACTACAAACACAAAAGAAATATTTCTAGATTTCACGGCTAATTTAATTGAATTTTGGG
ACTATTAGAATCTGCTTCCTGAATTATTATAAATCAACCAGTTGGATTCACATTTTACCC
AACCTTCGCTTTCTAGCCCGAAGCCAATAACCGAGAGAATCCTTAATACTACAGACAGGC
ATTGTCAGAATTTTCTATTGAATGAATGGTACATGATTCTACATCGACAAGCACCAAGAA
AAGAAGAAACAAATTATATTATTTAGTGCTTCATTTTTATACTTATTGTGAAATTGCGTT
GCTGCGTGAGAAGAAGGATAGCTATACTGATTCGGTATACTCTAAAAACACCCTCGGTAC
AATATTGACGATCTTACAAAGATCGAATTTCAGTTAATTTCCATTTACTGATCTCATCTT
TTACGGAATCGATCCCCCTTTTGACTGTACAAGAATATGTGGAGCTCGGCATGTCTGGAA
GCACAGGAGAACGTTCTTTTGCTGATATTATCACCAGTATTCGATACTGGGTCATTCATA
GCATTACTATACCTTCTCTATTCATTGCAGGTTGGTTATTCGTCAGCACGGGTTTAGCTT
ACGATGTTTTTGGAAGCCCTCGTCCAAATGAGTATTTTACAGAGAGCCGACAAGGAATTC
CATTAATAACTGGCCGTTTTGATTCTTTGGAACAACTCGATGAATTTAGTAGATCTTTTT
AGGAGGACCAAATGACTATCGATAAAACTTATCCTATTTTTACAGTGCGATGGTTAACTG
TTCACGGACTAGCTGTACCTACCGTTTCTTTTTTAGGGTCAATATCAGCAATGCAATTCA
TCCAACGATAAACCTAATCCGAATTATAGAGCTATGACACAATCAAATCCGAACGAACAA
AATGTTGAATTGAATCGTACCAGTCTTTACTGGGGGTTATTACTCATTTTTGTACTTGCT
GTTTTATTTTCCAATTATTTCTTCAATTAAATAAAAGAAAATACTAAATAATAGTACGAA
TTATCTTATCCCATTCGGAAGGATATCATCTCATAATTATCTATGACTGTTTCTGTCTCT
AGCACGACCACTTGATGAAATGGGGAGGGAAGTGGGACAAATGGCCGAGACTACTGGAAG
GATTCCTCTTTGGCTAATCGGTACTGTAACTGGTATTCCTGTGATCGGTTTAGTCGGTAT
TTTCTTTTATGGTTCATATTCCGGCTTAGGTTCATCTCTGTAATAATCGGATGAACTGAG
TTGTAGACATGAAAGCGTAAGAACTCAACAGGATCCCCCTCGAATCAGAAAAAAAAGAGG
GGGTAGGTCCCGTTGAGCTCTTACTAATTAGAATTAGACTAATTTATTCATATAAATGAA
AAAATGGATCTTTCCCATTTTTTCAAAAAAAACTTCATTTCTTTCTGATTCTGAATTGCT
TCAAAAAATTGATTCAGACCATCTCTTTCGCAATCGTATCGGTCGATACTTTCATTTCAA
AGCGAAAAAAAGAAAGAGAGAATCACTCGATTCCCTCTTTCTGGATGACACAATCCCAAT
ATAACAATAATATATTTCTATCGATCAGATATCACAAACCCTTTAAATATATTAAAATAT
ACTAATAGAATTTTCTCTAGTTATTTTAATATAAAATAGAATTTAAAAATTCATTGAATT
TGTTCACTACTTATGTAATAAATCGAAAAAAAGGTTCTGATAAACCGGGAAAAATTGAAA
CTAAGAATAGGGATCTTTGACGAACGGGATCAAGAATAATTCATTAGTTTATTATTTCGA
CACAAGAACAAGAAAAGGAATTTTTCTGGTATCGAATACTAGAAAGATGAATAATTCCTT
CTAGAATCCTTTGTTCCCTTCATTTTTTTTCTATTCTCCATTTACTTATCTTATTTTTAA
TATCTACTCTATTTTTATTCTATTAGAATAAAAATAGACACATTCAATGACATTTCAATC
TGGCACCTGTGACATAATAATCATAATAATACCGCTCCCATTTGTATTGTAAAAAACAAA
GAAATAAAGAAGAGGTAAAATAGTCTTCCTGACAATATCCATACTATGACTAGTAATGCG
GTCCAAGTCATTCCCGAAATACGGTCGAAAAAGAATATAAACAAAAACAAGGGAAAAAGT
TTTTCAGCATTTTTTGATGATACATAATTAAATTAGAGAATTACCAACAAGAATTTTGTT
TTTTTTCCGAACTTTATTTGAGAAATCCCCAGATTTAGAAATTCATTTCGGACAATTGAA
CCTTCTCAAACTGTTTCTTTTTAAGAACTAAAAAGATTTGTGCCAAAATAACAGATGCAA
AAAAGAACAAAAGGCCTTGGACACGTAATGGATCTTGAAGGACGATTTCCGCATCTCCCT
GACCAAATCCTCCCACATTAGGATTACTCGTTAATGGTTGATCAAGTTTGATGGATTCGC
CCTCTGAAACAAGAAGTTCTGGTCCTGGAGGGATAATATCAACCACTTGACGCCCATTCG
CTGCATCCACTATGGTTATTTCATATCCTCCTTTTTCTTTTCGTATTATTTTGCTTACTA
TCCCTGCTGCTGTAGCATTATAAACATTATTATTACTCTTACTCCCGTCGGGATAAATCT
GACCCCTTCCCCTGTTCCCGCCTACGTATATGGGATATTTTAAGAAGTGAACATCTTTCT
TAGTCGCAGGGTCCGGGGAAAGAATAGGAAAGGTGATTTCACTATATTTCTGACCAGGAA
CAGGACCTATCACAAGAATATTTTTTTTAGTGGGACGATAGCTCTGAAAAGACAGATTGC
CCATCTTTTCTTTAATCTCGGGAGAAATACGATCGGGGGGGGCTAATTCAAACCCTTCGG
GTAAAATAAGAACAGCCCCCACATTCAAACCGCCCTTTTTACCATTCGCAAGAACTTGTT
TCAGTTGCATATCATAAGGAATTCGAACAACTGCTTCAAATACAGTATCAGGAAGTACCG
CTTGTGGAACCTCGATATCCACGGGTTTATTAGCTAAATGGCAGTTGGCGCAGACAATAC
GGCCGGTTGCTTCTCGTGGATTTTCATAACCCTGTTGTGCAAAAATGGGATATGCATTTG
AAACGGGTGCCCAAGTTATTATATATATCATGAGTGATACGGAAATAGATCGAGTAATCT
CTTCCTTTATCGAAGAAAAGGTATTTCTAGTTTGCATGGTCCAATCATTGAGCCCAAAAA
TTTCTACAATAAAATTAGGTAGGTCCCTAGTATAGTTCCCTATCCATGATTCTGCTATTT
ACTGAAATAAAGTTACTCGAATAGGAGGCATCCTTCGCGATGGGTAGAAGGAATAAGTAC
AATTTTGAATGTTTTACTTATGTACAAAGTAACAAACATTATATTTTTCAGTCATTCAGT
GAATGATAAATCACTACAAGTGACGGAGATACACGATTTAAATAACGGAAGATCCAATAT
TTAAAAATTGTGTCAAGAATGACTGGAAAAGTGGAAACAAGACTGGATATAATTTGATCG
TTATGAGAAAATCCAAAATCTTTGTAGACAGAACCAATCATTAGTTCCCAACCATGGGGT
GAATGGAATCCTATACATAAATCAGTTAATAAAAGAATAGAAAAAGCTTTTATTGTGTCG
CTTAAGTTATATAGGAACTCTTGAACCCAAGAGTTAAGAATAACAAGTTCTTCATTACCA
AGAATAGAATAACCACTTAGAATAACGAAACAGATTATATTTGTCGAGAAGTGCAAAATC
GTATGGATACGATCCTCATTGTGCATCTTGATCAATTGGATCGTTTCTTTGGAGATTGCG
ATACGAAGCTTTTGTAGATGTGTTTCTGGGTATTCCTTTAGCATTTCGTCCAAGAGAAAG
AGTTCCTCTAATTCTAGAACTTTTTTTATAATACTCTTTTCTTGAATATCATTCAAAAAA
TTTTCGGATTGACCAGTATTCCACCAATTAGTAACCCAAGATTCTAGGCTTTTATTAAAT
GAAAGAGAGATCCACCAGGGCAAAAATACTATAGATGCAAGATATAGAAGGGGAATGAAT
GCTTTCTTTTTTTCCATTTTTTCGTCTTTTATTTTTTAATGAACTCACTTCATTCGTTAA
CTCTCTACACTACTAATATTTATATCAAACATAAGTTCTATTACAAGTCATATGGATACT
ATTATGAATCCATTCCCTGTTTTTTCGTTTTTGATTTGTGATTCATTAGTTAATCCTTGA
ATTTCGAAATAATACAGAAAGAAAATAACAAAGAATCCACTTTTTTTTGTTACTGTGGAG
TTGATTTACATACGGATCAAAATTTCGGACAAAGACAGTTTTCTGGCTGTTCCGTATACG
TCTGCTTTGGGGCAAATGAGCATTCTGAAGAAATTCCAGTTAAGTTATTATACTATTCCT
ATGGTCTATAAAAAAGACTATTCTTTCATTTCCGTTTTATCCCTCTTGCTACGAACAAAA
TTCATTCTGAACTTCATTTTTCAAAAAACTTCAATTGGTACACGCAAGAAATAGGCCAAT
TCGGCAGCCTTTTGCTCAATTTCTCGTGGGGTCAGATTCTGATCTGTACGAGTCAAGGGA
ATGGCCCCTTGGCCTCTTATTTCCATATAAAGGACACGACGTGCATAAATACCCTCTTTA
ACTTCTATTCTGATGGACTGAATGTCTTTCATAAGGAATCGTAGGAAGATTCGACGATTT
TTTCCAGGAAACCCCCAACGAAAAATAGACACTATTTCTTCTTTTCTATCGAATCGATCA
TAACCGCTACCTACATTCCACAAAATTGTGCACCACAAATAGGAGCTAATAAAGAGACCG
GCAATCCCATAGAAAGACATTACGATCCCCTGTGGAAAAAAAATTATTTGCTGAGACGGA
AATAAAGATATCAAATCCCTACCAAGATAACTGGAAGTTCCAACCAATAAAAACCCTAAT
GAACCTAAAAAAAGGATAAAGGCCCAGCAGAAATTGCTGATTTTTCGAGATCCTCTTAGA
AATTCTATCCATATACGTTCTGATCGCCAATTCATACTAGATCTCGTTGCATTTTATTGG
AATTGATAGAATCAAAAAAAATCTATTTTACTTTTTTTGTTTCCGAAGTAACTCTAATCA
ACTAGCACTATTTTGATGTGAACCTTTCCTTTAGATCTAAGTAATTCGATGAATTACTTA
GATCTAAAATAATAACATCACCCTTTATATGATTCCCTATAGATACCTACATCCAGATAG
ATATATTGATTTTATATCTCAAACATTCGTCGCCCGATCTCTTATATATTTTCTATTTTG
AAATACTTCAAATTTATTTCCTCAGATATCATGTTTACGTATGTATAATCGCTTATGTTT
GGAGTAAGCCACATGTTAGACTCTAGTCTACTAAATAGATAGCTGTGTTATCGTCAAAGT
CTAAGTTTTGAAAAAAAAATAGACGGCACTAGCATATTTAAAAAATCTTGTTTTTTTGAA
CATGAAGAAATAAAGAAGCCATTGCAATTGCCGGAAATACTAGGCCCACTAAAGGCACAA
AAATAGAGGGTAAGGTGGTGAGAGTTGTCATAGAATGGATACCTCGACTTAATATTTGTA
CCTGTTATTTATTGTTATATTAATTGTTATATTAATAGTTTTACCTGTTATTTATTGATT
GTTATAAAAGGTATCTTATAATTATACTAATTCAATATATAATTATACTAAGTAATATCT
ACGTGAGTATATATAGAAAAGGAATGAGGAATGTCGAATTAAATAAATGGACTTACTCAT
CTTTCGACATGAAATATCTGTATCATAATAGACGTTTGCATTATTTTAGTTATTATCTTG
TCTTAGCATTTTTTTTTAATAAAATTTCATAAAGATTTTCGTACAAATTCCCCAAAAGGT
AGTTATAATCCGATCCAACAACAGGGATTCTTAGTAAAACTAGAAATCCTCTAGAGATGT
AGAAAGATGCAAGACTCTATGCCGCTATTTGCTATAGTTGAAGTATATATACACATGTAA
TGTTAAGAGGGGAGCATTAAATTCATTTTATTCCCCGTGCCAAATTTTGCGGAAGAAATA
AAAAAAAAAAGAATTCATTTTTGAAGTTTTAAGTAAGGCTTTACTTGATTGAATTTTGAT
TCGAGGGAACGAAAGCGTGGAGCTGAAATAACTCACTCACAACATCTTTTAAAGGATTAC
GTGGTACGATTAGATCTAATAAGCCCTTTTCGAATAAAGGTTCAGTCTTCTGTGAACCCT
CAGGGACTTCCATCTTCAATGTTTCTTCAATTATTCTTTTACCCGCAAATGCGATGTAGG
CATTCGGTTCGGCAATAATGATATCCCCCAACATAGCAAAACTAGCTGTCACCCCACCAG
TAGTAGGAGATGTAAGGATTGCTACATAGAATAATTTTTTATTTGATTGATATTTATAAT
CATATAAAGCAGAAGATATTTTTGCCATTTGCATCAAGCTCAAACTTCCTTCTTGCATGC
GTGCTCCTCCCGAAGCACACACTAAAATAAGAGGTAAAAATTGATTGCTAGCATAGTCGA
TCAAACGGGTGATTTTCTCGCCTACTACAGATCCCATACTACCCCCCATAAATTCAAACT
CCATAACCCCAATTGCTACGGGAATACCATTTAATTTACCTGTGCCTGTTTGAATAGCCT
CAGGTAATCCTGTCTCTATTTGAGAAGAAGAAATACGATCTTTATAAGAAGAGTCCTTGT
ACTCCTCCGAATCCCCTTCAATGAGATCCACCTCCGAATCCCCTTCAATGGGATCCACCT
GCGACTTCCATTGAATGGGATCCACCTCCGAATCCCATTCAATGGGATCCACAGAGACCA
TGTCTTCATCCATAGGCTCCCAAGTACCTGGATCAATCAAAAGTTCGATTCTATCTGAAC
TATTCATTTTCAAATGGTATCCACATTCTTCACAAATATTCATTTTTGATTTGAAAAGTC
TCTTATAATTGAATTTATGACAATTTTCGCATATAACCCAAAAATCGCTGTAGTTTGTAG
TTCGATCATTATCTAGATCATTAGAACTTTCTGTTATAGTTAAATTATTTCCATGCGTGC
TAGTTCTTATACTGAAACTCTCACTTTCACTACTATTTCCACCTTCGCCACAAATATAAC
TATAAATGTAACTGTCACTGTAATTGTGACTACCACTTAAAATGTAACTATCAATACAGA
TTTGAGTCCGAAGATAACTGTCAATGCAACTATTAATGTGATTATTCCAACTATATTTAG
TATCATACATGTAACGATCATAGTGGGAATCATCATTCTTAGATATATTATTTTGATAAG
TAGAGTTCCGAAAACTATAAAAAGAACTTTCTAGTTCACTTACAAAAGAAGGATCATTGT
CAATCTCAAAAATTTGATTTTCAATATCCAAATATATGGAATAACTGCTGCTATTACTAT
CCCTAACTAAAAAAGTGTCATCAGATACGAAATTTCGAATGCCGACTAAATCATCAACAG
TACTGTAACTAGAATTGTAACTATCACTATGACTAGGAATGTTTTTATTCATATTATTTA
TAATTGATCCTTCACTTTCAATAGGACCAAGACTATTGATTGATTTACTTAGCCTACACC
TGTATTCTAACTCCCCTTTAGACAACATCGAATTTAACCATCTTTTTTCCATAGAGCTTT
CTTGCCCCTATTTACATGAAAATACAATAGATGAATAGTCATTCGATAAAAAAAATCATT
TGAATATCTCATTTCCTATCAGAATAGGATCTAAATCCAATCACTAGGATTATTAACTAT
TAACGAGTCGGTCTTAAAAAAAAAGGTTCCGTTATATATATAGTGAAGTGATACTTAGCG
TTCTCGCCAAAGAGAATTATATATTTTTTTTTTTCAATTAAATTATTAATTTCTAAATAG
TGGTTTCTCACCGGTTATGTCAAATTGTCAAATTCACATAAAAAAAAAATTGTTGTTCTC
CCTATGAATATGAAGAACTTTTTTCGTAAAATCTCGTCTACTAAAAATAAAAATTTTTTA
TTCCAAGACAGAACAAAAAGGACAATATACAGGATGGGTAGAAGAAGTTGTGATACTTGG
CTCGATCCCGGATCTGAAACGACGCTACGGGATATAATATATTAACCGACTACACCAATC
CTAAGGATCCATAGGCTTAATTGCGGATCCAGCACAACAATAAAAAAAAATGTTTAAGTT
GTTTCGTTTCCTCTTATATTTTTATTTCAATTTTCTATTTTGTATATCTAGTAAAAAGAT
ATACAATAATATCTTTGTATTGTATTCGGCTCAATCCTTTTGGTAAAAGATTGGGCCGAG
TTTAGTTTAATTGAAAGTCAATTAAAAGAACGAAGAGTAATTACTGGCTTACAAAGTATC
CATTGCCTCAAATTCAAATTTGATCTCCTTCCATACTTCACAAGCAGCAGCTAGTTCAGG
ACTCCATTTACTAGCCTCACGGATAATTTCATTACCCTCACGAGCAAGATCACGTCCCTC
ATTACGAGCTTGTACACATGCTTCTAGAGCTACTCGGTTAGCTACGGCACCAGGTGCATT
ACCCCAAGGGTGCCCCAAAGTTCCTCCGCCGAATTGTAGTACAGAATCATCTCCAAAAAT
CTCGGTTAGAGCAGGCATATGCCAAACGTGAATACCACCGGAAGCCACTGGCAGAACACC
TGGTAAAGAGACCCAATCTTGAGTGAAATAAATACCGCGGCTTCGGTCTTTTTCAACAAA
ATCATCACGTAGTAAATCAACAAAGCCTAAAGTGATTTCTCTTTCCCCTTCAAGTTTACC
TACTACGGTACCAGCGTGAATATGGTCTCCACCAGACATACGTAACGCTTTAGCTAGTAC
ACGGAAGTGCATACCATGATTCTTCTGTCTATCAATAACAGCATGCATTGCACGGTGAAT
GTGAAGAAGTAGACCATTATCTCGGCAATAATGAGCCAAGCTAGTATTTGCAGTGAATCC
ACCTGTTAAGTAGTCATGCATTACGATAGGAGCTCCCAATTCTCGGGCAAATATAGCCCT
TTTCATCATTTCTTCGCATGTACCCGCAGTAGCATTCAAGTAATGTCCTTTGATTTCACC
TGTTTCAGCCTGTGATTTAAAAATAGCTTCCGCACAAAATAGGAAACGGTCTCTCCAACG
CATAAATGGTTGGGAATTCACGTTTTCATCATCTTTGGTAAAATCAAGTCCACCGCGTAG
ACATTCATAAACTGCTCTACCATAATTCTTAGCGGATAATCCCAATTTTGGTTTAATAGT
ACATCCCAATAGAGGGCGACCATACTTGTTCAATTTATCTCTTTCAACCTGGATACCATG
AGGCGGGCCTTGGAAAGTTTTAATATAAGCAGTAGGGATTCGCAAATCCTCCAGACGTAG
AGCACGTAGAGCCTTGAATCCAAATACATTACCCACAATGGAAGTAAACATGTTAGTAAC
AGAACCTTCTTCAAAAAGGTCTAGAGGATAAGCTACATAAGCAATATATTGATTTTCTTC
TCCAGCAACAGGCTCGATTCCATAGCATCGTCCTTTGTAACGATCAAGACTGGTAAGCCC
ATCGGTCCACACAGTTGTCCATGTACCAGTAGAAGATTCAGCAGCTACAGCGGCCCCTGC
TTCCTCAGGTGGAACTCCCGGTTGAGGAGTTACTCGGAATGCTGCCAAGATATCAGTATC
TTTGGTTTCATATTCAGGAGTATAATAAGTCAATTTATAATCTTTAACACCAGCTTTGAA
TCCAACACTTGCTTTAGTCTCTGTTTGTGGTGACATAAGTCCCTCCCTACAACTCATGAA
TTAAGAATTCTCGCAACAACAAGGTCTACTCGACATGAATTAGGAGTTAATGAAAACTTT
TATAGGAATCCTTTCACAAAATTCTCAACTAATATTATCAACTAATCAGAATGGTTCGTT
ATTAGACCATGGTATTTTATTCACCAAATACAGCATTATTGTATACTCTTTCATATGTAT
GGCGCAACCCAATGCTTTTTTCAAGTTTGTAATCTAATCTTTTGCCTCAAAATATTGAAA
TAAAAAAAATTAACTCTTGACAGTGATATATGTTGTATATGTAAATCCTAGATGTGAAAA
TATGCAGAATTCCTATGAAAAAAAAAACAAAAGGTATAAGTAGAAAAAAGAAAAAACTAA
TAGATTAGACCTAAATCGATATGCTGAAATAAGAAATAAGGACCAATGAAATGAAAAAAT
GACTCATAAATAGAGTTCGGGTTCGAATTCCATAGATAAGTAATGTATATAATGATAGGC
AAATGAAAGACTTTCGAAAGATTTTTCATCCACGTGATATTTTGAAAATGGGTTGGTTGA
ACTTGCAATTTGACTCATTCAAATGGCATAAGTCAACAATGGAATTTGATTCCATTGGAC
GGTACCAACGAAATCCAGTGCGAACTCCCATTGCATTTTTTATTGAATTAACCGATCAAC
TTGCTTTTCCATCGAACATTTATTTTTGATTTCAATAATTTTCGAAACAAAAAAATTTCG
ACATAGTTCATTTTATTATGAGAATAAATCCTACGACTTCTAGTCCTGAAGTTTCCACGC
TTGAAAAAAACAACTTGGGACGTATCGCTCAAATAATTGGTCCGGTACTAGATGTAGCTT
TTCCCCCGGGCAAAATGCCTAATATTTACAACGCTTTGATAGTTAAAGGTCAAGATATTT
CCGGTCAAGAAATTAATGTGACTTGTGAAGTACAGCAATTATTAGGAAATAATCGAGTTA
GAGCTGTAGCTATGAGTGCTACAGATGGTCTAACGAGAGGAATGGAAGTGGTTGACACGA
GAGCTCCTCTAAGTGTTCCAGTCGGCGGAGCGACTCTCGGCCGAATTTTCAACGTGCTTG
GAGAGCCTATTGATAATTTGGGTCCTGTAGATACTCGCACAACATCTCCTATTCATAGAT
CCGCCCCTGCTTTTATCCAGTTAGATACAAAATTATCTATTTTTGAAACAGGAATTAAAG
TAGTGGATCTGTTAGCCCCTTATCGACGTGGAGGAAAAATAGGACTATTCGGAGGGGCTG
GAGTGGGTAAAACAGTACTCATTATGGAATTGATCAACAACATTGCCAAAGCTCATGGAG
GTGTATCTGTATTTGGAGGAGTAGGTGAACGTACTCGTGAAGGAAATGATCTTTACATGG
AAATGAAAGAATCCGGAGTAATTAATGAAGAAAATTTTGCAGAATCAAAAGTGGCTCTAG
TCTACGGTCAGATGAATGAACCGCCGGGAGCTCGTATGAGAGTTGGTTTAACTGCCCTAA
CTATGGCGGAATATTTCCGAGATGTTAATGAACAAGACGTGCTTCTATTTATCGACAATA
TCTTTCGTTTCGTTCAAGCGGGATCCGAAGTATCCGCGTTACTGGGTAGAATGCCTTCGG
CTGTGGGTTATCAACCCACTCTTAGTACCGAAATGGGTTCCTTACAAGAAAGAATTACTT
CTACCAAGGAAGGGTCCATAACTTCTATTCAAGCTGTTTATGTACCTGCGGACGATTTGA
CCGATCCTGCTCCTGCCACCACATTTGCACATTTGGATGCTACTACCGTACTATCAAGAG
GATTAGCTGCCAAAGGTATCTATCCAGCAGTAGATCCTTTAGATTCAACCTCAACTATGC
TACAACCGAGAATCGTTGGTGAAGAACATTATGAAACTGCGCAAAGAGTTAAACAAACCT
TACAACGTTACAAAGAACTGCAAGACATTATAGCTATCCTTGGGTTGGACGAATTATCCG
AAGAGGATCGCTTAACCGTAGCACGAGCACGAAAAATTGAACGTTTCTTATCACAACCTT
TTTTCGTAGCAGAAGTATTTACCGGCTCCCCGGGGAAATACGTTGGCCTAGCAGAAACAA
TTAGAGGGTTTAAATTAATCCTTTCCGGAGAATTAGATGGTCTTCCCGAACAAGCCTTTT
ATTTGGTAGGTAACATCGATGAAGCTACTGCGAAGGCTACGAACTTAGAAATGGAGAGCA
ATTTGAAGAAATGACCTTAAATCTTAGTGTCCTGACTCCGAATCGAATTATTTGGGATTC
AGAAGTGAAAGAAATCATTTTAGTTACGAATAGTGGCCAAATTGGTGTATTACCAGATCA
CGCACCTATTGCCACAGCTGTAGATATAGGTATTTTGAAAATACGCCTTACTCCTAATGA
TGGATGGTTAACGATGGCTCTGATGGGTGGTTTTGCTAGAATAGGCAATAATGAGGTCAC
TATTTTAGTAAATGATGCGGAGAAGGCTAGTGACATTGATCCACAAGAAGCTCAGCAAAC
TCTTGAAATAGCAGAAGCAAACTTGAGGAAAGCTCAGGGCAAGAGACAAACAATCGAGGC
AAATTTAGCTCTCAGACGAGCTAGGACACGAGTAGAGGCTATCAATGGCGTACCTAGTTA
ATGCGTCTAAATAATCAAGTGAAATTCAATTTTCATGGAAAAAAGAATTACATTTCAAAA
ATGAAATAAATATAGAGTCGGATGGAAAAGATAGAAAATCACTAGCACAAAGTTGAGTAA
AAAAACTTATTAGATACCATTGCTTCTGTGGTATCTAATAAGTTCTACCTACTATTGGAT
TTGAACCAATGACTCCCGCCGTATGAAAGCGATACTCTAACCACTGAGTTAAGTAGGTCA
TTTATCATCACAAAGAAAAACAAATGAGCCCTATCACACCGATAGATTATAAATCGAATA
TTATTGATAAGCAATACCAATCAACCAAATCAACAAAATAGATCATAGAATATTTATCTT
GACAAGAAATTATCTACATGATAAGATATGTATCACAAGCACAAGGGCTATAGCTCAGTT
GGTAGAGCACCTCGTTTACACGCGCGCCAATGTTTTTCAGAGAAGTACATCATGTAATCA
AAAAAGTTGATCTTATTGAGAAATCGATGTCTTACTCTATTACTTTTAGGGAACAAAACA
AGAGAACAGTAGCCTGACAAAAAGTTCGGTCCGAATCGAGTGCCCCATTTAGGCACTAAA
AAAATCCATCATTGATTTGAGATATTGATAAGGTGAATACCCAGTCTATTCAATGCTAGG
CATAATGAGTATCAGGACCTCAAAAAAAAAAATGATCTTTCGTCCTATCTTATGAACAAC
TTTAAGGTGTATGAAGTTTCATATTTTATTCTTTAAGCAGAAGCAGGACGATAGAGATTC
CATTTAACTTAAGTTGATCTAGGTCAGAAGCATACCTACGTCAGGATAACCCTTCTTTGA
AACACTTTGGTAGTGCTCCGAGATTCGAATCAAAATAATGAATCAGAGCACATGGAACCA
TCTCCCTTTACTTTCTGCCAAGAAAAAATATGGTAGACTAACTTATTTATAACAGTTAAT
GAAAGAGCCCAATGCAAAAAAATGCATGTTGGGTCTTTGAAACAGTTCAAATTATTTTGA
TAATAATAAGTTTGATCTGTTTTACCGAGAAGGTCTACGGTTCGAGTCCGTATAGCCCTA
TATTATTAATAATTCAAAAATAGAATCGTTTTCCTTTCCTCATTATTGTTTGTATTGTTT
GTAACTAGCCACTTGATTTGGTTCATCATTAATGTCTTATCTTTGTAGATTAATTACATA
TGAAAATTTTCATATTTTCCCATACAAAATCAAGAAATTAGTAATACTTCTTTTCTTTGG
GATACCTACCCAATTCTAGTAAATTTTGGGAGTCAAAATCATGACATGAAACCGGTTAAA
AACTCCACCATAACCCAATGCAAATCGAATGCACTAGTAAATCACATGGATCTAGGAACG
ACTTACTGTATTTGATTTGTGGACAAGCTAGAGTTTGAGAAACGAAGATCTTTGGTAACT
TTCATTGTAAACATTCTCAAATAGGCTTTTCTCTTGGTATACCTTATCTAGTAAAGCACA
AAACTAAAGTAGTCGTCTTCTCTTTCCTTCTTCAATCACTAAAAGTTCCTAAATGGAAAT
TCCTACTATATGTATCCTCTCTATATAAATATATAATATTTAATATATATTTATTATGGA
TATAATAGATATTATATAAATAGGATTCTAGTGGATGAATCTTCAAACGAGACATGTACC
GATCGACTAATCCGGTATATTTTCCACATTGATAGGAGTACGTTTATGTTTCTGCTTTAC
GAATATGATATTTTCTGGGTATTTCTAATAATATCAAGTGTTATTCCTATTTTGGCATTT
CTAATTTCTGGAGTTTTAGCCCCTCTTAGCAAAGAGCCAGAGAAACTTTCGAGTTATGAA
TCGGGAATAGAACCAATGGGCGATGCTTGGGTACAATTTAGAATCCGTTATTATATGTTT
GCTCTAGTTTTTGTTGTTTTTGATGTTGAAACAGTTTTTCTTTATCCGTGGGCAATGAGT
TTTGATGTATTAGGGGTATCCGTCTTTATAGAAGCTTTAATTTTCGTGCTTATCCTAATT
GTCGGTTTAGTTTATGCATGGCGAAAAGGAGCATTGGAATGGTCTTAGTTTTTGAATATT
CAGACAATTAAAAAAAACATTGAGACAGTTATGAATTCCATCGAGTTTCCCTTACTTGAT
CGAACAACTCAAACTTCAGTTATTTCAACTACATCAAATGATCTTTCAAATTGGTCAAGA
CTTTCCAGTTTATGGCCGCTTCTCTATGGTACCAGTTGTTGCTTCATTGAATTCGCTTCA
TTAATAGGTTCACGATTCGACTTTGATCGTTATGGACTGGTACCAAGATCTAGTCCTAGA
CAGGCAGACTTAATTTTAACAGCGGGTACGGTAACAATGAAAATGGCTCCTTCTTTAGTA
AGATTATATGAGCAAATGCCTGAACCAAAATATGTTATTGCTATGGGAGCCTGTACAATT
ACAGGAGGGATGTTCAGTACCGATTCTTATAGTACTGTTCGAGGAGTCGATAAGTTAATT
CCTGTCGATGTGTATTTGCCGGGTTGTCCACCTAAACCCGAGGCTGTTATAGATGCTATA
ACAAAACTTCGTAAGAAAATATCTCGAGAAATCTATGAAGATCGAATTAAGTCTCAAGAG
GAAAATCGGTGTTTTACTACCAATCACAAATTTCATGTTGGCCCAAGTACTCATACTGGA
AATTACGATCAAGAATTACTCTATCAACCATCATCTACTTCAGAGATCATCCCTCCTGAA
ACTTTTTTCAAATACAAAAGTGCAGTCTCTTCCTACGAATTAGTAAATTAGGCCGTATAC
TTTTTTTGTACAGAATAACAAAGCAAAGAACGAGTGAATCTTCATAAATTTTTCATTGTA
AATGGGAAATACTTATAAAAATAAAAAATGGGGGGGGGGGATAAAAAAGATGCAGGGTAA
TTTGTCTTCTTGGCTAGTCAAACATGGACTGGTTCATAGATCTTTGGGTTTCGATTACCA
AGGAATAGAGACTTTACAAATAAAGCCCGAGGAATGGCATTCCATTGCAGTCATTTTATA
TGTATATGGTTACAATTATCTACGTTCCCAATGTGCTTATGATGTAGCACCAGGCGGACT
GTTAGCTAGTGTGTATCATCTTACGAGAATCGAGTATGGTATAGATCAACCGGAAGAGGT
ATGCATAAAAGTATTTGCCGCAAGGATAAATCCTAGAATTCCGTCTGTTTTCTGGGTTTG
GAAAAGTGCGGATTTTCCAGAAAGGGAATCTTATGATATGTTGGGAATTTATTATGATAA
TCATCCACGTCTAAAGCGTATCTTAATGCCTGAAAGTTGGGTAGGATGGCCCTTACGTAA
GGATTATATTGCCCCCAATTTTTATGAAATACAAGATGCTCATTAAATAATACGAAACTA
ATCTTCACTTCGACAACTCAAGATATTCAAATACATTTTTACGTTCTCTTATAGATATAG
CATAGTAATTGAAGTCTCATTCATCTTATTATTATTGATTTGAAATAAAAAAAAAATACA
ATTAGAGATTTGGTTAGATTATCCAATTTGTAAGATACTTATTTTGGATGAGCCACAAGC
TAATAGGATGAACTAAACGAGTTCTGCATTATGAACTATGTATCACGCATATGACTTATA
GATGTGCTTTAAAAACATAGGGTGAAATGAAGAAATATAATATGAAAAGAGAATCGGATT
CTATTTGTACTGTATCTGAGATGAATCTTGGCCATTCCCGCCTTTCAACTCCCCTAGACT
AGACTTTTGGGTCTTATAAGCAACTAATTGAAACTTTCAAATATGTATAAAATATTAATT
GAACGCCAGGAGACAGAGTATGAACAAATAAAAAAGAAGAGGAAACAAAATAAAATTCTT
TTCTTTTACATATACATATCTATATACATCCTTTACATATTTCTATAAATATCCTCTTTA
TCTTTACTTGTCTATTTTCGACATCTATAAATAGAGTAAAAAATATATATAGTTTAGTTA
AAGGGTGGATTTCCAAACATCATGATGTATCAATATTTTTCATGATCTATATTATTAATG
AATCCGTAGAATAGATACTCATACAAATTCATGATGTGCCAAGAACCAGATTTGAACTGG
TGACACGAGGATTTTCAGTCCTCTGCTCTACCAACTGAGCTATCCCGGCCATTTCCGACA
CATTATCCTTATTTTAATAGATGACTTTGGTCTATGTCAATTGTAAATAAGAAAAAAGGT
ATTCCAAAGTCTTCTTTTTGAAGATACACGAAATTTCAGGGCTTGGATAAGACTTTCGAA
GTTTCAGTACAGTAGATAGTATTGTTAATCATTCAAATTTCACAGATTACTTGCGCAAGG
ATGTTCGTTTGTACGTGTATCATATAGAATATATACCACAAGCCTTGTGATAAGAAATCA
AATTTCCGCTCAAATACGTTTGTGAAAGAGTCGAATGAATGAGAAAGATAACAAATTGTG
AATTGCTAATGAAAGGATAAATAATTAAAGAGGCCAACGGGCCCTTTTTCGGGTTTTGGG
GATAGAGGGACTTGAACCCTCACGATTTTAAAAGTCGACGGATTTTCCTCTTACTATAAA
TTTCATTTTTGTCGGTATTGACATGTAGAATGGGACTCTATCTTTATTCTATTCGATCTG
ATTAATCAGTTCTTCAAAAGATCTATCAGACTATGTATGATGGAGTAAATGATTTGATCA
ATGAATATTCGATTCTTTTTTCAACTTGGAGGTCTTGGAATCGATTCATAACAATTCGTT
CATTTTTATATATAATTTTATATATCTATATAAATAAAAAAATATATATAAATCTAAAAA
ATATATAAATATAAAAAATAGAGATTCGAGTTGTCATTAATCAATATAGTATTTCAGTAC
GTAATAAGTTTATCTTTCATCGTTTCTGGAGTTTCGATGGAAGGATTCATTCCTTTACTA
ACGCAACGTCGTCAACTCCATTTGTTAGAACAGCTTCCATTGAGTCTCTGCACCTACCCC
TTTTTTTTTTTCGGAAAAAGGATTTGGCTCAGGATTGCCCATTTTTAATTCCAGGGTTTC
TCTGAATTTGAAAGTTATCACTTAGTAGGTTTCCATACCAAGGCTCAATCTAATTAAGTC
CGTAGCGTCTACCGATTTCGCCATATCCCCCTCTTTTAAGATTAGTATCGCACTATGATG
TCCTTCCCCGTTTTCTTTCATTTGTATTATACTGGAACGAACCACTGAAGTCATTAGAAT
ACCGATTCCTCTATTGAAAAGTGTTTCCTCCTATTGGATTGGATTTCTTGTCTATCTTCT
TTAATCTCTCTCTATCGGAGACCCGTATTTGTTCCGATCCAAAATGATTCTATCATTTCT
GTATCTGCAATTCAATATATATCAATATAGATAGATATATAGACATATAAATTTGCCCCT
CTTTCTATTCTTTTTTTAGTAAAAAAATGAATACTTAAACGGTCGATTCTTTTCTTCGTC
TTATCTTCCACCTTTCAGAATGAAAACATAGAAATGCTTCATTATCATCTCAATTGCATT
TAGTTGGTTGGATTGCACCTTTTCATTTTTCTTTATTTATTCTTACCCTTAGGGGAGATC
CTCTATAACATAACTAAAAATAACTTTATTATTCGATAAATTATTCTATAACCCATTATA
TAATATTATTATATAATATAAAAAAAAATAAGAAATTTCAATATATTTTTTTATATTGAT
ATAAAAAGAGAAAAGCAAAATTATGTAATGAAATATTGTAATATTTTGATTTCATTTAAA
TAGACAGACATTCAAATAGCATAGTAAAAAAAAATAAAGAAAAGAGTAAATAACTAAAAA
ACCTAAAAGAAAAATAACCAAAAATCTTAAAAATAATAATAATAAGAATTTCACATTTGA
ATTCAAAAACAAAAATTTACTATCTAATTGAGATTAACCCATTAATTATTGATACACATC
CATTTGATAAATAGATCAAAATTTTCTATCGCTATATTCTATTAATCGTTCTATTAATCG
TTATATTAATTAATATGTTCTATAATAGAACAATTCCAATATTGAATATTTATTTGAAAT
GAAATTAGATTCTATATTCATATTAATTAGGAATAGCTAAGATCCCAGTAATTTAGTAAA
TTACTATGCATGTAACATTTCTGTTATGTGAGCCCGCTTAGCTCAGAGGTTAGAGCATCG
CATTTGTAATGCGATGGTCATCGGTTCGATTCCGATAGCCGGCTTTTCTCTATTTATTTG
ATTTATCAATTATGTCAAAAATCAAATAAATAGAGAAACTACTTCTTACCCTTTTTCAAA
GGTCACCAATCTATCATGTCGTAGGAACTTACTTACCTTTATGACTAAAGAAAGGGGTTC
TATTTCTGTAGAACAAATCAAGAAAGGAACTCTTACTTTTTTATATCATTTACATATACA
ATAGTATAGGATCCGGATATTGATCCAAGTTATCTAATTATTCTTTGTTTTGTAGTACAA
TACTTTACTGGATTTCGCTTCATTTATAATATTTATCATTTAGTTTTCATTTAAGTTTAT
GAAATTTAAATAAAATAAAATAAGGAGTCTTTATGTCGCGTTACAGAGGGCCTCGTTTCA
AAAAAATACGCCGTCTGGGGGCTTTACCGGGACTAACTAGTAAAAGGCCCAAAACCGGAA
ACGATCTTAAAAACCAATCGCGTTCCGGTAAAAAATCTCAATATCGTATTCGTTTAGAAG
AAAAACAAAAATTGCGTTTTCATTATGGTCTTACAGAACGACAATTACTTAAATACGTTC
GTATCGCCGGAAAAGCCAAAGGATCAACGGGTCAAGTTTTACTACAATTACTTGAAATGC
GTTTGGATAACATCCTTTTTCGATTGGGTATGGCTTCGACTATTCCTCAAGCCCGACAAT
TAGTTAATCATAGACATATTTTAGTTAATGGTTCTATAGTGGATATACCAAGTTATCGGT
GCAAACCCCGAGATATTATTACAGCAAAAGATGAAAAAAAATCGAGAACACTGATTCAAA
ATTATCTTGATTCATCCCCCCCTCAGGAATTGCCAAAACATTTGACTCTTCAGCCATTGC
AATATAAAGGATTAGTCAATCAAATAATAGATAGTAAATGGGTCAGTTTAAAAATAAATG
AATTGCTCGTTGTAGAATATTATTCTCGTCAGACTTAAACCTAACTAAAAAACAAGGGTT
CGGACAATTTCGTCCTCCCCTTCGCCGAAGTCTAAGTAAAAAGACCGAAGGAAAGTAAGG
TTTTGATCCGGAAATTTTTCTATCATTCATCTATCATTGATCGGTAGGGGGATTTTCATC
TCTTGTCCATTCTTTCCAGTCTTTTCCTTTCCGTACCAAAAAAATTCGAAATAAAGAATC
CATAAAGGTCTAACCGTTGGAATAATAGTATCCATTGTTATTTGATTTGATACATTGTGG
TCAGTAACATTGTTGAATTAGTACGGAAAGAGAGGGATTCGAACCCTCGGTAAACAAAAG
CCTACATAGCAGTTCCAATGCTACGCCTTCAACCACTCGGCCATCTCTCCTACAGAATGA
TTATGGCCCAGAAACCGAGTTAATAGTGAGTCATTAATATTCAATTTTTTTTTTTATAGG
CACGTCCAACCAATTCTAACTATACAAATAATTTTTTTTTACTCTGTTTAATGGATACTT
TTAGCTCATGATTCTATTTAGTTTTTTAAACTATGATTCCTTTTTTCTAAAAATTAGACT
TTTATTTTACAGTTTTCGATTTTTCACCAACAACTGTTTATCCCATACATATATCTAGTC
ACAATTTATGAATCATAGAATGATTATTCGATTCTTTTTGCTCTTTTTTGTATCATAATT
CAATCAAAAAACTTCTAGAATTACCCCAATCTGTCAGATAAATAAAATTCTTTTTTTCTT
CAACTTCGCTGAAATCAGAATAGTTCTCTTCATTCTGATCCTACTACATTTGGATGAAAT
TTAACCGGATTGAAATATTTCTTCTGTTTTATTGATTCCTGTGAAATCAAAAAGAAACAA
TTTGAATATCGAGTGGGATTTTTTAATGAATCCGTTTTTATGTTATTTCGTACTATGCAA
TTCCTTTGTTTGTGGGATCATTTTCTCACGAGAGGTAATTAAAAGAAATTATAGAATGGG
GTTGTTACCGATGCCTAGATCTGGTGGGATAAATGGAAATTTTATCGATAAGACCTTTTC
AATTGTAGCCAATATCTTATTACGAATAATTCCGACAACTTCCGGGGAAAAAGAGGCATT
CACCTATTACAGAGATGGTGCGATTTGATTTTTTTTTCAATTTTCTTTAGCGCTCTCCGT
CTTAGTAGAAAGACACGGTATTCGGGATAGAAAGAAAACAATAATTGAAATAAATCTACG
CTTCTTGGAGGTGCAATTTGAAAATAAAAAAATTCCTTCTGTCGTGTATCCCCGATTAAT
GTAACCTCAGATGCTTTAATTGTCGATTCTAGTATTAAGCGAAAGGTGTAACCTATGGAT
TAAGTCAACCCTACTCCACTAGTCAAAATATTCACTAGTAAAAATAGGTAGCAGAGGGGA
AGAAGCACTACACCTAGGAATCAACAACACGAAAACTTTGTTATAAATTATACCTTTTCC
TTATCGGGATCGGAACTTAGAAAAATGGTTGGGACAACAAACATCCATCTCGTTTGTATT
TTGGATACCTGTATAACCATCGAAGACTGTTGAAGTGACTAATTCCTGGAAATTTAGAGG
CGTTGAGGACAAAGAAATTGTTAGAGTTACCATTTTTATTTTTATCTAGTAACACCATGC
TTGATGTTAAGAAAAGATCTTTTACAGGAAGGTTGGCTAGAGATTTTTTGTAAAAACGCT
AGTCCCATGAGTTCATAATGAGAGTATTTCAATGTTTTTTGATTTCATGTATTATTCTCA
TCTCATTATGCGCATCACATAAAGGGGGAGCCGTATGAGATGAAAATCTCACGTACGGTT
CTGGAACGGAGATTCTTTGAATGGAATAAGGAACGACCGTAACGGATGTCGGCTCAATCC
GAAGGAAATTATGCGGAAGCTCTACAGAATTATTATGAAGCTATGCGACTAGAAATCGAT
CCCTATGATCGAAGTTATATACTCTATAACATAGGTCTTATCCACACAAGGAACGGAGAA
CATACGAAAGCTTTGGAATATTATTTTCGGGCACTAGAACGAAACCCGTTCTTACCACAA
GCTTTTAATAATATGGCTGTGATCTGTCATTACGTGCGACTATCTCCACTATAGAAAGAA
AAAAAAGAGAAAATTCGCTAATAAATACTAAAAAAAAAATAGGCTTTCTACATATGTATT
GTCCAAACTAACGATTTGTATCAGCTGTAGCAAAGAAAGAAACTTCATAGAAATAGAAAT
ATGAAGAAATAGGTATGCCTAGATACTTTATTCTATGGATAAAGGATCTAATTGATAGAA
GAAGCACCGTAAAGATCAATTAGTCAGGTTTTTGGCCGATACAATAAAAACTGCTTACTT
ATATCATGATATAAGATCAAAATGAAGGAATCCACTTATGTAATAGGGTGGATCCCCTAC
AATATTGAGCAGCGGTGTAGCATCAGATCCCAAAGACAGTAAGTCTTTTCTTTCTTATGA
AGGAAAGTCTTTTTCAAGGATTCTATATAAATTTCTAGATGAAACCGAGATAGTTATCTT
TCAGAAAATTGTAACGATAGTGGGTGGAATGCCTATGCTTTATTTTTCTGAAGGTGGGAG
AAAAGATAAAACTTATTTAATTATTCAGCAAAATTGAAGTTTGAAACTTATATAATTAAC
CTCTTTTGCTTAACTCGAGAAAAAAAAATGGCCTAGATCTATGAAAAATTTCATTCAATT
AGATTAGATATGGTAAATTTTTTAAAATATGGGACAGCAAAAGAATTGACTGTTGAGCCG
TATGAGGTAGGAAACTCTCAAGTACGGTTCTAAGGGAAGGAATTTACCTGCCTATTCCGA
CCGGGGAGAACAGGCCATTCGACAGGGAGATTCTGAAATTGCGGAGGCTTGGTTCAATCA
AGCCGCTGAGTATTGGAAACAAGCTATAGCGCTTACTCCCGGTAATTATATTGAAGCCCA
AAATTGGTTGAAGATCACAAGGCGTTTCAAATAAGAAAACTCTATTTTTTTTTTTTCTTT
ATTTTAATTATTAACTGCTATGCTATTATTAAACTTTTCTTTTGATAAATATTTTCAAAT
ATGAATGAATTTTTTATATTTTGTATAAATATATAGCTATTATATTTAGCTAGTATTAGT
TAGAAATTTGGATATTTTGATATTTGTTATAATTGTTTGTTGTCCGCATCAGTCAAATCA
AATAAAAGGGATAATTTATCAGTGAAGAACCAATCAAGGAATTTCATTATATCCCTTCTA
ATCTAAGATCGTTCAATTTTTTTTGGTATTTTGTAGGGGTAAACGATACAGAGATACATT
AGAATTAGAGAATGTATTTTATATAAAAAAAGATGTTCTATGTAAGACATAAAGTAGTTC
CATTTAGGAACTTCTAATCGAGATATGTGAATACATTAGGTTCTACAAAAAAATTGAATT
TGTGTCAATTCAAAACCCGGAAAAAGGTTTTATAAGATTCAAAAGGTCCGTTGAGCGCCT
CATGGCTATGTCATAATAGATCCGAACACTTGCCCCGGATCAACTTCTAGATCATAATTG
CTCTAGTGAATAACTAAATAAAAAAAAATAAAATAGATGGGAGATAGCAGAGAAAGAAAC
TAAGTAGAAAAATCTCTCATAGGTTCACTAATTACTTAACTATTGGCGGGTCTCTTTGTA
TGTGTTGTCCGGAAAGAGGAGGACTCAATGATTATTCGTTCGCCGGAACCAGAAGTCAAA
ATTTTGGTAGATAGGGATCCCATAAAAACTTCTTTCGAGGACTGGGCCAGACCGGGTCAT
TTCTCGAGAACAATAGCTAAGGGTCCTGATACTACCACTTGGATCTGGAACCTTCATGCT
GATGCTCACGATTTCGATAGCCATACTAGTGATTTGGAGGAGATCTCTCGAAAAGTCTTT
AGTGCCCATTTCGGCCAACTCTCCATCATCTTTCTTTGGCTGAGTGGGATGTATTTCCAC
GGTGCTCGTTTTTCCAATTATGAAGCATGGCTAGGTGATCCTACTCACATTGGCCCTAGT
GCCCAGGTGGTTTGGCCAATAGTGGGCCAAGAAATATTGAATGGTGATGTAGGCGGGGGT
TTTCGAGGAATACAAATAACATCTGGGTTTTTTCAGATGTGGCGAGCATCTGGAATAACT
AATGAATTACAACTCTATTGTACCGCAATTGGTGCATTAGTCTTTGCAGCCTTAATGCTT
TTTGCTGGTTGGTTTCATTATCACAAGGCTGCTCCAAAATTGGCTTGGTTCCAAGATGTA
GAATCCATGTTGAATCACCATTTAGCGGGTCTGCTAGGACTTGGGTCTCTTTCTTGGGCG
GGACATCAAGTCCACGTATCTTTACCGATTAACCAATTTCTAAATGCTGGAGTAGATCCT
AAAGAGATTCCACTTCCTCATGAATTTATCTTGAATCGGGATCTTTTGGCGCAACTTTAT
CCTAGTTTTGCTGAGGGAGCAACCCCATTTTTCACTTTGAATTGGTCAAAATATGCGGAA
TTTCTTACTTTTCGCGGAGGGTTAGATCCAGTAACCGGGGGTCTATGGTTAACCGATATT
GCACACCATCATTTAGCTATTGCAATTCTTTTCCTGATAGCGGGTCACATGTATAGGACC
AACTGGGGCATTGGTCATGGTATAAAAGATATTTTAGAGGCTCATAAAGGTCCATTTACA
GGCCAGGGCCATAAAGGACTATATGAGATCCTAACAACGTCATGGCATGCTCAATTATCT
ATTAACCTAGCTATGTTAGGCTCTTTAACCATTATTGTAGCTCACCATATGTATGCAATG
CCCCCGTATCCATATCTAGCTACTGACTATGGTACACAACTTTCATTGTTCACACATCAC
ATGTGGATTGGTGGATTTCTCATAGTTGGTGCTGCTGCGCATGCAGCCATTTTTATGGTA
AGAGACTATGATCCAACTACTCGCTACAACGATCTATTAGATCGTGTACTTAGGCATCGT
GATGCAATCATATCACATCTGAACTGGGTGTGTATATTTTTAGGCTTTCACAGTTTTGGT
TTGTATATTCATAACGATACCATGAGTGCTTTAGGGCGTCCACAAGATATGTTTTCAGAT
ACCGCTATACAATTACAACCCGTCTTTGCTCAATGGATACAAAACACCCATGCTTTAGCA
CCTAGGATAACGGCCCCCGGTGCAACAACAGGCACCAGTTTGACTTGGGGGGGTGGTGAT
TTAGTGGCAGTGGGCGGCAAAGTTGCTTTGTTACCTATTCCGTTAGGAACCGCAGATTTT
TTGGTACACCATATTCATGCATTTACGATTCATGTAACGGTATTGATACTCCTGAAAGGT
GTTCTATTTTCTCGTAGCTCGCGTTTGATACCGGATAAAGCAAATCTTGGTTTTCGTTTC
CCTTGTGATGGACCGGGAAGAGGGGGTACATGTCAAGTATCCGCTTGGGATCATGTCTTC
TTAGGGCTATTTTGGATGTACAATTCCATTTCTGTAGTAATATTCCATTTCAGTTGGAAA
ATGCAGTCAGATGTTTGGGGTAGTGTAAGTGATCAAGGGGTAGTAACTCATATTACGGGA
GGAAACTTTGCGCAGAGTTCTATTACTATTAATGGGTGGCTTCGCGATTTCTTATGGGCA
CAGGCATCCCAGGTAATTCAGTCTTATGGTTCTTCATTATCTGCATATGGCCTGTTTTTC
CTAGGTGCTCATTTTGTATGGGCTTTTAGTTTAATGTTTCTATTCAGCGGGCGTGGTTAT
TGGCAAGAACTTATTGAATCCATCGTTTGGGCTCATAATAAATTAAAAGTTGCTCCTGCT
ACTCAGCCTAGAGCCTTGAGCATTGTCCAAGGACGTGCTGTAGGAGTAACCCATTACCTT
CTGGGTGGAATTGCCACAACATGGGCGTTCTTCTTAGCAAGAATTATTGCAGTCGGATAA
TGGCTAGGAGGATTTGAAAGGCATTATGGCACTAAGATTTCCAAGGTTTAGCCAAGGCTT
AGCTCAGGACCCCACTACTCGTCGTATTTGGTTTGGTATTGCTACCGCGCATGACTTCGA
AAGTCATGATGATATTACTGAAGAACGTCTTTATCAGAATATTTTTGCTTCTCATTTCGG
GCAATTAGCAATAATTTTTCTGTGGACTTCCGGAAATCTGTTTCATGTAGCTTGGCAAGG
AAATTTTGAAGCATGGGTACAGGACCCTTTACATGTAAGACCTATTGCTCATGCAATTTG
GGATCCTCATTTTGGTCAACCGGCCGTCGAAGCTTTTACTCGAGGTGGTGCTCTTGGCCC
AGTGAATATCGCTTATTCTGGTGTTTATCAGTGGTGGTATACAATCGGTTTACGCACTAA
TGGGGATCTTTATACTGGAGCTCTTTTTCTATTATTTCTTTCTGCGATATCTTTAATAGC
GGGTTGGTTACATCTACAACCGAAATGGAAACCGAGCGTTTCCTGGTTTAAAAATGCCGA
ATCTCGTCTGAATCATCATTTGTCAGGACTATTCGGAGTAAGTTCCTTGGCTTGGACAGG
ACATTTAGTCCATGTCGCTATTCCTGCATCCAGGGGAGAATCTGTTCGATGGAATAATTT
CTTAGATGTATTGCCACATCCCCAAGGATTAGGACCACTTTTTACAGGTCAGTGGAATCT
TTATGCTCAAAACCCCGATTCAAATAATCATTTATTTGGTACTTCCGAAGGAGCAGGAAC
TGCCATTCTAACCCTTCTCGGGGGATTCCATCCGCAAACCCAAAGTTTATGGCTGACTGA
TATGGCTCATCATCATTTAGCTATTGCATTTATTTTTCTTGTTGCTGGTCATATGTATAG
AACTAACTTCGGGATTGGACACAGTATAAAAGATCTTTTAGAAGCACATATTCCACCGGG
GGGACGATTGGGGCGTGGACATAAAGGTCTTTATGACACAATTAATAATTCGCTTCATTT
TCAATTAGGTCTTGCTTTAGCCTCTTTAGGGGTTATTACTTCCTTGGTAGCTCAACACAT
GTACGCTTTACCTGCTTATGCGTTCATAGCACAAGACTTTACTACTCAAGCTGCGTTATA
TACCCATCACCAATACATAGCAGGATTCATTATGACAGGAGCTTTTGCTCATGGAGCTAT
ATTTTTTATTAGAGATTACAATCCAGAACAGAATGAGGATAATGTATTGGCAAGAATGTT
AGACCATAAAGAAGCTATCATATCCCATTTAAGTTGGGCCAGCCTTTTTCTGGGGTTCCA
TACTTTGGGGCTTTATGTTCATAATGATGTCATGCTTGCTTTTGGTACTCCGGAAAAACA
AATCTTAATCGAACCCATATTTGCCCAATGGATTCAATCCGCTCATGGTAAAACTTCATA
TGGCTTCGATGTACTTTTATCTTCAACAAGCGGCCCGGCGTTCAATGCGGGTCGAAGCAT
ATGGTTGCCAGGTTGGTTAAATGCTGTTAATGAGAATAGTAATTCACTATTCTTAACAAT
AGGGCCCGGAGACTTCTTGGTTCATCATGCTATTGCTTTAGGTTTACATACAACTACATT
GATCTTAGTAAAAGGTGCTTTAGATGCACGTGGTTCCAAATTAATGCCGGATAAAAAGGA
TTTTGGTTATAGTTTTCCTTGCGACGGTCCGGGACGAGGTGGTACTTGTGATATTTCGGC
TTGGGACGCCTTTTATTTGGCAGTTTTCTGGATGTTAAATACCATTGGATGGGTTACTTT
TTATTGGCACTGGAAGCACATCACATTATGGCAGGGTAACGTTTCACAGTTTAATGAATC
TTCCACTTATTTGATGGGATGGTTAAGAGATTATCTATGGTTAAACTCTTCACAACTTAT
CAATGGATATAATCCTTTTGGTATGAATAGTTTATCAGTCTGGGCGTGGATGTTCTTATT
TGGACATCTTGTTTGGGCTACTGGCTTTATGTTCTTAATTTCCTGGCGCGGATATTGGCA
AGAATTGATTGAAACTTTAGCATGGGCTCACGAACGTACACCTTTGGCTAATTTGATTCG
ATGGAGAGATAAACCAGTGGCTCTTTCCATTGTGCAAGCAAGATTAGTTGGATTAGCCCA
CTTTTCTGTAGGTTATATATTTACTTATGCGGCTTTCTTGATTGCCTCTACATCAGGTAA
ATTTGGTTAATTTTGTATGTGTTGTATCCGCAAAAATATCATTTCTTTCGATGGAGAAGG
GGATCTTCCTTCTTATATTTCTACATCTAGGATCCGACTTGTATCATTGATACTACTAGG
AATTGAATCATTATGGCAAGGAAAAGTTTAATTCAGAGGGAGAAGAAGAGGCAAAAATTG
GAACAAAAATATCATTTGATTCGTCAATCCTTAAAAAACGAAATAAGCAAAGTTCCATCG
TTGAGTGAGAAATGGGAAATTCATGGAAAGTTACAATCCCCACCGCGTAATAGTGCACCC
ACACGTCTTCATCGACGTTGTTTTTTAACCGGAAGACCGAGAGCTAACTATCGAGACTTT
GGGCTCTCTGGACACATACTTCGTGAAATGGTTCATGCATGCTTGTTGCCTGGGGCAACA
AGATCAAGTTGGTAAGGATTCAAATATCCCTTTCTATTAATTGCTATGATCATAGAGGGA
CCCCTTTACCATTCTGTATAAATGGACTATTCTATTTGTACAGATATGGTATAGGGGTGC
ATTCAATCTTTGTTTGTCTATTAGTTCACAGTTCTTCTCTTTATCGCGGGGTAGAGCAGC
TTGGTAGCTCGCAAGGCTCATAACCTTGAAGTCACGGGTTCAAATCCTGTCTCCGCAAAA
TTTTTTTTCTAAAAAATTGAGGTTTGATCTTGGTAACTATTAATTAATTACTATATTAAT
TAATTACTATATAATATTCGCTTTTTTCTTTCCAGATGGGAGGAAGGGGGGAGGATAGAA
CCACTAGACTATCACGGTCGACTATACTTAAAAATTTATCCTATTAAATGAAAAACATTA
ACCCATTATCCTCATCCTGGGCGGATAGCGGGAATCGAACCCGCATCTTCTCCTTGGCAA
GGAGAAATTTTACCATTCAACTATATCCGCATTTTTTTATCTGCAATCTATAGTATAGAT
CAGTGCAGAGCTAGCCTATTATACTAGGCTATTAATACTAGGTTAGAGTATACTAGGCTA
TTTTTATATATATTTATATATAAATTTAACCAATTATATATTTATTATATAATATATTTT
ATAGTATACTATTTCTTTTTCTAATATTTGGAATTAATCTTTATAACTAAATAAAGATAA
TTATATATTTTTGTCTATATAATTATATATAATATATAGTTTCTCTATTATCAATATCTA
AGTATTATTATATACTTTAATATATATTATATTTATATATTTATATGAATTATGTGAGAT
ATATTCAATTTTGACAATACAAGGAAGAGACCCCTCCCTCTAAATTTTTTTCTTTATTTG
CATTTTTAGGACTTATATTGTATTTTAATGTGTCTCACAATTCGAAAGAATTAGGGGAGG
GTTGTTTCATTTTTGTATCAAGAACGAAGAGGTTCAAGAGATAAGAGAATTAAGGATACC
CACCAGAAAGACTAATCCAATCCATAACGATGTACCGGAAAATACAACATTTTTGTTACC
CGACCAACCATCAGGAGAAGCAAATACAACGGGCACACTAATCAGTAAGATTGATGAAGT
AACAATTAATGCAAAAACAGCCAATTGGAAAGCAATAGTCATGTTTCTAATCCTCCAATC
TACCAACAAAATATACCATTTGATCCCTTTACCAGCCAGCCAAAATTTTGATAAAATGTA
TCAGGGAGGGATTTTACCATAAATCCATTGATTCTATATTACTTCTTACTTTTTTAATAC
TTTAGCATGCATGGGATTGAGGGTAGTCTTTTTTTACTTCACAAAAAGGGGTATACTGGA
TCATATATATCTATATGTATATAGATAGACTTCTAGATTCACGCCTTATATTTGTCTATA
ATATAGACAGTAATGGTAGCAACTTATATGTCAATGTTCTATTCGATGGGATGGAATATA
AATAAAATAGAAATTATCTTTCGGAGAGATGGCCGAGTGGTTGATAGCTCCGGTCTTGAA
AACCGGTATAGTTCGAAACAAAGAACTATCGAGGGTTCGAATCCCTCTCTCTCCTTTTGT
TCGGCGAATCAATTTGTTTCTTTATTTTATTGGTTTTGCCCGGCTCAGTATCATAAAAGG
GAATGGCTCGGCTAGGTGTGATAGCCGAGCCAAAACAGAAAAAAAGATTAGATAGAAATG
AAGAAAGGAAAAAGGAAGACTTTTAAAATATAACCCAATCTGTCCAACCTGATATGTATG
GTGGAATCCAATTGATTTTTACTTCAAGCATTAGATCGCCTGTCTCAGTTAAGAGGAGTC
ATGAACAGAACAGGTTCAAAATCACGATCAATTCCTTTTTCAAATCCTGCGGCAGCTGCA
CGAGCCCTTCCTGCATGCCATAAATGACCTACGAATAAGAAGAATCCTAGAACAAAATGA
GAGGTAGCTAACCAACTTCTAGGAGAGACATAATTGACTGCATTAATTTCGGTAGCTACG
CCCCCCACGGAATTTAAAGAACCTAAAGGAGCATGGGTCATATATTCCGCGGAACGTCGT
TCTTGCCAAGGTTGGATGTCTTTTTTCAGTCTACTCAAGTCCAAACCATTAGGACCCCTT
AGTGGTTCTAACCACGGAGCACGCAGATCCCAAAAACGCATAGTCTCTCCCCCAAAAATG
ACTTCTCCGGTCGGAGAACGCATTAGATATTTACCTAAACCAGTAGGTCCTTGAGCGGAT
CCAATGTTAGCTCCAAGACGTTGGTCTCTAACTAGAAAAGTAAATGCTTGAGCTTGAGAA
GCTTCTGGTCCAGTCGGCCCGTAAAACTCACTCGGATAAGCAGTATTATTGAACCAGACA
AAACAACAAGCAATAAAACCAAAAACAGATAAAGCACCTAAACTATAAGACAAGTAAGCT
TCTCCAGACCATACAAGTGCGCGGCGAGCCCATGCAAAGGGTTTAGTTAAGATATGCCAA
ATTCCACCAAGTATACAAATGGAACCTAACCATACATGTCCCCCAACTATATCTTCCAAA
TCGTCCACACTAACAATCCATCCTTCTCCGCCAAAAGGAGATTTTAGTAAATAACCAAAT
ATAACACTTGGGCTAAGGGTCAAGTTGGTAATTTTTCTTACATCTCCCCCCCCGGGAGCC
CAGGTATCATATACGCCCCCAAAATAAAGAGCTTTGAATACTAGAAGAAAAGCACCTATA
CCTAACAAAATTAAGTGAATACCCAAAATGGTAGTCATTTTATTTCTATCTTTCCACACA
TAACCGAAGAATGGAAAAGATTCTTCAAGGGTCTCGGGTCCCAGAAGTGCATGATAAATA
CCGCCAAAACCCAATACTGCGGAGGAAATTAAGTGAAGTACTCCAGACACAAAGTAAGGA
AAGGTGTCTATAACTTCCCCACCAGGACCTACCCCCCAACCTAAAGTAGCTAGGTGGGGA
AGTAAAATTAATCCTTGTTCGTACATGGGCTTCTCCGGTACGAAATGAGCCACTTCGAAT
AGGTTCATTGCTCCGGCCCAGAATACGATTAATCCGGCATGGGCTACATGAGCCCCCAGT
AGTTTACCGGATAAATTGATAAGTCGGGCATTCCCGGCCCACCAAGCGAAACCGGTGGTT
TCTTGGTCACGACCAGCTAAAGCTAAAGTTCCATTAAAGAGCGTTTCCACGGGGTAGAAC
CTCCTCAGGGAATATAAGGTTTTCATGAGGCTGATCTTGAGCCGCCATCCAAGCACGAAT
ACCTTCGTTTAAGAGAATATTTTTGGTATAGAAAGTCTCAAATTCCGGATCTTCCGCTGC
ACGGATTTCCTGAGAAACGAAGTCATAGGCACGTAGGTTCAGGGCCAGACCAACTACTCC
AAGAGCACTCATCCATAAACCAGTTACTGGTACAAATAACATAAAGAAATGTAACCAACG
TTTATTGGAAAAAGCAACCCCAAAGATTTGGGACCAAAAGCGGTTAGCAGTGACCATTGA
ATAAGTTTCTTCAGCTTGAGTTGGGTTAAAAGCACGGAATGTATTTGCACCATCCCCATC
CTCAAATAAGGTATTTTCTACGGTAGCACCATGAATAGCGCATAGCAGAGCAGCGCCCAA
TACCCCCGCAACTCCCATCATATGAAATGGGTTCAATGTCCAATTATGAAACCCTTGGAA
AAATAGGATGAATCGAAATATAGCTGCTACACCAAAACTAGGCGCAAAGAACCAACCAGA
CTGACCTAGTGGATAAATCAGGAATACAGAAACAAAAACAGCAATTGGGCCCGAGAATGC
GATTGCATTATAAGGTCGCAATTGAACAGATCGAGCAAGTTCAAATTGACGTAACATGAA
ACCTATTAGTCCGAAAGCACCGTGGAGAGCAACAAAAGTCCACAGACCACCTAATTGACA
CCAACGAGTAAAATCTCCTTGTGCTTCAGGGCCCCATAGTAACAACAAAGAGTGGGCTAA
ACTATTAGCAGGAGTCGAAACTGCGGCGGTTAAGAAGTTGCATCCTTCCAAATAGGAACT
TGCCAATCCATGGGTATACCATGAAGTTACAAAGGTTGTACCTGTAAACCAACCTCCGAC
GGCAAAATAGGCACAAGGAAAGAGCAATAGACCGGACCAACCTACAAAAACGAAACGGTC
CCTCCGTAACCAGTCATCCATAATATCGAATAAATCATTTTCGTCTTTGGTAAATTTACC
AACGGCTATAGTCATAGTGATCCTCCTATTCAACTAACTTCAACCATTTTCGAACACCTC
ATTGCATTTTCAGGGCCTTCGAGTCTAGCATTTCTGTATGATTTCTACTGTCCCTTCTTT
CTAATGGGTTTCGAATATAAAAATCATTTTTTGATTGATCCAATCCATAACCTGACCTAG
ATCAATATTATAAACTCAATACTGTAAATTAAAGTATCGTTCTCGTCTCCATTCTTCGTC
ACATTGTTGGAACATATATTGAATATGTATCAATATGGAAATATTTGGCACATGGAGCCA
TGATCTGATATATAATTTATCTTTTTTATATAGATAGAAAATATCTTATCTTATCTTATA
GCGATAGAAATTTATCTTATCCTCTGTTATCTTCATCTTCTGTTTTGGAATCAAAGAAAG
ATATTTTTAAACGGCTCATATGTTGTGACTTGGAATAAACGTTTCTCTGTGGAGAAAGAG
CAATAGCAATTTTTTCCTATAGAACGTCTACAAACAAGAGGATTTAATCGGAAATATCGA
CAGATTCCTGTGTGTGGAGTCCAAATAAATATGAAAATGAAATAAAAAAGATCCACTGTT
CTAATTTCATCCTTATCGAATTTGAATATCAGAATAGTGGATATAGTCATGATTCAACGG
GTTAGGTCCACTTACTTTTTTTTTGTTGATTTCGAATCTTTATAATTGATTGGAATAATG
GAAAATAGGAATATTTTGGAATTCAAGGAAACAACTTATCATGATTCATTAGAATCATGA
TAGATTATTTGAATCTATTCTAAGGATTAGAATAGAATCTAGAATTTTATTCTAGAATCA
AAATAATAAAAAAATGTGTCACTATAGAATTTCGAATTTTTAGTTTCTAACTATAATTAC
TATTATATTATTCATTATAATAATAACTTGGTATAATTAAAGATAACTTTTTTATAAAAA
AATGAAATTAAAATTATACGGTTTGTACTTTTTTTATTACAAAAAAAAAAATATGTCGTC
TATTCTCCCCTCAATCAAATATGAATACTACGGCTGGAGTTTTATGAAAAAAGCCAAAGC
CCCTTATCGGATTTGAACCGATGACTTACGCCTTACCATGGCGTTACTCTACCACTGAGT
TAAAAAGGCCTATTTGATTCAATTTCTGAGTAAGCCACTAGCCACGATGAGTCTAGTGTA
TATAATTATTATAAATTATAAATAATAAGATATGTACATAAATATATCTTATCCACATAG
TCGCTCATTGAGGAACTGGATTTATCTAATGAGTATAGGTAAAATGGTTTTTTATATTGG
ATTTGATCAATGCAATGAATTGTTTCATCATAAGACCGATCCCTAATTAAATTGATGAGC
CCCATCCTAACGAAATGAATTTGATTCATACATGTACACACACGAATTGAACATAGATAC
ATTCACCGAATCATTGATAAAGCAATTCTACTTGGCGAGGAAAAAATTTTCAATAACTTG
TTGATCCCTATCCCCAGATTTTTAAATTTATCGTTTTTGAATTTCTTGGCTTAGTGTGAG
ATCGAAATATACCTAACCTAATCTTAACAATGAGTGAATCAATGAGTGAAAGTATGAGAA
ATGGAGTTTAATCCCGTTTATAGCATATGGCAGACCAATCACTTCCCGAAGGGTACTAGC
CTTCGTATTATTTAAATAAAAAAAGAATATTTTTTTTGAATATTTATTATTTTTGTTTAT
TTTAGACGTTTCTTCTAATCACTACTAATCACTATTTTCATTTGATATTCTATAATAAGT
AATATAACTATATATTCCAATTTGCAAATTTATGTATATTATTTAAATTAAATAAATAAA
AAAAAGAAATTAAATAAATAAAAAAAAAATGCAATTGAATTTTAAATAAAAGAAGTTCTA
TATAGAATTATATGGGGAATGGTGATTAGAATGAACGATTCATAAATAGAAATCACAAAT
AAAAAAATTTCGATGGAATAATGAAAGAAAGCAAAATCCTTCGAATTGCATCATATTAGT
CCATTATATTTATATTCTATTGACAATTTCAAAAAACTGATCATACTATGATCATAGTAT
GATGGCAGTCGGGCAAGTATGCCCCCATCGTCTAGTGGTTCAGGACATCTCTCTTTCAAG
GAGGCAGCGGGGATTCGACTTCCCCTGGGGGTAGGGTACTACGAAAGGAAGTTGATCATG
GATTATCAACAAGCTTGGAATTGATTCTTCCCGGGTCGATGCCCGAGCGGTTAATGGGGA
CGGACTGTAAATTCGTTGGCAATATGTCTACGCTGGTTCAAATCCAGCTCGGCCCAATAA
TTCGCGTATCCACCATAAAATGATATAACCTATTTGTCCTTCTACAGAAATGCTTGACTT
GATATGAAAGAATAAAAAAAACTCTTTTTTTATTCATTGACAGATTGAGATTGATTATCA
ATCAATTTTACAATAACAAAAAAATAAATATTAATCCATGCTTCTCACACTAAAGTCCAT
GTCTCCGCGCATATAAATCTATTACTCTATTACTCGCGTCTCTGTCTGGTAGAATATGAC
AATTCGAATAAAAAATCTACATAGAAAGGTTTGAAGGAAATTAAATCAACAACATATGTT
GTACACTTTATTTCCCTGGGATTGTAGTTCAATTGGTCAGAGCACCGCCCTGTCAAGGCG
GAAGCTGCGGGTTCGAGCCCCGTCAGTCCCGATGGATCCAAATCCAATAAAAAAAAATAC
TTAATCTCTTCCCTTCCTGTGAAAGAGAGAACAAATAACATAACGTAATTTTATTCCAAA
CGGGATCTCTCTGATTTTTTTCCACATTTTTCAACAAAAAAATATGGGAATTTTTATTTC
TTCAACGAGTACTAATTGATGGGAGAAAGACATATGTGCCATATGTGAATTACTACAATT
ATTGGTAGCATCATATTCAGGATTCGAAGGCGTACTGGGTCTAGTTGATTACGCCCGATT
TTTCTAATGAAATAGAGTACTATACGTTTCCGGAAAGCACATACATAAAGGGAATTTGGA
CCGATACAAAATAAAGTTTACATAGTAAACTTTGATCTAATTTTTCGTCTTAAAGCAAAA
TATATCCGTTCTGGCTCCGATTTTTTGTAACCTCAATTAGTAAATTCAATTACTAATTTG
AAATAATCCATCTTATTCAAATTTCACACTTAACTTTTGATATATACGTCCCACTACTAA
TTCAAGGAAAGAGGATATTCATACAAACAAGGATCCCATCTATCTCTCTTAGTGAGGTAA
TTAAGAATTTTTGAAAGTTTAAGTTTCGTTTTTATTTCTTTTTTTTAAGAAGATTTCATA
AGTACAAAAAAAGGAAGGAGTTTAGTTCGAACCTACCTCTTTTTCCTTTTTTGAATTTCA
CTACTATTCTTTGCTTGAGTTTGTTTATAAACAATGTAAGGGTAAAGGTAGTCTGATGAG
ACTTCATCAGATGATTGCATTGAATAAGAGGGCGGTAGATTATAGAAAAGGAAGAATGCA
AAAAATTATAAATAAAAAAAGTAACGAAATTCTTGATTGCATCAGGAATCCCATTTTGTT
TAAATTCGGTATGGATAAAAGATCTTCCTATGTTATACTATTCAATTCTCGACGATGAAT
CGATTTGATAGCTCCGATATTGTTATTCATGATATTTTAATACGATTCGATATCATCGAG
ATACAATGCATCCCATTGAATTTACAAGCGAAACATTTATCATCTCTATGGGATTAAATC
CCGAGTTATTGCGAATAAAAAATGAAACGATGATATTATGGAAGTAAATATTCTCGCATT
TATTGCTACTGCACTGTTCATTCTAGTTCCGACCGCCTTTTTACTTATAATATACGTAAA
AACAATCAGTCAAAGTGATTAATTTGAATTAACCTTGCCGTTTTAGTTCTTATCAATGAT
TGAAGATAAGAAAAATGAAAAGCATTAAAATTTCGCGTCTTAAATGAAATTGGCGGACTA
GAATTATCAGTAGTCTACGAGAGAAGTATTCTATGAGATCCGATAGTATGGTAGAAAGAA
ATATATGAATCCTTCTACCATACTATCTATTATTGTTATTGAAGTGTATAAAATTGTACT
CTATAAAAATAGAGGTTGAATATTGATCAATTTGAATATAGATGAATATACAATATATAT
CTTTCTATTTATATATAGATATCATATCAATTACATATATGTAATATTAATCTAATATAC
ATAGTGGCCCAATTCTATTTCTTTGCTTCATAATTCATGTTGATTGCAATGAATCTGAAA
TCAAATAATCGAAAGGCCACTAATCTTTTTTTAGCATTCGAAAGAAGTAATTGATTGAGC
AGTTGACAGATGATCCAGGAGTTCGGTTCCATGGGAACTTTTTATCTTCGGATTTCGAAA
AGAATTAGCAAACCCCATCGTTATTTAACGTTTGAAGCATGATATGAAATGAGTTCCCTA
AAACAAGAAAAAATCCTATTTTGAAAATAACTAAAATACTAATAATAATAAATAAAAGAA
GTGGTAAGCACGTAATATGTGGGGTGGCTACCCCGAGGTACTATCTTATTATGAGGTAGT
ATATTATTATGCGTAGTATCTCATTGGACAACCACTAATGTTCTTTCGTGTCGAAAGTAT
GGATCCACTTAAAAACTTATAATCCGAACTCTTTTTTTTTTACTGTTCAAAATAAAAGAA
AAAAAGTTTTGCAGAATGATCTATAAAATAAACCAAAAACAATACAGTTTTTTTTTTTCA
ATTAGTAGTACTTTTAGAGTCCACTTCTTCCCCATACTACGAGGGAAAGAGAAAATGTAA
AGACTACCATTAAAGCAGCCCAAGCGAGACTTACCATATCCATGTGAATTATGTCCCCTA
TCTCTATGAATATAAAAGAATTATTCCATTATTGCTCACTAATAATTATTATTCACTAAT
AATAGTGGAATCACTAGCGCATAGTCAAAAAGAGATTCGGGCACAACACCATTGATGAAA
CAATACAAAAAATCGAATTATCCCAAGTTATTATATGATTTCTAGTATAATCGAAAAAAT
TCAGTACAAATAAATAAACGAGGCAGAAAAACTCTTGGAAGTATCAAAGGAATGTTAGTA
ACATGTAGGAATAATAAGACCTAGTCTTTCTTTTGTTGTCCTGCATTTCATTACATTAAG
TAAAAAGTCTCAAAATAGAGAATCAAGATAGTATCTATCACATAACCCTACTATTATTCC
TTTCTCATTTGATCTAATCTTTACTGTCCCCCGATTGTTTCATAGAGACAATCGGAAGAT
GGGATGGCCTATTACATGTGTGGTTAGAGCTTATCGAAAAGAAATAAGTTCCTTTTTTTT
AAGATTAAAATAAAAAAAAAAAGACAATTATCCATTCAATATAATATTGATTGAATGCTC
GAGTACTCAGATACTTTCATGAGTCCGTATATAAAGTATCTTCCTCCTTTCCGTAACGAA
AAATGAAATTCTATTCCCTAATTCAAGACCCAATGAGTAGACACTACATTAGTAGTAGTA
GTCGAAGGGCTATCATCTCAAGATTTAACGATTATTTTTCATTACTCTACTAAATTCTGG
AAACGAAACCTATACGCAAGGATTTATAACGTTTTAGAGAACCCCAACGATGCTTAGAAT
CAAGCAAATCTAAAGAGGCTTTTCTTCTGCTGGAAAAAAAAATGATAAAGTTATATCAAT
ATCAGCAAAACAGAAGAAGGTATTTTGATTCTTTTGTTTGTTGATGAGGCGACACCCGGA
TTTGAACTGGGGAAAAAGGGATTTGCAGTCCCCCGCCTTACCGCTCGGCCATGTCGCCAA
AACGATACAAAATATTGGATTTTCTCTATCTCTTAGATAGATAGTATCTTACAACACACA
ATATCTAAAACTAAAAACCGCAAAACTTTGCTTTTTCTATTNNNNNNNNNNNNNNNNNNN
NNNNNNNNNNNNNNNNNNNNNNNNNNNNNNNNNNNNNNNNNNNNNNNNNNNNNNNNNNNN
NNNNNNNNNNNNNNNNNNNNNTCTATCTCTTAGATAGATAGTATCTTACAACACACAATA
TCTAAAACTAAAAACCGCAAAACTTTGCTTTTTCTATTCAAAGAAAAAAAAATGTGGATT
TTCACTCACAAAAGAAAAAATTCAGGACAAATGGGAACCGTTAACTTTAACTATTGACTG
TGAATTCATAAACGATTCTTGGATTGAAATTGCAAATTCGGTTTCCCTAATGATATAAGA
AAACAATCCCAAAATGGATACCTTACCTAAATAAATAAAAATTGATAGATAACTAATCAT
TACTAATCCATCCGTATTGATTCGTTTCCATACCCATAAAAAAATCCTTATTAATGAAAA
TTTTAATAGCGATTATGAGGATATGTAAACCCCAGAACATAAACGATTACTATTATCTAA
ATCTAATTGGTTATCTTATATATATATAATATAAGATGTTTATAGGAAATGTTCGGAATT
CCGTTTTTACAATTTTTTTTTTCATTATCATTAAATAGAAAATAGAAATTTTTGATAGAG
TACGACATGTGATGTCCCCCATAGAACTGTAATAAAGGAGGCGATATATATAACTAACTA
TATATATCTGCACATCTTTATTAATAAATACAAGTCCTTATACATACTTCAATCGGATTC
TACGAATCCTACTAAAAAAAAATATAGGTATAGGTAAAATATCTCTCTTGTATGCGAATT
TTTTTTAACAGTGAAATCTACGAAAAAGTTCCATGTTGTTAAATAAAAAAAAATTCTATA
TTGTTTCTGCAGATCAAATCCTGAATCTATTTATAGTACCCAATCGGATTGGAATACCAT
AATAATGGTAGAAATTGACTCACTTTTGTTTTGATATAGATATTTTATACAAAACTCCAG
AATTCTAAATAGAATTTACCAATTCATTTGGAGTTGTTGCAAATTCCAATTTCATTTGAG
TATCAAAGTCTCTTTATTCCTACGTTCATATGTATTTCATGCATTACATCTATTACACCT
ATGAAGTTAGGTAAAATTTCATGTGATTCAGTAAACATAATATAAATTCCATCATTGCTA
GATCGATCCATTTTATGATGAATAAGCAAATAATGGGATTTTTTTTATAAATGGGAAATA
AATAAAATGCTTGGGGGTGGAAATGAGAGAATGTCTACAATACCTGCGTTTAATCAGATA
CAATTTGAAGGGTTTTGTAGGTTCATTGATCATGGCTTAACAGAAGAACTTTCTAAGTTT
CCAAAAATTGAAGATACAGATCAAGAAATTGAATTTCAATTATTTGTGGAAACATATAAA
TTGGTAGAACCATTGATAAAAGAACGAGATGCTGTATATGAATCACTCACATATTCTTCT
GAATTATACGTATCCGCAGGATTAATTTGGAAAACCCGTAGGGATATGCAAGAACAAACA
ATTTTTATTGGAAACATTCCTCTAATGAATTCCCTGGGAACTTCTATAGTAAATGGACTA
TACCGAATTGTGATCAGTCAAATATTGCAAAGCCCCGGTATCTATTACCGGTCAGAATTG
GACCATAACGGAATTTCGGTCTATACCGGCACCATAATATCTGATTGGGGAGGAAGATTA
GAATTAGAGATTGATCGAAAAGCAAGGATATGGGCTCGTGTGAGTAGGAAACAGAAAATA
TCTATTCTAGTTCTATCATCAGCTATGGGTTCGAATCTAAGAGAAATTCTCGAGAATGTT
TGCTACCCTGAAATTTTTTTGTCTTTCCTGAATGATAAGGAGAAAAAAAAAATTGGATCA
AAAGAAAATGCCATTTTGGAGTTTTATCAACAATTTTCTTGTGTAGGCGGAGATCCGGTA
TTTTCTGAATCCTTATGTAAGGAATTACAAAAGAAATTCTTTCAACAAAGATGTGAATTA
GGAAGGATTGGTCGACGAAATCTGAACCAGAGACTTAATCTTGATATACCTGAGAACAAT
ACATTTTTGTTACAGCGAGATATATTGGCAGCTGCGGATCATTTGATTGGACTTAAATTT
GGAATGGGTACACTTGACGATATGAATCATTTGAAAAATAAACGGATTCGTTCTGTCGCG
GATCTCTTACAAGATCAATTCGGATTGGCTCTAGTTCGTTTAGAAAATATGGTTAGAGGA
ACTATATGTGGAGCAATTAGGCATAAATTGATACCGACTCCTCAGAATTTGGTAACTTCA
ACTCCATTAACAACCACATTTGAATCTTTTTTCGGATTACACCCATTATCTCAAGTTTTA
GATCGAACTAATCCATTGACACAAATAGTTCATGGGCGAAAATTGAGTTATTTGGGCCCA
GGAGGATTGACAGGGCGAACTGCTAGTTTTCGGATACGAGATATCCATCCTAGTCATTAT
GGACGCATTTGCCCAATTGACACGTCTGAAGGAATTAATGTTGGACTTATTGGATCATTA
GCAATTCATGCAAGGATTGGTCATTGGGGATCTCTAGAAACTCCATTTTATGAAATTTCA
GAGAGATCAAAAAAAGTGCGGATGCTTTATTTATCACCAAGTCGAGATGAATACTATATG
GTAGCGACAGGAAATTCTTTGGCACTGAATCCAGGTATTCAGGAAGAACAGATTGTTCCA
GCTCGATACCGTCAAGAATTCTTGACTATTGAATGGGAACAAGTTCATCTTCGAAGTATT
TTTCCCTTCCAATATTTTTCTATTGGAGCTTCCCTCATTCCTTTTATCGAACATAATGAT
GCGAATCGTGCTTTAATGAGTTCTAATATGCAACGTCAAGCAGTCCCGCTTTCTCGGTCC
GAAAAGTGCATTGTTGGAACTGGGTTGGAACGCCAAGTGGCTCGAGATTCAGGGGTTGCC
GCTATAGCCGAACACGGGGGAAAGATCATTTATACCGATACTGACAAGATCATTTTTTCG
GGCAATGGATATACTCGAAGAATTCCATTAGTTATGTATCAACGTTCTAACAAAAATACT
TGTATGCAGCAAAAATCCCAGGTTCACCAGGGTAAATGCATAAAAAAAGGGCAAATTTTA
GCGGACGGTGCTGCTACAGTTGGTGGCGAACTTGCTTTGGGAAAAAACGTATTAGTAGCT
TATATGCCATGGGAAGGTTACAATTTTGAAGATGCGGTACTAATTAGCGAGCGTTTGATA
TATGAAGATATTTATACTTCTTTCCACATACGGAAATATGAAATTCAAACTCATGTGACA
AGCCACGGACCTGAAAGAATCACTAACGAAATACCACATCTAGAAGCCCGCTTACTCTGT
AATTTAGACAAAAATGGAATTGTTATGCTGGGATCGTGGGTGGAGACGGGCGATATTTTA
GTAGGTAAATTAACGCCTCAGATGGCGAAAGAATCATCGTATGCCCCGGAAGATAGATTA
TTACGAGCCATACTTGGCATTCAGGTATCCACTTCAAAAGAAACCTGTCTAAAACTACCT
ATCGGCGGTAGGGGTCGAGTTATTGATGTGAGATGGATCCAGAAAAAAGGGGGTTCGAGT
TATAATCCAGAAATTATTCGTGTATATATTTCACAGAAACGTGAAATCAAAGTAGGCGAT
AAGGTAGCGGGAAGACATGGAAATAAAGGTATTGTTTCAAAAATTTTGCCTAGAGAAGAT
ATGCCTTATTTGCAAAATGGAAGACCTGTTGATATGGTTTTCAATCCATTAGGAGTCCCC
TCACGAATGAATGTAGGACAGATATTTGAGTGCTCACTCGGGTTAGCGGGGAGTTTGCTA
GATAGACATTATCGAATAGTACCTTTTGATGAGAGATATGAACAAGAGGCTTCTAGAAAA
CTAGTCTTTTCTGAATTATATGAAGCCAGTAAGCAAACAGCGAGTCCATGGGTATTTGAA
CCCGAGTATCCGGGAAAAAGCAGAATATTTGATGGAAGAACGGGAAATCCTTTTGAACAA
CCTGTTATAATAGGAAAGCCTTATATCTTGAAATTAATTCATCAAGTTGATGATAAAATA
CACGGACGTTCCAGTGGACATTATGCACTTGTTACACAACAACCCCTTAGAGGAAGGGCC
AAGCAAGGTGGACAACGGGTGGGAGAAATGGAGGTTTGGGCTCTAGAAGGATTTGGGGTT
GCTCATATTTTACAAGAGATGCTTACTTATAAATCTGATCATATTAGAGCTCGGCAAGAA
GTACTTGGTACTACGATCATTGGAGGAACAATACCTAAACCCGAGGATACTCCAGAATCT
TTTCGATTGCTCGTTCGAGAATTACGATCTTTGGCTTTGGAACTGAATCATTTCCTTGTA
TCTGAGAAGAACTTCCAGATTAATAGGAAGGAAGCTTAATCAAAATGAATCAGAAAATTT
TTTCTATGATCGATCGGTATAAACATCAACAACTCCGAATTGGATTAGTTTCTCCTCAAC
AAATAAGTGCTTGGGCCAATAAAACTCTACCTAATGGCGAGATAGTTGGAGAGGTAACAA
AACCCTATACTTTTCATTACAAAACCAATAAACCTGAAAAAGATGGATTATTTTGTGAAA
GAATTTTTGGGCCTATAAAAAGCGGGATTTGTGCTTGTGGAAATTATCGAGTAATCGGAG
ATAAAAAAGAAGATTCGAAATTTTGTGAACAATGCGGAGTCGAATTTGTTGATTCTCGGA
TACGAAGATATCAAATGGGCTATATTAAACTGGCATGCCCAGTAACCCATGTGTGGTATT
TAAAACGTCTTCCTAGTTATATCGCGAATCTTTTAGATAAACCTCTTAAAGAATTAGAAG
GCTTAGTATATTGCGATGTGTGATTTGATCAAAATTTTTATTTTTAAGATTCAGAATGAG
AAACTGTCATCCCATTCAATCGAATTGGGATGCCCCGGATCTGACATGTGTCTTGCTTGG
TAGGAGTAACATGAAGCTCAGAATTTTGGGTGTAGTCAATACTCCCATCCCAAATAAAAG
GGGAATTGGTCTATGGTCGATTCAGTAATAAATAATAAATAGGAATTTTTAGTTCTACCT
CGTGAAAAAAAAACTTATTTCTTTTGTGTAATTAACCATTCCTTTTTCTTTCAGAAAGAA
ATGAAATTATGTTCAAATAAGCAAATATGTCATGGTTAAAGGAGTCTATCCATCGCATAT
AGGCTTTAAGGACATCGTGGCATAACCGTCGAGGTAAAGTAGGGACCTAAAAGATCGAAT
GGAACGATACAAAGACAAACAAATAAATCCCTTATGAATTCCAAGATACACTCCTTATTA
ATTTTCATTAAGGGGATTCGTCATTCCAAGGGAAATAGACTACTCAAAAATTTCACATTT
CTTTTTTTTTTTTTTTTATGTTGTAATTGATATATTGAATATTGATATATTGAATAAAGA
ACTCAGAAAATTGAAATAAAAAAGCAAAAGAATCAATGTAATGTTCTTTGGTCTTAATTG
AGAACTTGAGTAAAGAGTAGTTGGGGGGGGTTATAGAATTTGAAAGCGGGAATCCCTTTA
TTTGATGTAACTACTTGAGCCGGATGAAAAGAAACTTTCACGTCCGATTTTGAAAGGGGG
AGATCCTATAGTATCCTATCCAAATTTTTCTTTTGCTAGGCCCATAGCTAAAAAACCTAC
TTTCTTACGATTACGGGGTTCATTCGAATATGAAATCCAATCCTGGAAATACAGCATCCC
ACTTTTTTTTACTACCCAAGGCTTCGATACATTTCGAAATCGAGAAATTTCTACCGGAGC
AGGTGCTATACGAGAACAATTAGCCGATCTGGATTTGCGACTTATTATAGATTATTCGTT
GGTAGAATGGAAAGAATTAGGCGAAGAAGGACCCGCAGGTAATGAATGGGAAGATCGCAA
AGTTGGAAGAAGAAAGGATTTTTTGGTTAGACGTATGGAATTAGCTAAGCATTTTATTCG
AACAAATATAGAACCCGAATGGATGGTTTTATGTCTATTACCTGTTCTTCCTCCCGAGCT
GAGACCGATCATTCAGATAGATGGGGGTAAACTAATGAGCTCGGATATTAATGAACTCTA
TAGAAGAGTTATATATCGGAACAATACTCTTATTGATCTATTAACAACAAGTAGATCTAC
GCCAGGAGAATTAGTAATGTGTCAGGAGAAATTGGTACAAGAAGCCGTGGATACACTTCT
TGATAATGGAATCCGCGGACAACCAATGAGGGATGGCCATAATAAGGTTTACAAGTCGTT
TTCTGATGTAATTGAAGGCAAAGAGGGAAGATTTCGGGAGACTCTGCTTGGCAAACGGGT
CGATTATTCAGGACGTTCTGTGATTGTTGTAGGGCCCTCACTTTCATTACATCGATGTGG
ATTGCCTCGCGAAATCGCAATAGAGCTTTTCCAGACATTTTTAATTCGTGGTCTAATTCG
ACAACATTTTGCTTCGAACATAGGAGTTGCTAAGAGTAAAATTCGGGAAAAAGAACCCAT
TGTATGGGAAATACTTCAGGAAGTTATGCAGGGGCATCCCGTATTGCTAAATAGAGCGCC
TACTCTGCATAGATTAGGCATCCAGGCCTTCCAACCTATTTTAGTGGAAGGACGTGCTAT
TTGTTTACATCCATTAGTTTGTAAGGGATTCAATGCAGACTTTGATGGGGATCAAATGGC
TGTTCATGTACCTTTATCTTTGGAGGCTCAAGCAGAGGCGCGTTTACTTATGTTTTCTCA
TATGAATCTCCTGTCTTCAGCTATTGGGGATCCCATTTCTGTACCAACTCAAGATATGCT
TATTGGACTCTATGTATTAACGAGCGGGAATCGCCGAGGTATTTGTGCAAATCGGTATAA
TCCATCTAATCGCAAAAATCATAAAAATGAAAAAATTTACAATAATAACTATAAATATAC
GAAAGAACCCTTTTTTTGTAATTCCTATGATGCAATTGGAGCTTATCGCCAGAAAAGGAT
CAATTTAGATAGTCCTTTGTGGCTCCGATGGCGACTAGATCAACGCGTTATTGCTTCAAG
AGAAGCCCCTATCGAAGTTCACTATGAATCTTTGGGTACCCATCATGAGATTTATGGGTA
CTATCTAATAGTCAAAAGTATAAAAAAAGAAATTCTTTGTATATACATTCGAACCACTGT
TGGTCATATTTCTCTTTATCGAGAAATCGAAGAGGCTATACAAGGATTTTGCCGGGCCTG
CTCATATGGTACCTAATCCTCTGGTATCTCACTCAGCTAAGTAATTATATGACACCGGTA
TGAATTTTGTTCTCTCCGGTTCAACTAGGACCATAGGTCCTGAATTTCTACGCGAATCAA
GATCGAGAAAAGGAAGTTTTCTAATCATTAACTCAAACCTATTGTCGAACCCCACTCAGC
GTAATATGGAGGTACTTATGGCGGAACGGGCCGATCTGGTCTTTCACAATAAAGTGATAG
ATGGAACTGCCATTAAACGACTTATTAGCAGATTAATAGATCACTTCGGAATGGCATATA
CATCACACATCCTGGATCAACTAAAGACTCTGGGGTTCCAGCAGGCCACTGCTACATCCA
TTTCATTAGGAATTGATGATCTTTTAACAATCCCTTCTAAGGGATGGCTAGTCCAAGATG
CTGAACAACAAAGTTTGATTTTGGAAAAACACCATCATTATGGAAACGTACACGCAGTAG
AAAAATTACGCCAGTCCATTGAGATATGGTATGCTACAAGTGAATATTTGCGACAAGAAA
TGAATCCTAATTTTAGGATGACTGACCCTTTTAATCCAGTCCATATAATGTCTTTTTCGG
GAGCTCGAGGAAATGCATCTCAAGTACACCAATTAGTAGGTATGAGAGGATTAATGTCAG
ATCCACAAGGACAAATGATTGATTTACCCATTCAAAGCAATTTACGTGAGGGGCTGTCCT
TAACGGAATATATAATTTCTTGCTACGGAGCGCGGAAAGGAGTTGTGGATACTGCTGTAC
GAACATCGGATGCTGGATATCTTACACGTAGACTTGTTGAAGTAGTTCAACACATTGTTG
TACGTAGAACCGATTGTGGAACCATCCGAGGGATTTTAGTGAGTCCTGGAAATAGGATGA
TTCCGGAAAGAATTTTTATCCAAACATTAATTGGTCGTGTATTAGCGGACGATATATATA
TGGGCCCGCGATGCATTGGCGTTCGAAATCAAGATATTGGTATTGGACTTATTAATCGAT
TCATAACCTTTCAAACACAACCAATATCTATTCGGACTCCCTTTACTTGTAGGAGTACAT
CTTGGATCTGCCGATTATGTTATGGACGAAGTCCTACTCACGGGGACCTGGTCGAATTGG
GAGAAGCCGTAGGTATTATTGCGGGTCAATCTATTGGAGAACCGGGTACTCAACTAACAT
TAAGAACTTTTCATACCGGCGGAGTATTCACAGGGGGGACTGCAGAACATATACGAGCTC
CTTCTAATGGCAAAATAAAATTCAATGAGGATTTGGTTCATCCCACACGTACACGCCATG
GGCATCCTGCTTTTTTATGTTATATAGACTTGTATGTAACTATTGAGAGTGAGGATATTA
TACATAACGTCACTATTCCACCAAAAAGTTTACTTTTAGTTCAAAACGATCAATATGTAG
AATCAGAACAAGTGATTGCTGAGATTCGCGCGGGAACATACACTCTTAATTTAAAAGAGA
GAGTTCGAAAACATATTTATTCTGACTCAGAGGGAGAAATGCATTGGAGTACCGACGTGT
ACCATGCACCCGAATTTACATATAGTAATGTCCATCTCTTACCAAAAACAAGTCATTTAT
GGATATTATCAGGAGGTTCGTGCGGATGCAGTCTAGTCCCTTTTTCACTCTACAAGGATC
AAGATCAAATTAACGTTCATTCTCTTTGTGTCGAAAGAAGATATATTTCTAGCCTTTCAG
TAAATAATGATAAAGTGGGACAAAAATTTTATGGTCCGGATCTCTCTGGTAAAAACGAAA
ACGGAATTCCTGATTATTCAGAACTTAATCCAATCCTATGTACGGGTCAATCTAATCTCA
CATATCCTGCTATTTTCCATGGTAATTCTGATTTATTGGCAAAGAGGCGAAGAAATGGAT
TCATCATTCAATTTGAATCACTTCAAGAACGAGAAAAAGAACTACGACCCCCTTCCGGTA
TTTCGATTGAAATACCCATAAATGGTATTTTTCGTAGAAATAGTATTCTTGCTTTTTTCG
ATGATCCTCAATACAGAAGAAATAGTTCAGGAATTACTAAATATGGGACTATAGGGGTGC
ATTCAATCCTCAAAAAAGAGGATTTGATTGAGTATCGAGGAGTCAAAGACTTTAAGCCAA
AATACCAAATGCAAATGAAAGTGGATCGATTTTTTTTCATTCCCGAGGAAGTGCATATTT
TACCTGAATCTTCTTCCATAATGGTACGGAACAATAGTATCATTGGAGTAGCTACACGAC
TAACTTTAAGTATAAGAAGCCGAGTAGGCGGATTGGTCCGAGTGGAGAAAAAAAAAAAAA
GGATTGAACTCAAAATATTTTCTGGAGATATACATTTTCCTGGAGAGATGGATAAGATAT
CCCGACACAATGGGATCTTGATACCACCAGAAAGAGTAAAAAAAAATTCTAAGAAATCAA
AAAAATCGAAAAATTGGATTTATGTCCAGTGGATCACACCTACCAAGAAAAAGTATTTTG
TTTTTGTTCGACCTGTAATCATATATGAACTAGCCGACGGTATAAATTTAGTCAAACTTT
TCCCACAGGATCTATTGCAAGAAAGGGATAATCTGGAGCTTAGAGTTGCCAATTATATAC
TTTATGGAAATGGCAAACCAATTCGGGGAATTTCTGGCACAAGCATTCAATTAGTTCGGA
CTTGTTTATTGTTGAATTGGGACCGAGACAAAAAAAGCTCTTCTATCGAAGACGCGCGCG
CTTCCTTTGTTGAAGTAAGTACAAATGGTCTGGTTCGAAATTTCCTACGAATAGACTTAG
GGAAATCCGATACTGCGTATATCAGAAAAAGGAAAGATCCGTCAGGTTCAGGATTGATCT
TTAATAATGAGTCAGATCGTACCAATATCAATCCATTTTTTTCTATTTATTCCAAGACAA
GGGTTCCACAATCTCCGAGTCAAAATCAAGGAACTATTCGTACGTTGTTGAATAGAAATA
AAGAACGCCAATCTTTGATAATTTTGTCAGCATCGAATTGTTTGCAAATAGATCTATTCA
ACGATGTAAAAGATTATAATGTCATAAAAGAATCAAGTAAAAAGGATCCTCTAATTTCAA
TTAGGAATTCGTTAGGACCTTTAGGGGCGGCCCCTCAAATTGTGAATTTTTATTCATTTT
ATTACTTAATAACTCATAATCCGATCTCCCTAACTAAATATTTGCAACTTGACAATTTAA
AACAGATTTTTCAAGTACTTAAATATTATTTAATGGATGAAAACGGGGGGATTTTAAATT
CCGATCCATGCATTAACATCGTTTTCAATACATTTAATTTGAATTGGCATTTTCTGCATG
ATAATTATCACAATAATTATTGTGAAGAAACACCTACAAGAATTAGTCTTGGACAGTTTT
TTTTTGAAAATGTATGTATAGCCAAAAATAGACCACACTTAAAATCGGGTCAAATTATAA
TTGTTCAAGTTGATTCTCTAGTAATAAGATCAGCTAAGCCTTATTTGGCCACTTCAGGAG
CAACTGTTCATCGCCATTATGGCGAAATCCTTTACGAAGGAGATACTTTAGTTACATTTA
TATATGAAAAATCACGATCTGGTGATATAACGCAGGGTCTTCCAAAAGTCGAACAAGTAT
TAGAAGTGCGTTCGATTGATTCAATATCGATGAGCCTAGAAAAGAGAATTGAGGGTTGGA
ACGAGCGTATAACAAGAATTCTTGGAATTCCTTGGGGATTTTTGATTGGTGCTGAACTAA
CGATAGTGCAAAGTCGTATCTCTTTGGTTAATAAGATCCAAAAGGTTTATCGATCCCAGG
GGGTGGAGATCCATAATAGACATATCGAAATTATTGTACGTCAAATAACATCAAAAGTGT
TGGTTTCAGAAGATGGAATGTCTAATGTTTTTTCACCTGGAGAACTCATTGGGTTGTTAC
GAGCGGAACGAACAGGGCGTGCTTTGGAAGAAGCGATCTGTTACCGAGCCGTATTATTGG
GAATAACGAAAGCATCTCTAAATACTCAAAGTTTCATATCGGAAGCAAGTTTTCAAGAAA
CTGCTCGAGTTTTAGCAAAAGCCGCCCTCCGAGGTCGTATCGATTGGTTGAGAGGTTTGA
AAGAGAACGTTGTTCTAGGAGGCATGATACCCGTTGGTACGGGATTCAGAGAATTAGCGC
ACCCTTCGAGGCAACATAACAATATTCCTTTAGAAACCCCCCCAAAAAAAATTTTCGAGG
GGGAAATGAGAGATATTTTGTTCCACCACAAAGAATTATTTGATTTTTTCATTTCAACGA
ATTTACATGATACATCAGAACAAGAATTTCTAGGATTTAATGATTCATAAAAGTGGAGTC
ATCCTGTTAACTAGCCGCGTTGATTTGGTAATAAGATAATAACGAATAGAAAAAAAATTA
ATGGCTTGGATCGTGTATCAACAGTCAATCCCCGGTCGAGGTAGAGGATAAGGTTCCATG
GGAACAATTATTTATTTCTATTTCAGCTCGTCTCTTTTTTTAAGAAAAAAAAGCGAGGAA
GTGGGGGGAGAAATGACAAGAAGATATTGGAACATCCATTTGGAAGAGATGATGGAAGCA
GGAGTTCATTTTGGTCATGGTACTAGGAAATGGAATCCTAGAATGGCACCTTATATCTCT
GCAAAACGTAAAGGTATTCATATTATAAATCTTACTAGAACTGCTCGTTTTTTATCAGAA
GCTTGTGATTTAGTTTTTGATGCAGCAACTAGGGGCAAACAATTCTTAATTGTTGGTACC
AAAAATAAAGCAGCGGATTCAGTAGCCCGGGCTGCAACAAGGACTCGGTGTCATTATGTT
AATAAAAAATGGCTCGGGGGGATGTTAACAAATTGGTCTACTACAGAAACGAGACTTCAT
AAGTTCAGGGACTTGAGAACGGAACAAAAGACGGGGGGACTCAACCGTCTTCCGAAAAGG
GATGCCGCTATGTTCAAGAGACAATTATCTCACTTGCAAACATATCTGGGCGGGATTAAA
TATATGACGGGGTTACCCGATATTGTAATAATCGTTGATCAACAAGAAGAATATCGGGCT
CTTCAAGAATGTATCACGTTGGGAATTCCAACTATTTGTTTAATTGATACAAATTGTGAC
CCCGATCTCGCCGATATTTCGATTCCAGCGAATGATGATGCTATAGCTTCAATCCGATTA
ATTCTTAACAAATTAGTATTTGCTATTTCGGAGGGTCGTTCTAGCTCTATACGAAATTCT
TGATTAATAATAAGATAAATCAATTTTGGGGGGAACTCCATAGATTTCGGGAATTGAATT
GGTTACTATTCCCGAATCGCACAAAAGAGATAAAAAAAACTAGGGATATTCTAATGTAAT
AAATTGGTATCAAAAATAGACAACTCAAGGCAAGTCAAAAAAAAAAGACAGTCGAATCAA
AATAATTTGTTTTACAGTTCTATTTCTTTCAGAGGGCAATATGAATATTCTATTATGTTC
TATCAACACACAAAAAGGGTTATACGATATATCTGGTGTGGAAGTCGGCCAACATTTGTA
TTGGCAAATAGGAGGTTTCCAAGTACATGCCCAAGTACTTATTACTTCTTGGGTTGTAAT
TGCTATCTTATTAGGTTCAGCCATTATAGCTGTTCGTAATCCACAAACCATTCCTACTGA
CGGTCAGAATTTCTTCGAATATGTCCTTGAATTCATTCGAGACGTGAGCAAAACTCAAAT
TGGCGAAGAATATGGTCCATGGGTTCCCTTTATTGGAACTATGTTTCTATTTATTTTTGT
TTCGAATTGGTCAGGGGCTCTTTTACCTTGGAAAATCATACAGTTACCTCACGGAGAGTT
AGCCGCACCCACAAATGATATAAATACTACTGTTGCTTTAGCTTTACTCACATCAGTAGC
ATATTTTTATGCGGGTCTTAGCAAAAAAGGATTAAGTTATTTCGGTAAATACATTCAACC
AACTCCAATCCTTTTACCCATTAACATCTTAGAAGATTTCACAAAACCCCTATCACTTAG
TTTTCGACTTTTCGGAAATATATTAGCTGATGAATTAGTAGTTGTTGTTCTTGTTTCTTT
AGTACCTTTAGTAGTTCCTATACCTGTTATGTTCCTTGGATTATTTACAAGTGGTATTCA
AGCTCTTATTTTTGCAACTTTAGCTGCAGCTTATATAGGCGAATCAATGGAGGGTCATCA
TTGATTAGTTTTTTAAATAGTCTTTTTTTTAGCTTAGACCAAGGCAATGTATACATGGCT
CAAGATAATCTACTTAGGGAACATAAATATACAAATAATCGAAAAATAAGGAAGGTATAT
ACTATCTAGGGAGTAAGACTAGAAAGATTACGATATTCGGGAATTGTAAAAAAAGGAAAG
AGATCTAAAAGATCTTTTTCCTCTCAACGATTGAACAAAAAAAATTACATGAACTTAGAT
TAATAAAATATTGATATTTCTATGCAAGGATTCGGACTAATAAATTCGTTCATTTAGATT
GATTGTCTCCATGTGGGATAATTCTAAAAAGAAAGGGTTTACAAAAAACGAGAAAAAAGG
AAAGGATTGGGTAGGGTAGAGTAGAGGAGAGTGGAGTCAACTAGATGTATTGAATCGAAT
TGCTATAAGACAACCCTTGTGGATATTTCGAAGAATGATTCTCAAATTCGATGGAATCCA
AGATATGAATAATTGGTTGACGTTAGGGAAGAAACACATGTATATGTTATATTAGATATT
AACTAGTTATATAGGAACTAAAGATATATCTAATCCGCCCTACTACTGTGAATTTAGATA
GGGCTTACAATGGAAGTCCTTCTCTTTCGGCTGTAATGTAATTTTGAATTCAATATTGAA
TGAATAGAGAGATTAAATCAAGAAAAACAATGAAGAATTCAAAGAATGCTTTAGCAAAAA
TCAAGAAATGGAAGAACAAAAGTCGTATGGATTCACAAAAAGGACGTGGATGGATAGGAA
CTAAAAAAGAGAGATTGAAGTAGTTTGAACGATTCAATAATATTATTACTTCAATTCGTA
ATTTTTAGTTGGATAAATCTTAGTGATGGAATAATAAGTTATAATTCATTGGTTCATTGT
ATCATTAACCATTTCTTTCTTTTATTTTAGTATGAGGAACTTATCATGAATCCACTGATT
TCTGCCGCTTCCGTTATTGCTGCTGGGTTGGCCGTGGGGCTTGCTTCTATTGGACCTGGG
ATTGGTCAAGGTACTGCTGCGGGCCAAGCTGTAGAAGGGATCGCGAGACAACCCGAGGCG
GAGGGAAAAATCCGAGGTACTTTATTGCTTAGTCTGGCTTTTATGGAAGCTTTAACAATT
TATGGACTGGTTGTAGCATTAGCACTTTTATTTGCGAATCCTTTTGTTTAATCCTAAAAA
AATTACGTATTTTTTTTCGTATTTTATTTACTTGGATTTGCTGCTCTTGCTGCTTTTTCG
AATTATATGAAGCTTTCACTCCGACAATTACTTATTCGTTGGGACAATAACTTATGGGAA
GGATTGATTTGAGGATGAGGCATTAGCATACTGACTCGCCTTCTTCCTTCCCTTTCTTAG
TCCAATCTCGAATGGAACTTTTTTTTTAGGATTCTTACAACATATTTTTTACTCTATTTC
GAATAGAAATAGGAAATTAATAAAAAATAAAAAAAATAGAAAGAAATAGATAATTAGTTT
TATCTATAAAAGGAGATCATATGAAAAATGTAACCGATTCTTTCATTTCTTTGGGTTATT
GGCCATCCGCCGAGAGTTTCGGATTTAATACCGATATTTTAGCAACAAATCCAATAAATC
TAAGCGTAGTGCTTGGTGTATTGATTTTTTTTGGAAAGGGAGTGTGTGCGAGTTGTTTAT
TTCAAGAATAAGTTGGATACAACCAACTGTACTTTTCTAGTTATAACTACGAAAAGGTGC
ATGATCCCGCGAATTACTTCTGACAAAATGAAGAAATCATATTGAAGAACCATAGCATTT
CGCGATTCATTGGTAAATCAACTTTGATTCTCTATCAACCAATAATGTGGGACTATTAAC
ATGGTTAAAACGTTTGAAGTCCAGACGTAGCATGGTACTCTTTCTACTACTATATTAATA
CATAGTTAATACATAAATCGTTTCAAATAGTTGGGATTTTTTTTCGATATAGAACACTCA
TGTCGATAAAATGATTTGAACCCCCCTTTTTTTATTATTTTCTATTTTAATAGAATATTA
GAATTTTTTTCTTTTTTATCGAATGCTGAATCGATGACCTATGTTATGTATAAAGTAAGA
AAAATTCTTTGGATTTCAAGAAAAAAAAAGAAACAACTTTGCTGACAATTGTTTGTTTGG
TCAGAAGAGTCCTCCGAATATTCGGGTCTTGGATTAATGATCCATATTTTTTTTTATTTT
TCTTTGTGGAATATGAATAGAGAAAAGAGGATAGGCTCATTACATTCAAAAAGATATATG
GGAATTTCCCAGAAATAATTGCAATAATTGAGCGTGAGAGCCAAATGAATCGAAAGATTC
ATGTTTGGTTCGGGAAGGGATCGTCGAAGTTTTGAAATGAATGGAAAGACAATCTACTTT
CATTAAGTGATTTATTAGATAATCGAAAACAGAGGATCTTGAAAACAATTCAAAATTCAG
AAGAACTCCGTGGGGGGGCCATTGAACAGCTGGAAAAAGCCCGGGCTCGCTTACGAAAAG
TCGAAATGGAGGCGGATCAGTTTCGAGTGAATGGATATTCTGAGATAGAACGAGAAAAAT
TGAATTTGATTAATTCAACTTCTAAAAGTTTGGAACAATTAGAAAATTATAAAAATGAAA
CTATTCGTTTTGAACAACAAAAAGCGATTAATCAAGTACGACAACAGGTTTTCCAACAAG
CCTTACAAGGAGCTCTAGGAACTCTGAATAGTTGTTTGGACAACGAGTTACATTTACGTA
CCATCAGTGCTAATATTGGCATGTTTGGGACGATGAAAGAAATAACTAACTGATTAGTCC
TTCTACTGTAGGCATTATTTTTTTTCTTCAAAAAAAAGAATTACGAAATACTCATGGAAA
CCATTCGAGCAGATGAAATTAGTAATATTATCCGTGAACGTATTGAGCAATATACTAGAG
AAGTCAAAATTGTAAATACCGGTACTGTACTTCAAGTAGGCGACGGCATTGCTCGTATTT
ATGGTCTTGATGAAGTAATGGCAGGTGAATTAGTAGAATTTGAAGAGGGTACTATAGGCA
TAGCTCTCAATTTAGAATCAAATAATGTTGGTGTTGTATTAATGGGTGATGGTTTGCTGA
TACAGGAGGGAAGTTCTGTAAAAGCAACGGGAAGAATTGCTCAGATACCAGTAAGCGAGG
CTTATTTAGGTCGTGTTATAAATGCCCTGGCTAAACCTATTGATGGCCGAGGTGAAATTT
CATCTTCTGACTCTCGGTTAATCGAATCCCCCGCTCCTGGTATTATTTTGAGACGTTCCG
TATACGAGCCTCTTCAAACAGGACTTATTGCTATTGATTCGATGATTCCTATCGGACGTG
GTCAACGAGAATTAATTATTGGGGACAGGCAGACCGGGAAAACTGCAGTAGCCACGGATA
CGATTCTCAATCAACAAGGGCAAAATGTAATATGTGTTTATGTAGCTATTGGTCAAAAAG
CATCTTCTGTGGCTCAAGTAGTGAGTACTTTACAGGAAAGGGGCGCAATGGAATACACTA
TTATAGTAGCCGAAACGGCAGATTCTCCGGCTACATTACAATACCTTGCCCCTTATACAG
GAGCAGCTTTGGCTGAATATTTTATGTACAGAAAACAACACACTTCAATAATTTATGATG
ATCCCTCCAAACAAGCACAAGCTTATCGACAAATGTCTCTTCTTTTACGAAGACCGCCGG
GCCGCGAAGCTTATCCGGGAGATGTTTTTTATTTGCATTCACGCCTTTTGGAAAGAGCCG
CTAAATTAAGTTCTGCTTTAGGTGAAGGAAGTATGACTGCTTTACCAATAGTTGAGACCC
AATCGGGAGATGTTTCAGCTTATATTCCTACTAATGTAATTTCCATTACCGATGGACAGA
TATTCTTATCTGCCGATCTATTCAATGCTGGAATCAGACCTGCTATTAATGTGGGTATTT
CCGTCTCCAGAGTAGGATCTGCAGCTCAAATTAAAGCCATGAAACAAGTAGCCGGAAAAT
TAAAATTGGAATTGGCTCAATTTGCCGAATTAGAAGCCTTTGCGCAATTCGCTTCTGATC
TCGATAAAGCTACTCAGAATCAATTGGCAAGAGGTCAACGATTACGTGAGTTGCTCAAAC
AATCCCAATCAGCACCTCTCACGGTAGATGAACAGATAATGACTGTTTATACCGGAACTA
ATGGTTATCTTGATTCATTAGAAATTGCACAAGTAAGGAAATTTCTTGTTGAGTTACGTA
CTTACGTAAAAACGAATAAACCTCAGTTTCAAGAAATAATCTCTTCCACGAAGACATTCA
CCCCTGAAGCGGAAGTCCTTTTGAAAGAAGCTATTCAGGAACAGATGGAACGTTTTCTAC
TTCAAGATCAAGTATAAAAGAAAACAAGTAAGGTATAAATAAATTTTAGAACTTTAAAAT
GTTAAAATTGAAACATGAAATAATTTCATTTTTTTCATTTATTAGGTGTTAGTAGGTAGA
ATATATATATAAAATACTAAATATATATAAATATATTAAAGAAAGTAGATAATATTTCTA
GAAATATATATCAATATGAAAATGAAATGTAAATACAATTAATAAATTTTTTAATAAAAA
AAAAATAAAGTGAAAATTAGATTATATTTCTAATAATATATTTAGAATATCATAAATATC
TTAATATTTGGAATTTGAATATCCTTTCTACTAATATCTTATCTTCAAATAAAACAGAAT
TGAATTATTAGTTTATTTATATTTGAATTATTAGTTTATTTATATAATAAATAAATCGAA
AACTAGAGTTACAATTAATATTAAAACAAATTTCTAAATTACTATTAATAAATAAGCGTC
TCGTATTCAAATCATTCAAAATACCTTTCCTTTCTTGACATGATATAGAAAATTTCAAAC
TCAAAAAAATCTATGGAAAAAAATTGCGTCCAATAGGATTTGAACCTATACCAAAGGTTT
AGAAGACCTCTGTCCTATCCATTAGACAATGGACGCTTTTGATTCCAATTTTTTTTTCGT
ATTTTCACCTCTCTTGTTCGTAAAAAAAATGTGTGAGAATTCCGGAAATTGCATATTCAA
TTCAATGATGCATTACATTAACTAATACATTAGTGAAAATTTAGTGAAATTTAAGTAAAT
TGAAATTTTTTTTTGAGTAATTCCATTATTAATTAATTTCTATTTATAAATTAATTAATT
TATATTTAGAATATATATATTATAAGATAAGAATAAGATAAGCGGATAGCGGGAATCGAA
CCCGCATCGTTAGCTTGGAAGGCTAGGGGTTATAGTCGACGTTGATTCATCATTTTGAAC
TGAACGTCTCTAATTCAAAACCGAACGTGAAACTTTGGTTTCATTCGGCTCCTTTATGGA
AGATGGATAAATTCAAAAATTGAAGATGTAAACAAAAAAAATGCCATCCATAACATCTAT
GTCAGCCTTTCCGTCTGAATGCATTCAAAAGAACCCGCTTTATAGATGATCCCTATACAA
GAGGAGATTATAACAATCTTTCCAGTTATTTATTTCGTTCCCTATTTCTATTTAATATAA
TCCTTAGGAAAAGTAGTTTGTTTCCGCCGAGCTAAAAAACGATGTCGACGTCTCTAGTAA
ACCAAAGAAATTGTTTAATAGCTATTTTGTTTTGCTTCAATCTCCTTTATACAAAGAAAA
AATTGAAGATTTAGTTACGATTAGAAAAAATTCCACCTTTATCCATGGATCTCTTATTCC
TTCAATTGGAAGTATTGATCCAATTCAATAAAATTATGTTTCGTAATTTCATGATCCAAT
TTTGTCAATTTAGAACAGATTTTTGGATACAAATCACGAGAATTTTTATTTTTCCTCGAA
TCTTTCATCGAGAGGTAAAGGATTAAATCCTTTTAAGAAATAAAGTTTTTGATCGGAATA
TTAATCAACCCGAAGGATCCCTTAACTATTAAGGGATTAATAGAACGAATCGCACTTTTA
CCACTAAACTATATCCGCTACAATGCAATTATTGCATATAAATGGACCTTTTGTCGAAGA
CGAAAATAAGTCGTATTAAAAAGAGGACTCATTTTAATTAACTAATTAACAAGTTTTTTA
TTCTAGTAAAGTACTAAAGAATAATAATAAGGAATCGAACCTTGATTCTATATCATCTTT
TTCTGTATCATAGGAATTGAAATAATAAATCTTCTTAGGATTCTTGTTGTTTCTATTTTT
TTTTTTTTTTTTCAAAAACATTTTCAAATCAAATAAATAATTTGATCTACGATTCATTGG
AACAAAAAAAGCCCGGCTAGGTACTGACCAGGCCAGGCCGTGGAACTAAAAATAAAAAGA
AAAGGACTTTTCGGATAAAATAAAAAAGGTACTTTCTTTTTATTTATAAATATTTTTATG
AATCTTTAATATATTGGTATTATTTATATATTAGGATTGAAGATATCTCTTCTTTTGAGC
TGAGCCCTTATCTAATCAAATCTAATTTATCTAAATGGAATTCCTAATAAAAAAAGTTTT
TATCGATTTTATAGATATCCATCGATATATCTAGATAATTATCTATATCAATATAAATAA
TTATCTATATCAATATAATTATATATCTATATAATAAAGGGGGGAGATAAAGAAGGGCTT
TTTTCAAGCCTTTATTTTCTATTTTTTATACAATGTATCATAGTAATTATCCGTTTTCCA
TTTGGGGAGAGATGGCTGAGTGGACTAAAGCGTCGGATTGCTAATCCGTTGTACGATTTT
TTTGTACCGAGGGTTCGAATCCCTCTCTTTCCGTTTCTGTCAATTACTTGGTATTTTTTT
ATAGTTGAGGAAAGGTGTGGAATAGATAAAATGTTAAGAACATTTCAAAATCAAGCAAGG
AAAAAAAATCTGATTTTTTTATTCTTCACGCCCCGGATTACGTCCCGGGTCATTAGATAG
GAATCCGAAAATGAAGAGAGAAACAAAGAATATTACTACTGTATAAACAAATAGTTTGAG
AGTAAGCATTACACAATCTCCAAGATCATTTTTTTTTTAAGAGAATAGATTCTCTATTTT
AATCTGTTTTGACACCAAGAAATGCAGTGAAGTTATTTCTAGAAATAGGAAAAAATTTAA
AGAGTTGAGTCCTTGATTACTCAAAATTGGATTTCATACCCACAATTCTATATTGTGGGG
GACTCTAACAGGGTCGTTCAAAGGAAAAAAGTAAGAATAATAAAATGAGAGTGATCCAGA
TTTATCAAAGCTATAGAAGAATTTCTATATTGGATTCAACTTAAAGCTTCAGACTGTATG
TACAACTTATCTGATCTTATAACTAGTTAGAATCTTTTTTTTTTTTTCCTAGTAAATCAT
GAATTTGTCTCGGACAGTATTAAAAATATTATCGAAAGCTTACAGCAGCTTGCCAAACAA
AAGCTAATAGAAAAAAGAATAGAGGTATTACTGGCATAACATCTACTATTGGATTCAAAA
AAGCGTAGGCCTCGGGCAATTTGGCGACGAAAAAACTACTTGAATAAAGGAAAGAATTAA
GACAGATACCGATGAAACTTAAGATATTAAGCATAACAATTTTTTTTTTTTTCTTTGTTC
TTGAAGATAATTGTATTTCTTTTGATTTGATTGAGTTATTAATCCCCTATTATTCCTATG
ATATAAGTGATAAGGGAAAAATTAATAACATAAAGTAGGTCAAAAAACCTTTCTTTGATT
TGAACTCAGCCAATCAAAAATCCTTCAATTCTCAAATAAAACGAGAATCGAAGAAATCCT
ACTTTCATACAATATCTTAATGGAATTATATGTAATGATCAATAAATTTAGTTTAATTGG
ATCTATAAACGTATCAAAATCCGAGCAACAATCTAATTTTTTCTATAAATATTTGTACTG
GAATTGACGACTAACCACTACCAATATTAGTGTTTATTAGTGTTGAATATAAATGGGGCG
TGGCCAAGTGGTAAGGCAACGGGTTTTGGTCCCGCTATTCGGAGGTTCGAATCCTTCCGT
CCCAGAGTATGCGTCTTATATATAATAATAGTATATTATAAGATATATGGAAAAATATTC
GATATCATATCAGACTATAGATTGCCAACCTTATGCTTAAGAGTCTAGATATAGATCGAA
TGTTATTGTTCTTTATTATTTTCTTATAATGATGCATTTAAGAAATGCGAAAGCCTCTCT
TATTCTCTATCTCTTAAATGGTGTGTGAAACCCGAGTATTTTTTTTCTGTGGATTTCTTA
AACACGAAGGTCTTGTGTTTTTGGCACTAATGGAATTCAATCAATGGTCTTACGAAACTT
AAGACCTATTTAGCGTACTCAAATTTAGAGTAAAATAAAAAAAATAGGTAGGAACATACT
CTGGATCTGTTTGACTTTCGCCTTATACAAGATAGTCTAGCACCTCCGAAACTAGTCCAG
TCCCCCGTAGGATCCTTTTTTGATTTATGATGCATCTACTCGATCTAATTGGGGGGGTAG
ATAGGAGGTAATCCATAACGGAAGATATCAATTTGAATATCTGCCCGAATCTTATTAACA
AAGAATCAAGTTACATATGTAACATATTATGTATTTCTTTTCACCTCATTTTTTCGTATG
TTTGTCTGTAATGAATAATTGTAAATTCAAGTAACAATTCATACATCTTTGTCACTTTAT
TTTTGATTTTAGGGAAAGATTCTTGAGTCTCTTAAGTTAAATAAACTAGGCAGAAAATGC
TGATATGTATGTATTGTTATTATCTATTTTTATCGTTTTATTTCTTTTTTTTTTTTTTAC
AAAAATTTAGTCAAATAATAATATTGAGGTAGTAAAATTTCAATCAAGTAAATCTTTTTA
ATGATTTCTTATGAGTCCTTGGTACTCGAAGAAGTGTGAAACTCGTGAATCCATTCTATG
AAGAAATTGAAAAATGGAGATTCTTAATTATTCGTAATTAATTATTTCTTAATTTATTTT
ATAGAAATTCCCAAAAATCTCTCCATATTTCTATTATATAGAAAATATCTATATATAGAG
AAATAAATATTGCACTCATACAAAAAAAATGTTATTGATCCAATATATACAATAAAATAT
GGGTTTAAATAAATTGAAGTATTGCTAAGACTTTTTCAAAAACTACCCATGTCATAAGAG
TATAGATTACTATGGACCAACTAACCCAATGACTATACATGATTCCATAAATGAATCAAT
TACATACCAGTTCCAAGAAATTAGAGGTTATGGTAAAACTTCGTTTAAAACGATGTGGTA
GAAAGCAACGTGCGACTTGAAGGACATGATCCACTGTGGATTCTTACACCCACCATTTTT
AGGAATGAAGATGCTCTTGACTCGACATAGTTTGTTCGGTTGCACTGAGCTCTGTTTTTT
TTAGGGTTTTGATGTAACATAGTACATGATGGAGCTCGAGTAGAAAGTATTGATTCATTT
ATCAAGGGCAGAGATCTAGGGTTAGTGTCAATCAATAAGTTAAAACTACTTCGTAAGTAT
AGGTTCGGTATACAAATCGAAAGGATCCAATTCGAACAAGTTTCAAATTCAAACATAAAA
TTTGATCAAAAGTGTATCACACGAGAATCCATTATTTATATGATTCTTTGATAAAAAGAA
ATCACAAAAAAATGGTATGTTGCTACCATTTTGAAACGATTAAAGATCACCGAAGTAATG
TCTAAACCCAATGATTCAAGGCAAGGATAAAGGATCCCGGAACAAGTAAAAATCTTTTTC
AATTGTCTCAATAACTAAACTAGATCAGAATGAAGAATCGAAATAGATTCTAACGGAGAC
AGGCAAAAATAAAGAGGTTAGAGACCGCTCAATAAATGAAATGCTTAAGCTTAAGGTTTT
TTTCCTTTGCGTGAGAGTTATCCAACTTGAGTTATGGGGATAAGAATGAGTTTTTTTTTC
AAAAGAAAAACAAAAGAATAAGAAAAAATTATTTAAATCATAGTCTAATTGATTTAATAA
TCTATGGATCTATTTGACATTAATTAGAATTCTATACATAACTTTGAATTTCCTCGAGCC
GTACGAGGAGAAAACTTCTTATACGGTTCTGGGGGGGGGTATTGTTAATTTACATCTATC
CCAATGAGCTGTTTATCGAATCATTGCAATTGATGTTCGATCCCGAAGAGAAGGAAGAGA
TCTTCGTAAAGTGGGTTTTTATGATCCGATAAAGAATCAAACCTATTTAAATGTTCCTGC
GATTCTATATTTCCTTGAAAAGGGTGCTCAACCTACAGGAACTGTTCATGATATTTTAAA
GAAGGCAGGTGTTTTTACGGAACTTCACCTTAATCAATAACCGAAATTCCATTAATATTA
ATAAACGAGGGTGTGGATAACTTAACTTGTATATAGCTTTGACTAACCTTTTCTTTAGTA
TTTCCCCCCTCTCTTGTTCTATTCATCCTATACACTTATTACCTTAAAATTCCGTCTTCG
ATAATGAAAAAAATCTATTTTGATTTTATTGATATAAATTGATCTAAGATGAATAGAAAA
AAAAATAAATCAAGTGACTAAATGAACTAATTGGTTCTAGACGATATATTTTATATCAAA
TTTGTACATTACCTCGGTTGATTTTGTTGCAATTTTATGAATAAATAAAAAGGGGGGGGT
TAAGTTTTTTTACTTATTATTTATGGATTGAATCAACCCGATATATTTTTTTCTACTTCT
TCCTTAATTTCTTCTTTCGCCTACATCTTTTATGTCTATCTATGTTGATTATCTCTAGAG
TGCCAATCCAATCCAAGTCCGTAGTTTTTTTTAATTCTTTTCTATTATTTTAATATAATT
GATTATTATTAGAATATTTTCTCTTAATTCTATTTTGTTAGCTTTATCTAGTTAAATATA
ACTATATTTATTTTATATATATAAAATAAATATAGTTATTCAACTCAAATTGTTATTTCC
ATTTGTTTTTTATTCGTTATATAATTTTTTTCTAATTCTTTTGTTTTGTCCATTATAGGC
GTTTTTCATTATTCACATTCATATATTGACAACAGTGTATCAAATAAATATAATCCGATC
GTGTATAAATGAAGCTAGTTATCTCCCTTTCATGACCTTTGCTTTTCACGCACATGATGG
TCTCATTGTATTTTTTGTGATACAAAAAATTACTTTTGTGTAATATTTGTATGATTTTTT
TTTTATTGGAATATTTTGATTACGTCATGTAATTTAATTTCTTTTGTTATTTTGATTCCG
ATTGTATCTACACAGAAAAATTTTGCATATTTTTGGGTTGCTAACTCAATGGTAGAGTAC
TCGGCTTTTAAGTGCGGCTAGCATCTTTTACACATTTCTATGAAGTAACAGATTCGTCCA
TACTATCGGTAGAGTTTGTAAGACCGCGACTGATCCTGAAAGGAATGAATGGAAAAAGCA
GCATGTCGTATCAATGGAAAATTCTAGTAATATTTTTACCTTACTAGATTAGGCCAAACC
TTGTTTTAATTCGTGATGCGGAAAAAAAAAGTAAAGTCGGGTCGAATCAATAAATGGATA
GGGCACTATGCTCCAATTATAGAGAAATAAAAAGTAACGGGCTTATGTTCTTAATTTGAA
TCATTCCCCGATCTAATTAGACGTTAAAACTATATTAGTGCTTGATGCGGGAAGGACTTT
TCTTATGAGTGAGTTATCCATTTTTTTCTAAGTCCTAACTATTAGTTACTCTACGTTATG
AGGTAGAGGGGAATGTGTAGAAGAAGCAGTATATTGATAAAGAGTTTTTTTCCAAAATCA
AAAGAGCGATTGGGTTGAAAAAATAAAGGATTTCTAACCATCTTTTTTATTCTAAAATAG
AAACCAATTAGATGACAAAAGAAAAGAGAGGATAGAGAGTCCGTTGATAAGTCTTACCTA
TTTACGAGGTATCTATTATTATTCTTTATTTTACTCTAATACCTTGTTTTGACTGTATCG
CACTATGTATCATTTGATAACCCAATAAATCCATTTATAGTATCCCCAGTTCAAATCAAA
TTTCAAATGGAGGAATTTCAAGGATATTTAGAACTTGAGAAATCTCGGCAACGTGACTTC
CTATACCCACTTATCTTTCGGGAGTATATTTACGCATTTTCTCATGATCATTTTTTAAAT
GGATCCATTTTGTTGGAAAATTCTGGTTATGACAAAAAATCCAGTTTACTAATGGTAAAA
CATTTAATTACTCGAATGTATCACCAGAATCATTTTTTTTTTTTCACTAATTATTATAAC
AAAAATCCTTTTTGGGGGTACAACAACAATTTGTATTCTCAAATGTTATCAGAAGGGTTT
GCAGTCATTGTGGAAATTCCACTTTCCCTACGATTAGTATCTTCCTTAGAAGAAGAAGAA
ATCGCAAAATCTTATAATTTACGATCAAGTCATTCAATATTTCCTTTTTTAGAGGATAAA
TTCCCACATTTAAATTATGTGTCAGATGTATTAATACCCTATCCGCTCCATCTGGAAATT
TTAGTTCAAATCCTTCGCTCCTGGGTGAAAGATGCCTCTTCTTTTCATTTATTACGGTTC
TTTTTTCACGAGTATTGTAATTTGAATAGTCTTAGTACTTCAAAAAAATTGATTTCTTTT
TTTTCAAAAAGAAATCGAAGATTAGTCTTGTTGCTATACAATTCTTATGTATGTGAATAC
GAATCCATTTTCCTTTTTCTACGTAACCAATCTTCTCATATACGATTAACTTCTTATAAG
GGCCTTTTTGAGCGAATATATTTCTATGGAAAAATCGAACATCTTGTCAAAGTGTTTGCT
AATTATTTTTCGGCTATCTTACGGGTCTTCAAGGATCCTTTAATACATTATGTTAGATAT
CAAGCAAAATCTATTCTGGTTTCAAAGGATACGCCACTTCTGATTAATAAGTGGAAATAT
TACCTTGTCAATTTATGGCAATGTCATTTTTATGTGTGGTCACAACCAGAAAGGATCTAT
ATAAACCAATTATCCAAGCGTTCTCTTGACTTTTTGGGCTATATTTCAAGTGTGCGATTA
AATCCTTCAGTGGTATGGACTCAGATGTTAGAAAATTCATTTCTAATAGATAATGCTACG
CAGAAACTCGATACACTAGTTCCTATTATTACTCTGCTTGCATCATTGGCTAAAGCGAAA
TTTTGTAACGTCTTAGGACATCCCATTAGTAAGCCGACCTGGATCGATTCGTCGGATTTT
GATATTATTGATCGATTTTTGCGTATATCCAGAAATCTTTCTCATTATTACAGAGGATCC
TCAAAAAAAAAGAATTTGTATCGAATACAATATATACTTCGCCTTTCTTGTGTTAAAACT
TTGGCTCGTAAACACAAAAGTACTGTACGTGCTCTTTTTAAAAGGTTAAATTCGGAATTA
TTGGAAGAATTCTTTACGGAGCAAGAACAGGTTCTTTCTTTGATCTTCCCAAGAACTTCT
TTTACTTTACGGAGGGTATATAGGGGGAAAATTTGGTATTTGGATATTATTTGCATGAAT
GATTTGGCCAATCATGAATGATTGGTTATGAAACCATGTAAATGAGAATTTTACTTAATA
AATCCTCACGAGATACTAAAAAAATTCATTAATTTCTATTATGAAATGTTCATTTGGTAA
GAGTTGATCAACAGAATATTCCACTTTCTTAGTTAGAATCCTGTCTAGGGAAGTAACTGC
GTTTTAGATGTATACATAGGTAAAGCCGTGTGCAATGAAAAATGCAAGCACGGTTTGGGG
AGGGATTTTTTTTACTTATTTTTTTTTTAAGTAAATTATCGACTCCATCCGACTAGTTCC
GGGTTCGAGTCCCGGGCAACCCATATTAATGATGATAGTGAACTAATTTATCATATCAAA
ATAATCTATCAAGTCTAATTCGATTTTTTAATGAATGAAAAGAATTAAATAAAAAAAAGA
AAGATTAATCTAGATAACTAATAAAAGCATAGATATATATTTATGGATGTTGATATTGGT
TGACATGGGTATATAAGTCATGTTATACTGTTGAATAACAAGCCCTTCATTTTCTATTTC
TAGAGAATTCATGTGCTTGGGAGTCCCTGATGATTAATTATTAAATAAACCAAGATTTTA
CCATGACTGCAATTTTAGAGAGACGCGAAAGCGAAAGCCTATGGGGTCGTTTCTGTAACT
GGATAACCAGCACTGAAAACCGTCTTTACATTGGATGGTTTGGTGTTTTGATGATCCCTA
CCTTATTGACCGCAACTTCTGTATTTATTATTGCCTTCATTGCTGCTCCTCCAGTGGATA
TTGATGGTATTCGTGAACCTGTTTCTGGATCTCTACTTTACGGAAACAATATTATTTCTG
GTGCTATTATCCCTACCTCTGCAGCTATCGGTTTGCACTTTTACCCAATTTGGGAAGCTG
CTTCCGTTGATGAATGGTTATACAACGGTGGTCCTTATGAGCTAATTGTTCTACACTTCT
TACTTGGTGTAGCATGTTACATGGGTCGAGAGTGGGAACTTAGTTTCCGTCTGGGTATGC
GTCCTTGGATTGCTGTTGCATATTCAGCTCCTGTTGCAGCAGCTACTGCTGTTTTCTTGA
TTTACCCAATTGGTCAAGGAAGCTTTTCTGACGGTATGCCTCTAGGAATCTCTGGTACTT
TCAACTTCATGATTGTATTCCAGGCTGAGCACAACATCCTTATGCACCCATTCCACATGT
TAGGTGTAGCTGGTGTATTCGGCGGCTCCCTATTCAGTGCTATGCATGGTTCCTTGGTAA
CTTCTAGTTTGATCAGGGAAACCACAGAAAATGAATCTGCTAATGAAGGTTACAGATTCG
GTCAAGAGGAAGAAACTTATAATATCGTAGCTGCTCATGGTTATTTTGGCCGATTGATCT
TCCAATATGCTAGTTTCAACAACTCTCGTTCTTTACATTTCTTCCTAGCTGCTTGGCCTG
TAGTAGGTATCTGGTTCACCGCTTTAGGTATTAGCACTATGGCTTTCAACTTAAATGGTT
TCAATTTCAACCAATCTGTAGTTGATAGTCAAGGTCGTGTAATTAATACCTGGGCTGATA
TTATTAACCGTGCTAATCTTGGTATGGAAGTTATGCATGAACGTAATGCTCACAACTTCC
CTCTAGACCTAGCTGCTGTTGAAGTTCCATCTATCAATGGATAAGACTTCTGTCTTAGTG
TATACGAGTTCTTGAAAGTAAAGGAGCAATAACCAATTTCTTGTTTTCTCAAGAGGATTG
GTATTGCTCCTTTTTAATTAATAAAATTTACATAACTTTTTTTTTATAATTTCTACTTAT
ATATAGGGTAGGGGGCGGATGTAGCCAAGTGGATCAAGGCAGTGGATTGTGAATCCACCA
TGCGCGGGTTCAATTCCCGTCGTTCGCCCATAATTATATATTATATAAAACTGATACGAT
AAATACAGTGAATTTACCTCCTATTTTTTTTTTTTTTGTAAAGACGAAGAAACAAATTAG
ATTTTCTCTCTTATTTACTACGGCGACGAAGAATCAAATTATCACTATATTTATTCCTTT
TTCTACTTCTTCTTCCAAGTGCAGGATAACCCCAAGGGGTTGCGGGTTTTTTTCTACCAA
TTGGGGCCCTCCCTTCACCACCCCCATGGGGATGGTCTACAGGGTTCATAACTACTCCTC
TTACTACAGGACGCTTACCTAGCCAACATTTAGATCCGGCTCTACCCAAACTTTTCTGGT
TTACCCCAGCATTCCCCACTTGTCCGACTGTTGCTGAGCAATTTTTGGATATCAAACGGA
CCTCCCCAGAAGGTAATTTTAATGTGGCCGATTTCCCCTCTTTTGCAATCAGTTTCGCTA
CAGCACCTGCTGCTCTAGCTAATTGTCCCCCCTTCCCAAGTGTGATTTCTATGTTATGTA
TGGCCGTGCCTAAGGGCATATCGGTTGAAGTAGATTCTTCTTTTTG
>Contig3
GAGTTAAACTTCTGTTGTCAAAGGGGGGTGACAAAGGAAAAAAATGTGTTGCAAGAAAAT
CAACCACAACAACAATTAGCTTTTGTTGCTTCCCTCTCAATTCAACAGCTATAGGATATG
ATCGCAAACTCATTAGAGCTCAGTATGGAGGACTGCCACAAACTTCTTTTATGTACTCTA
GTTCGTACACTAAAAGAATCGACAACTTGAGAATGTCGCTTGGGTACCAGCCTTCAAAAT
TTCAACAATTCGTCGAAAAGGATAATCCAAAGCAACACATTGCTCATTTTGTTGAAACAT
GCGAGAACACAGAATCAAGAGGAGATCAACTAGTCAGACAGTTTGTTTGAAGCTTGAAAG
GAAATGCTTTTGAGTGGTATATCAATTTAGAGCCAAAAGTCATTAACTAGATAATGAGTT
CCTCAACCGCTTCTACAGCATCAGGCGCACTGTAAGCATGATGTAGCTTACAAACATGAT
ACAACGAAAGGGAGAGCCAGTCATTGACTACATAAATCGATGGAGAGCTCTAAGCTTGGA
TTGCAAAGATAAGCTCACAGAATTGTCTGTAGTGGAGATGTGCACCCAAGGCATGCATTG
GAAACTTCTCTATATTTTGCAGGAAATAAAATCTCGTACGTTTGAAGAGTTGGCGACTCG
TGCCCATGATATGGAACTAAGTATCACTCGTAGAGGAGCAAAAGATTTTTTGGTTCAAAA
AATGAGGAGTGACAAGAATTAAATTGATGACACTAAAAAGATTACAGATAGTGTCATAAA
TGAGTCTATGGTTGTTCATGCAACCCCTTTGAAATCTTTCTCTAAAAGAAAAGAAACAAA
ATTTGAAGGAAAGCATGATAGAGAGGAAAAGCGACGCCCTTAAAGAAAGACAAGAAAATT
TTTATCCATTTCCTGACTCTGATGTTGCAGACATGTTAGAGCAGCTGTTAGAGAAGCAAC
TTATTCAACTGCCAGAATGCAAACGACCGAAACAAGCAGAGAAAGTAGATGATCCTAACT
ACTGCAAGTACCATCGGGTCATTAGTCATCCTGTTGGAAAGTGTTTCGTGTTGAAGGAGC
TGATTATAAAGTTGGCTCGTGAAAAGAAGATCGAGTTAGATATGGATGAAGTAGCTCAGA
CAAATCATGTTGCAATTGAGATGACTTCAAGTGTTCCGCCATCAACACACCTTTATGATT
AATGGAAAAACTTGGTCCAGTTTGGGACTTTTGAACCTGTACATGTTCGATTCCAACAAA
GGATCGTGACAAAGAAATCTCAAAACAAAGAAAAGCCTATTGAAGATGATTGCGAAGGAT
GGATAGTCATGACTCGTAAAAAGGGGAGACAATCAATTTTCGTACAAACGAAGTCGCACT
TCCATCAGAAGCATGGAAAAGGAAGCAACTCTCGTAAAAATGAGAAAAGAAATAAGATGT
GGAAGTCTAAGCCTATCAAAGGAAAAGACGAGGACTTCATCCGACATCGACGGTCGATAA
CTTTGAAAGAATTTCTCCCAAGAAGCTTCCTTGATGATCATCCAAAGAAAGTATTAGAAG
TCCTTGCATGTCATGTTGTCAGTATAACAGAAGTCGACAACAATTATGCATCTTCTGAAG
AAATCGACAATTCAAATGAAATTAAGCAAAGGACTTTTGTCTTTGATCGTATCAAGCCTT
CAATTACTCAATCTTCAATTTTTCAAAGATTGAGTATGACCATGAAAGAAGAAGAAAACC
AATGTTTAACATCTACTTCCACTCAAACTTTAGCTTTCAAAAGGCTAAGTATCTCCACAT
CAAAGAAATATCAACCTTCAACATCTGTTTTTGATAGACTAAAATGACAAGTGATCAACA
TGAAAAAGAGATGAAAACTTTGAAGGTAAAATCACTTCATGAAGAAAATAATGGCGAGAA
GATACGCAGTTGTGTCTCATCACGCATGAAGAGGAAGTTATTTGTTGACATAAACACAGA
AGGTCCCTTGATCGTGAAGCCAAAAATTATTATATTCACCAATTCTACAAATGAAGAAGG
TGAACAAATTTTTTACGAAAATATTTGTTAAATGTGTAAAGCTCCTTATCGCAAGAGCCT
AAATTGCATGATGCTCTTAGTCCACAAGAGCTTAAAAGGTGAATGACAAAAAAAAAAAAA
AAAAAAAAAAAAAAAAAACAACAACTCAATTGAACTACGTTATGACTTGATCTCTGTGTT
ATAAAAAGGATACGTAGGCAGCTTAAAGATTACTTTAAGTTCAGTCGCACGAAAAAAAAA
AATTATGCTTCATCGTGATGATGTAATCTCAATAGAAAATGAAATTCATGAGCAGTTACA
ACAGAAAAGAAATGGGACAAATGGGGCAAAGTCAAAGTAGCGAGCTCTACCTTTTCTCGC
AAGTGTTGCAGCTGAAAAGATATTCATCTTCATCTTCTCTCAAGTGTTGCAGCTGAAAGG
ATCTTTATCTTCACCTTCTCCATGTGTTGCAGCCGAGAGGATTATCTTCACCTTCTCCAT
GTGTTGCAGTCGGAAGGATTTATCTTCATCTTCTCCATGTGTTGCAGCCGAGAGGATTCA
TCTTCATCTTTTCCATGTGTTGCAGCCGAGAGGATTCCTCTTCTCCCACGTATTACAGCC
GAGAGGATTCATTTTCATCTTCTCCCACGTGTTATAGTCAAAAGGATTCATCTTCATCTT
CATCTTCTCCCACGTGCTGTAGCCAAAAGGATTCATCATCATCTTCTTCCACGTGTTGCA
GACGAGAAGATCATCATTTTCATCTCCTAGGTGTTGCAGTCGTTATCATCTGCATCCCCG
ATGTGTTGCAACCGTCATCATCTACATCTCTGATGTGTCACTGCCGACATCATCTGCATC
TTCGATATGTCGCTGTTGTCACCATCTGCATCTTCGACGTGTCGCAACCGTCACCATCTG
CATCTTCGACGTGTCGCAGTCGTCAGAATCTCCATCTGCATGTGTTGCAGTCATCATCAT
CTGCATCTCTGATGTGTTGCAACCGTCATCATCTGCATCTTCAATGTGTTGCAGGCGTCA
TCATCTGTATCTTCGATGTGGCTGTCACCATCAGAATCTTCGACGTGTCGCAGCCGTTAG
AATCTTCATCTCCATGTATTGCAGTCATCACCATCTGCATCTTTGATGTGTTGCAGTTGT
CATCATCTGCATCTTCGATGTGGCCGTCATTATCTTCGATGTGTCGCAGCCGTCACCATC
TACATTTTCGATGTGTCGCAGCCATCAGAATCTCCATCTCCATGTGTTACAGTCATCATC
ATCTGCATCTCTGATGTGTCGCAGCCATCATCATCTGCATCTTCGATGTGGTCGTCATCA
TCTTTGATGTGCCGCAGTCGTCACCATCTGCATCTTCGACGTGTCGCAGTCATCAAAATC
TCCATCTCCATCTTCGATGTACGAATCTTCATCTCCATCTTCGTCTTCCATGTGCTCCAG
TTGGTCGAATCTCCATCTCCATTTTCGTCTTCGATGTGTCGCAGTCGATTGGATCTCCAT
CTTCGATGTGTTGCAGCCGATCGGATCTCCATCTCCATTTTTGTCTTCGATCAAGCTTGG
TGTGCTCCACCATATAAATTGACCAAACTTCGTATAACATTTTAATCACACTTATGTCCA
AATGCATAGTATGATTAAATTGACATATTAACTAGAACCAAATCCAAGAACAAATTCACT
TATTTCAGCTTATCGTTTTCAAGATTCACCCATCATATAAACGTGCACAAATCTCTAAAA
GGAGACATTTGTTGAGCAAGAAATTTTGACCAATTAAATTACGCCACATCATCACAATAA
ATATGATGATGATTATACTTTTGTTTGAGTTTGGATAATTAAGTTTACTCAACCCAACTC
AATTCATATCCAACAGAAAAAATGGGCTCAAGCCCAAGTCGAATAAGCAGATGGGCCCAA
GTTCAAACTCAACTCACAAATGGGCTCAAGTCCAAGCCCAACAATCAAATGGGCCCAAGT
CCAAGTCTAGCAAGCAAATGAGCCCAAGTTCACCTAAAGCCCATGAAATTTCTCTATAAA
TAGAGACCATTGCCATTCATTTTAAAAGGGGTCTTTGGTTGAATAAAGAATTGAACCTCT
GAAGTACTGAAGAATTGAAGATTCAAACTTCTACAAGCTCTCAAGACGTCAAAGTTCATA
TCAACCTGGAGATCAACAACTTCTGAAAGTTGGAAGATTAAACTTTCCTTGGATTCCATA
AGATCGAAGTTCAAATCAACTTGCAACTACAATATCCTAAAGATCGAAGATCAAAAAGTT
ATAAGTTTTAACTTGTATTCGAGAGAAAGCATCAAATGAGTAAATACTAGAGGTTGTATG
CACAATATTCATCAATATATAAAGTTCAATTCCACGAAATACATTTATTCGAAATCTCGT
GTGAACAGTGAGAATATGGTTAACCAAGTTTAAATATATAATGCAACAATACAAACGTAG
TGACCATAATCACAAAATTTAAACCGAACTCAAACAACACATGAACATAAAATAAAAAGC
AACATACCAACATTGTTTACTATCGAATAATAGTCCAAATCAAGTCATGGATTGGTCAAA
CATTATCTTTAGGAGAATATTACAAAGAAAAAAAAGTATGAAAAAGTGCATTTTATAAAA
TATTATTATAACTAAACTAAAAGTATTTTCTTGAATAACCTAAAAAAACTCATTTTTGTT
TAACATTTTTTCTAAAAACTTCTTAAAATAAAAACACAATCGTGTTTTAAAATATATATT
TTAAAAAATATTTATACGTACAAATTTCTTTTGTTTGTTATATATACTAAAAAATATTTT
TATAAAAAATCTTCAAGACTAATCGATGACAACGGTCGTCGAAGTTGATTATCGGAAGTT
CGTCGATGGAGTCACTAGAGATGATGGTGGGAGATTGGCCGACCATGATCATTGAAGATT
AGCCTAAACCCAAAAGATAAATAATTTTTTTGTAATAAAAGTAAACTAACATTTGACTGA
ACAATTTTCTCTATTCCTTTTGACTTCTTTTGGATTTTTTTTCTTTTTCAAAATAAGAAT
GGTCACTTTGATTCTCAATTTTGTCGGATTATAATAATTTATACTCAAACACATATTATA
ATAACTCGTACTATAATAATTTACACATAAACACAAATTATAATAACTAATATTATAATA
TTATGTACCCTAAACACGACTATAACAACTTAAACTATAATACTATGCACCAAACTTCTC
CTAAAAGAATTTGTTTATATGAATATGATGTCTCTCTAAAGATGAAGAAACAATTTATTT
ATAGAGAGTGATATTGCAAAAAGTTAGTGAAACTTAGGAGTGAGCATTGACTTTAAAAAA
ATCAATTCAAACAATCGAAATTAACCAAATCTATTTATTATTTAATATTAAATAAAACAA
ACCGCTCATAGTAATTGTCTCGTTCCTAGATTTGGTCGATTTCCTAAACCTTAAGTCTAT
ATTTTCATTCTATAGGTTTTGTTTACGGCACTCGGGTGAAAAAATGGCGCCCAAGGGAAA
GAAAACCAATAGCCCTACTAGCGACAGCGACGAGGACGAAACCTTCTATTACCGGTATCC
CTCCGCCCCCTCTTCTGACCCGTCGCTGCCGTCGTCTTCACAGTCGCACTTCTCATCGCA
ATCGCACTCACACTCACACTCTTCCACTAAGTCTGGCGGTGGTTCTGGAGGTTTGGTTCC
TTCGAAGTCTACTCTCTATGTTTCCAATTTCGACTATTCACTCACTAATTCCGACCTCCA
CACTCTCTTCTCCAACTTTGGTAAGATCGCTCGTGTTACGGTGTTGAAAGATCGACAGAC
TCGCAAGTCTCGCGGCGTTGCCTTCGTCCAGTTTATTTCTCAGGACGACGCGGTGAAGGC
CGCGAAACAGATGCACGGGAAGATTTTGAATGGCCGTGTTCTTAAGGCTGCTATAGCGAC
TGATAATGGTCGTGCCGCTGAGTTTATAAGGAAGAGGGTTTATAAGGATAAGAGTAGGTG
CTACGAGTGCGGCGCAATTGATGGGCATTTGTCTTATGAATGCCCTAAAAATCAATTGGG
GCCAAGGGAGCGACCAGAACCGAAGCGGGTAAGAAGGGGTGGAGTTGGTGCTAGGCACGA
GGAGGATTGGGGATCGGATGTTGGAGAAGGGTTTGAGGATGACAATTGGGCCTCGGTGGT
GGACGGAGATGCAGACCAGAGACTCCTGACTGGCGGTGAGAACATTGTAGAGAAGAAAAA
AGAGAAGAAAGCAAGTTATTTCAGTGACGAGAGCGACGAAGATGATTAACTGAGCCTGTC
TCTTTGGGAAGAGTTTGTAAAAGGTGCGTGGTTTTTACTATTGTATTGTTTTTATCTGCC
GTTCCATTATATTTTGAACCTCTATTTCTGGTTGATTTTGGTGCATGATTTTTGGGTGGC
ATTGTTAGATGAGATAAAGCTTACAGAGTTTAGATTTTGGGCTGCCGGGTGCGATAAGTA
ATAATGAGTTACAGGTATGTAGTCTACACTTCGTGGTAATGTCAGGAGTAGTCAGGATTG
GAATACTAACTCTTAACCTATGGCACTTGCTCTCCACCAATAGGTTAGTAATTGAAACTA
GAAATGTTATGTTGAATTCAAAGACTCTCTTTGGAGAGCTGAAATGTATGAGTTTAATTA
CAAATCGGCTCTAAAACGCTGAATCCAACCATTGGTTATTGATTACATTACATTACAATC
TCATCCGATGACGGTCTACCGAATACCCCAAGGATTTAGGCACCGCTGTTAACAGTATAT
GAGCACTACACTGGAATTTGGAAGTGGTAATAAATACTCATCTTCCAATGCCTCCTGTTT
TCTTTTAAGAGTTAAGGATTTCTGCAGTCAGAGAGTATAAGTTGCTTATTCAATCTCATG
AGCATGAGCAATATTTGTATTTTTGTACATTTTGGAATTCCCATATCATGATCTCGGCGT
TTAATGCCAAGGGCTTGATTTCCCAATGTGCCAAGACTTGTCCAAAGGATTCTTTGATCA
AACATTATTGTTATTATTATTCTTTTTGAGGAGACATTTCTTTTATCAGAAACATATAAA
TAATTTCATTGATGGGATGAAATTACAAAAGAGCACATATGCTGCGAGAGATTACAAAGA
TTATTCCATTGTGATATAAGAGAAGTAAGATTGTAATAATGAAAGTGTGGGGTGAATTTA
CACCAAGTGAAGGTTGTATACAAAAGATGATCGAAAAGTGAGTGAAGTCGGATTCCTTAT
CTTTGAAAGTACGATGGTGGCATTTGTTTCAGATGAGCCAAAAGAGAACTCTTCACTAAG
ATTAGATGAAAAGCAAGGGTGGGGAACTCCAGAAAACCCAAGGGACTTGGGAGAAAAATC
AATCCAATGACATCAATCGATAATGAGAGTGAAGTCATTACTTAAACCTTTAAAGTGGAT
ACACGTTCACCAATTTTAAGGTTCATACCTTGTGGTTTGGATCAGTGTTAGGTGGTCTGC
TCTCTTCTAGTTAGCATCATAGTTCAACATTTTAACCTAATATATTGTAATCCTCTTCTT
CCTACTGACTATTTGTCCATTTAGGCACATTTTCTAATAATTTTGCTTTTAGTTTTGTTT
GTTTTCTTCTGTTCAAAGACTAGGAAAGAAAAAGTAGTTTTCAAGAACATTTTTATCAAT
TGTTCAAAGAAGTTTAGTCATAAGTAATTTTCATAAGCATAATTTTGTGAAACAAAATTG
TTGCCAAATAGAGGCTTAAGTTTTTTTAGCTTTCAACTTGACTTTGTGATCAATCTCTTC
ATGTTTGAAAGAAGAAGGCATTTGCCACATTTTAGCGAAGAAGGCATTTGCCACATTTTA
GCTTTCTCCCCTTTACCACTTTGTTTTAGTGGAGCTACGTGAGGAAAAGGTGCCATGTCT
CTGAACTATTTTGATTTATCATTCATATAATTTCTTACTTCTAAATCTCTGATGTACCGC
AAAAAATATTGCTAATATATTTGAATCTATCTATTCTATAACTTATATTCTTGCACTTTC
AATGCTTTGATCATAGTCACAAGATGTGTGTGGAAACAACAAAATGCAACCTTAAACATA
TTGGGTTAAAGAAATATTCGATATCACTGATTTCAACTTTTGATTATCACTGATTCATCT
ATAATTTTGGCTGGATCCATGATCTTCCTAACTCATAGTAGTATATGTTTATCATAACCA
ATACGTCTTACTGTCGTTACAACATCTTTGTGGGTTTTTGTTATTGTTTTGCTTTGTTTT
AGCTGTTGGTTTATTTGACTAGTGACTTACATGAGATTTAGTCTACCTTGACATTTCTCA
TAACACGACCCGTCCTTGTCTTCTGAGCTAAGAGGATCAGGCTTAGTCAAGTCTACCGTC
ACATTTCAATTTAATGATCTATTATGTTTGATTTTTCGTGAATTTGTGTTACTTAATGAT
CTATTTTGTTTCTCGCTTATCAAATAATTGGAATTAAGAGGAGATTTGTTTAACATTTGA
TGAGAATGGTGATGCGTTAAAGATTCGATTTTATTGCCAAGTGTCTTCGTGAGATTATGT
CTTTCGGTAGTGTTGAAAGAGCTACTGTTTCTAATTTTGGTTCATTTCTTGTTATGGGAG
ATTGGTTTAAGATATGGAATAAATGTAGTTCATTTCAGGGTAATAATGTTGCAAAGCTTT
TTAATATTCCTTCACACAACCATGGTTCCCTGTATTCAGTCACCTTTATTTTCTTGTGGC
AGGCTACATTAAGATATATCAAGGTTGGAGACCAAAGTTGAGAGGCTAAAGTCGGTAGTA
CAAGTTAAAGATAGGGAGATTGCAACAGTTACACGAATAGTACAATCTCGAGACTTGTCT
AAATTCTATGATTTCTCTCTATTTAACATTGAACAAGGAAGTTCTTTTCCACAGGAAGCC
AAAGGTAAGGCTGCTTTTAAAGCTCAAATTGACAAGCTACAGTAGGAAAATGTTGAACTC
CAGAGAAGGGTTATTGGCAATCAGGTTATGGTAGTTGGATGCTGTGAGATAGATACTAGT
TTCTATGTAATAATTTTAGTACTAATGTTGTTTTCTGTTTGTGTGCAAAGCAAGTAAGAA
CTCAACAAATACATGAGATGAAGAAGAAAGAAAAGGAGTACATCAAATTGCAGGTGAGAA
CCTTTTAGTTATTTTTCGGTTCTAGGCTCAAGTTGGACTCTGTTAGAGGTGTTTATTATT
TACAGCTGAGATAGGAGCTTTTGTATGTCTAAACCAAGTCTTAAGGGAGAAAAAGAAAGA
ATTCCTACCAAACCCTTCCACCAAGACCATAGAATTCCCTTGAAGAGGCAGAATACATAA
TCATCAGTCTAAAGCTTACAGTACTCAAGAGACAAAAGAGTTGAATTGAAATGTTCATCA
TGTTTGAAATGCCAACAAAGTTAAATGGTAGATGAGATGTGTTGAATTCGTGATTGACTC
AAAGTAAGTTCATCAACAATACGTAATATTTTCTTCTTCTTGTGTTCTTATTACAGTTTC
TTTTTAATTTCTCAGTATTTCTGTGCTTACTAGGGGTGAGTAGAGATCTTATACATCTTA
GATTGGTATTTCCAAGTGCTGTACTTTCGTACTTTTAAAGTATTTCATTTGGATGTCATC
TACCTCTAAGCCTAAACGCTACAATGACAATGGAAGATATTAGGCTGTACAGTAGGTGAT
AAATTTCAGGTTTCTCTTAGGGTGGAATTAGAAGAGAATCTAGGTGTTTTGTACACAGAA
AAAGAGAGGGAATATAAATGATGATTGATCATGTAAGCAAATAATGTGTTGTTTTGTTAA
GGAGTCAAAGGGAATTTAGATGAATGGGAAGGACAGGTTGGAAGGAGTGATTAGATTTAT
GAAATTTATGGACCAAGTTACCGTGGGGGGGAATTACGTTGAATGGTTTGTCCGATTAAA
AATTTCCGTTACTTTTATGGTACCCTTATTGTCACCATTCGTCTCTTTTTCTATCACTCG
AGATCCCTTCCTTGCCTTGCCTTTATCCAAATTATTGTCTATTTCTTGTAGCCAGTGAGT
CCATCTAGCTTTGCTTAAAAATGTTAATTACCAAAACTTTAACTACGCCCTAATAATGCC
TTTTATTGTTTGTTTTTGTTTTTGTTTTTTTTTTCTTTTTTGATTTAACAGTTAAAATCT
ATGTGTTGGTATAACGTACCACAACGTATCTATTCTTATATTGCTATATCTTATTTACTT
CAAATCAATGTCTTACGAGCTAACATCTTATTTCATGAATATACGCACTTACATTCTCAC
TTAGCGTGGCTCTTTTTTTCATATTTCAAACTCACAAGTGAGAAAGAGTGTTGGATGTTA
TGTTAAATTTACTCTCTTATCCATTAGCTTAAGCTTCTATATGTATTGGTGCTTTCTTGA
TACACTCAAATATTTCTCTTTTATTACTTGTTTTCTCAACTGATATGTATCATAAGACCT
TTTACATGTCTTCATCAACATGATACTTAAAATACAAAGCTCAACCTCTTTTTTGCCACT
CCATGGCATGAGTATCCTGGCCCATTAGTCATTTTTCTTGAAAACTTAAACCAGGTTATG
GAAGGCATATTTGAGAGTGTTTTTAGAAACTAGTTAACAAAATTGATTTTTACTAATAAA
TGTTTTGTTAAAAGTGATTTTCATGGCATATTAACGTTCGTTTGTGTCTATACTTTTAAA
AGTGATTTTGTAACATAAAAAGTAATTTCCAATGACTCGAAAACATGTTTGGAACTTAAC
AGAGGTAGGAAAAATTCAAATGGAAAAATAGACATGGTATGTTGGCTTGTCTGATTCTTA
CTTGTTTTCTTTTATTTATTTTTTTGAAAAATTTGATGAGATATGAGATTAGTTTGTTGT
TGATTGTTCTATCATTATGGTTTTGATCTTAACTATCTTTTTCTCTCTCTCTTTGGTCTT
TTGTGTTGCTTTTGATTCTATATGTTCTTAATTTTAATGTCTTGGGTCTTTGTCGGTGGT
GGAGATTAGAGATGCTTGTGTTCTGAAGAAGATAATGGAAGAATTTTTTATTTGTATTAT
GTGAGATTGTTTTGAGTTTCATTTTGCATTTGTTGGAATGGAAAGAAAAATTACTCTGTT
ATCCATGCTTAGTTAAGTTTTAGTTAAGTCTACCTTGACATTTCTCATAACACGACCCGT
CCTTGTCTTCTGAGCTAAGAGGATCAGGCTTAGTCAAGTCTACCGTCACATTTCAATTTA
ATGATCTATTATGTTTGATTTTTCGTGAATTTGTGTTACTTAATGATCTATTTTGTTTCT
CGCTTATCAAATAATTGGAATTAAGAGGAGATTTGTTTAACATTTGATGAGAATGGTGAT
GCGTTAAAGATTCGATTTTATTGCCAAGTGTCTTCGTGAGATTATGTCTTTCGGTAGTGT
TGAAAGAGCTACTGTTTCTAATTTTGGTTCATTTCTTGTTATGGGAGATTGGTTTAAGAT
ATGGAATAAATGTAGTTCATTTCAGGGTAATAATGTTGCAAAGCTTTTTAATATTCCTTC
ACACAACCATGGTTCCCTGTATTCAGTCACCTTTATTTTCTTGTGGCAGGCTACATTAAG
ATATATCAAGGTTGGAGACCAAAGTTGAGAGGCTAAAGTCGGTAGTACAAGTTAAAGATA
GGGAGATTGCAACAGTTACACGAATAGTACAATCTCGAGACTTGTCTAAATTCTATGATT
TCTCTCTATTTAACATTGAACAAGGAAGTTCTTTTCCACAGGAAGCCAAAGGTAAGGCTG
CTTTTAAAGCTCAAATTGACAAGCTACAGTAGGAAAATGTTGAACTCCAGAGAAGGGTTA
TTGGCAATCAGGTTATGGTAGTTGGATGCTGTGAGATAGATACTAGTTTCTATGTAATAA
TTTTAGTACTAATGTTGTTTTCTGTTTGTGTGCAAAGCAAGTAGGAACTCAACAAATACC
TGAGGTGAAGAAGAAAGAAAAGGAGTACATCAAATTGTGTGTGAGATACCTTTTAGTTAT
TTTTCGGTTCTAGGCTCAAGTTGGATTCAGGTTATATAGGAGTTTTTGTATGTCTAAACC
AAGTCAAGTCTTAATGGAGAAAAAGAAAGAATCTATATCAGGAACGGAGATAATGAATTT
GCTACAAGTATATTTTAGTTATTTATCAATATTTTACCCATAATGGATCATTCCTTTCAT
TTACTGGCTTTTGTAATGTATGATATGAACAGAAAGAGGGGTGACGACGTGGAACTTGGA
ATGGCAAGAAAACTGATAACGATTTCTATAAAAGGATAGTATGTTAAAACCTCTATTTTA
AATGTCTGTGCATGAGCATGATTGTTAGTGGTTAAATAAAATATTCTCATAATTGTCTCA
TGGTTAGGTGGATGCTTATGAAGTTAAAAATCAAGAATTGACGTCAGAGAATGCTTATTT
AAAGACATTGACCAGTAAATGCAGGTTTGCAACAATTTTGTTATTGTCTGTGTTTTAAGT
TTACTAAATTTTTATCAAATAAATTTTGGAAGGGGTGGTGAGCATGCAATAAAACAAGTT
TGTAGAATGCATCTATTCCGTCTTATTAATTTTGTGATATTGAGGTTTTTTGCCATTCTT
TTATTGAATTATTTTTGTGAATTTTAATTCTTGAAGTTCATTGTTTTATTGGTTTATTTG
ATAGACAAAAAAACCCCCTAAATTTGTATCAGATATGGTTTTAGTAATTTGTTTTCTTAA
GATTCATCCCTTACATTTTGTTTAGTTAATTATTCCTTGTTTGGTATAATTAATTTTTTT
TGAATTATTTGTTTGTTTTTATTTTTATTTTTTTGTTTGAAAGAGCTTTTGTGATCAAAT
TTCTTTAACTTTGTTTGATCGATGATGAATGAATGAGAATAGAGGAAGGCCATAGTAGTT
CGCAAACTAAATGAAATGACATGTTTAACACTACTCATGCATTGTTGATACTACAAACTG
AAGAACATTAGGTTTTCTTATAATGGACTTGAGATATGCGGCATCTTTTGGAAACATTAC
ATTTTTTTCAGTCAGTTATGCAAGCATGACTGGTATTTTTGAATCTCATTAGTCTATTCG
TAGACATTTGACCCTTCTGGATGTTTATAATTGTAGTTTGTGTTTACTCCATTTATTCAT
TTGATTTTCAGAATATTTGTACAAGTTATATTTTATTTCTTCCTTATTAAACATAATTGA
TTTTCTTTTTTGAACTTGGCCTACACAAGCCTGAGATACTTAAGGGCATACATGATATGT
CACGTTTCTACTTTTAAGGACATCAATGATTAATCAACCATAATTAGGAAGAGCTTTAGA
ACTTAAAATCCAGAACTCAAATAAACATATATCCTTCTACAAAGTTGTTGAAAAACGTCT
TGTTATTCATACCTAAAATTTTCAACTTCAGATTCCAACGGATGTACTCTACAGCCCTCT
GGAAGTCCACATTGTTCAGAACCACCTGTATTCTGACCTTTCTTGCTTTCTACCGCCAAA
ACGCAACTCTCCGTTACTCAAATTAAATCAAAAACCCCAACTTAGAAAATAGACTCAAAA
TGAAAACTTTTAAGACTAATTTCACTCAAAACACTCGAGTGGATTGTGAGAAACTTAATA
CTAAATTTGGCCTATTTATAGAGTTCATTGCATGAGTACAAGTTGACACCTCATCCTTGC
TTAAATTCACCTTAAACCTTCTTAAGGAACCTCCTACTTACTTTACACCTTAAAATGCAT
GCTAACAAGGTTTTACACCTCACTAAAACCTTAAACCGCTTGCCCTTATCATGCCACATA
GTTGTCCAAAACGCATAGTTAACTTCCAAGGTCATCTCACCTAGTTTCTCGCCCAAACTA
CATAACCCAACTTAGAAAAGTTATAACTTAAAATCCATAACTCTTTTGACAAAACTTTCT
TCTACAAAGTTTCTCTAAATGTGTTTTCTTCCCTAAAAAATTTTTCCTGAAATTTTGAGG
GAAGAAAACGCCAAACGATGCGTTCTGTAGCGTTCTAAGAGTGTAGCTTGCTCAGATTCA
CTCGCAAACTGACCCTCTTGCCTTCTTTTGTCCAAACGTCAACTTTCTCATATCCAAAAC
GCCCAGCAACCTTCTTCAATAAACTAGACTCAAATTATGAATTTTCAAGTCTAGATTGAG
TGTAATTTTCCGAGTTGTGAGAAACTCCTTTCTGAAGTTAGCTAAAACACCTAACCTCTT
TAATCCTTCTTTCTTGCCAACCTTAAACACTCAAAACCCTTTCTAACCTCTAAAACCATT
TTGCCAAGTCAACCCAATACGCCTAAAAAGTACTATTCTTTGATATTGAACCAAAAACTT
TCCTTCTTTCAAACCTCTTAAACTCTTTGAAAAAGACTACACTACCCAAAGTTTGGGTCT
TACATAAAGAAAGAAGAAGATAGACTCAAGATATAAAAATAAGGAAGTTAATCATCTCGA
AAGAAAAGATATAAGGAGAATTTCATTTTGATGCCTCTTGATCTTTAACTCATCTTCGCT
ATTCCTTTCTACCTCTTTCCCCTTTATGTGGAAAGACCTGGTTGGATAGCCATAGGTCCA
AGGTTTCTAGTCTTTTTACTAGTTTGGAAAAGCCAACTAATTCAGTTTAGTAGAGGTGTA
AAACGGAGATTGCTTGAGTTCGACGAATGAAAGAGAGCTCGTACCCGCAACTTTTCCTTG
ATTCTGCACTCTTGTGGGTAATAGGCTTTCCTTCCTTGTCGTAGGTTCCTTTTGTTGGGA
CTTTTTCCTTCCCTCCTTCTTACTTGTTCATCATACCATAGTAATAAGAATTTCTTAGAA
ATAAGCTACTTTCTCTCCTTCAACTACTGATCAATTAGAACCTCGCGTCTGCACGCACCT
TGTTTTTAGGACTTTAGGAAATGGAAGAATGTCAAATCGAATAATTTGACTTTATGTACA
CTAAGACAAGTGAATGGGTGTCTATCTTTTAGCTTTTCTTGATATACATGAATATAGGAC
AACCATAGAGTAGATGAGATTAGGGGAAGATTCTTGAGACCTCAACCTTTGCCGCGACTG
TCAATATTCTTTGAACCTCTTTTCCTTGCCTTTGTCTCGTTAGTTTGGGAATCAGGAAGA
AGCTAAGCAAGGCATGAAGAAATTATTAACCATTCTAGATGTCATTCAGGTTGGATGCCA
AATACGAGAAAACCTTTCTGAAGAGTATGAATGTGAAATTCTCATAAGCAATGAGATAGC
CACTAGCTTAACCACCATGAGCCACACCCCGTGGGTCGATCGTACCCCTTCAGTTCTTTT
TCAACCTCAAAAAATTGAGTGAAGCATCAAAATGAAATTCTTTCACTTCGTTTTCATCTA
TTTTCTAGAGAGCTTTACAAATAAGGTCTTCAACGCAGAACCTAATTACAAACTGGTACA
ATTGTCTTTCTGTAAGAAGGTATCATGTCCATTTATCACAAGAGATCGACTTAGAAGTTC
AAATGCACTTAAATAATGAGAAGGATCATTATGGGTAGTGCCAAGAGGCACAATTCAATA
TGCGTGAGAAGCGCATTTAAGAAAAAAGGTTTGAGGAGGAGGGGAGATCCAGATACTCGT
TGGAGACTCCAACCAGCACGATTAGTTGTCTTCCTGCTCTCAAAAGTCTACCTGGAAATA
AAAGGAAGTTTCAGAAACTTTAGGATGAAAGGCATAGGAAGGCATAGGAGCGAGGGAGTC
AAAACCTTGCATTTCTGAATTTGAGCTAATACCTACGGTATTTCGACTATTATTTCTCCT
TTTAAGCCACTTATCTAATAACCTCACGAATGAAAGAGTGATCCATCCTTAGCAAGAAGA
GCTGAAACTGGGAATGAATAAAAGGAAATAAGAAGGAATGAGGCTTCCTGCTCCAAAAGA
AGACGGTAAAGCTTTTGGTCTCGCCTTTTCTCCTCTGCCTTTCTTTTGCACTCCTTTCAA
AGTCACTGATTATTATACATAATCAATTCTATTTCCCTTTCATGGGATAGATGATGGAAT
TTCCGCAAATTCGATTAGGATGAAGAAGCCCACGTAGCAGTTGTGAGTTTTTCACGGACT
GACTCGTACATTATCGTTCTCAGCACCTCAATAGAGGGTTCCACTTCTTATGGAAAAAGT
TCAAGACCTAGGCTTGATCTTTGTAAATGAGAATATATAGAAAGATAAAAATCTAAGATA
GAAGAGTTGGGCACAAAAAAATATATAGAAGATTTTCGCTTGATTTTAGGCAATATCCCA
AAAATACCCTATCTTATGGAGCCTTTGTTTTTGTTCAATGGATAAACAAGTCTAGAGGAT
GAGTAGGAGGTACGAAGAATATTGCAAAGATTTTTGGTTCATTTTGCAAAGGAAGAATAT
TGACAAAGATCATTGATAAGAAACTTTCTAGAATTCTTTTCTCATATGGACCCCGTCCAG
AGGACTTGTTTATCCATTAAAAGAGTCATGTTCCTTTAAAAAGAAGTTTCTGATGTAGGC
TTTTTATTTGACGTTAGGAGTTATTCCAATAATATCCATCCAGATTCCACTAAAGTTGCA
TACGTTAGGAGTATTAAAACTGGCTATCCATTAGGGAATTTGAGAGTTATTTCACTAAAG
TCCTAATCCTTTATAAAACAATTTTTCACGACAAAAAAAAAGTGAAAGATAAAAAAAAAA
AAATCAGAACTATGTTGTATTTACAAAATATACAAGTTATTTGGTTATACATTACAATTT
CTTTAATTATTTTTGGATTCAATATTTTTGGAGTTTGATTCAGTAAAAAGTTGGACAGTG
TATAAAATTTCGTAAAAGAAACTTTTTTTTATATTTATTATTATTAATAATAATATTTTA
AAGAAACTAAATACACTATAAGAAAGAATATTTATACAAACTCAGAACCACATATATGCA
TAATGCATATTACAACTCATCTAAACGTGCAGCACTTAAAAAATTCATCAACAATTGTAG
TCATGATTCAAGAATCTAAGGACACCTTGAACTCGGCTTTT
>Contig4
GCAAACTTCGAGGATCTTCGCGCCAAGGGATGCAACTTGTTAGGTATAGTTAATTTGTAG
TTCCAGCCTTTTCTTTCTTTCTTTTGCGGAATAGAATTGGAGAGAATTTTTTACTGGAGA
ACGAGATTAACAGGAAATTGAATGTCTCCATTAATTTGTCAAATGTATAGTTACCGCATT
GCAGTTAATATTTGTCAGTGCATGCTGCATGTACGCAGTAGCCGAGTAATATATACTTCA
CTGCTCTCTCTTTCCGAATAGCCAAACCTAGTTGGTTGAAATTCTCATTTCAGTTCGACG
TCATGGATTTGGTGCGTCGCTGACAACTTGAATTTCTGTTGGGAAGGTCCTCAGTGCGTG
ATGTCATGTGCAAAAAGAGCACAGACCTCTTCCTCAACAGGGTTATACTTGCTGCCTTGC
CATGGATGGTGTGAAAATCTTGGCATCCGGTTTTCAGGAAGATGAAAAGGTACGTTGCAA
ATGTTCCTAGTCCACCCATCTTTTTTCTTATTAGTAATTAGTAATTTTATTTTTGTAGAA
CTAATGACACAAAATTGCATTGCAGGTTGAGATAGGGAAGTTAGTTAGTGCAATGGGGGG
AGTATTGCATACGAAAGCATCACTAGATGTCAGTTTTGTTATCGCGAAGAATGCTTTGGC
TGCGAAATACAAGGTCATGTTGCTTGAACTTTCGATTTTCTTGACGTGATATGTATGTGT
ATTTAGACCATTTCATGAATATCACGTGAATCATAAGATTTGAGTCAATTAAACTCCACA
AAATTCATTTTTCAATCAATTTAGACCTTTAATCACGGTTACCTTTAAATTGATCTAATT
GATATAACCATAAGTTTCACACGAAATTTTTCAAAAATGAATGTAATAGAGGGCGTAAAT
TGATACACTAACAAAAGCCAGGTTTAAATTGATACAATCTCTACAGTTTAGGGGTGTAAA
TTGATATTCTCCCTTAATTTAATTGTTAAATGCGTAATAGACTTAATAATGGTTTTTAGT
TTTATTCTACCTGAAATGTTACTGCAAAGGTTTTGACAGATACTTTCATATTATTTTCTC
TGTTTTCAGTGGGCACTAAACATTTCAAAGAAACCAATCGTGTCATTTTCTTGGTTACAA
CAATGCTGGATTGAACATCGTGTTGTGCCTCAGGAGGGATATCGGGTCCTTCCATTTTCT
GGACTGAATATTTCGGTATCTGGAATTCCTGCAGGTTGTGTTTTATAATATTTTATTTCT
TCTCAAAGAAAATTGTTTTCTTGTATTTCTTCTTATTTATGGTCCTCTTGGGGACATCCG
ATAAAATTGTGTTAGTTCCATCAATTCTGGGTCTCAGGTGAGCTCAAGGAGATGGCAAAG
CTTATCTTGCAAAATGGTGGAAGATATTCTGCCGATCTCACAAGAAAGTGTACACATTTG
ATATGTGATATATCCTTTTTGCATTTTTTTTCTTGGCGTTACTTTTGATCTTTTCGCTTC
TTCTTGTTTGAAGCACTCAAATTTATGTGCTGGAAAAACATCTTACTGCAGCTTAAGTTA
CAGAATAAATGGATAGGGATAATAAATACTACTAAAAAAATTAACTTTGAACAATATGTC
TTGGGATCTTTCATAAGGGCCTCTATTTCTTTTCAAGTGCTATTATTGGCAGTATTTGAC
CGTAATAGTTGCAACTGCTTTAGTTTGTTTCATTGTATTTTGAGCATTAGTCTCTTTAAA
TTTTACCAAGGAAAAGTCTTGTATCTTATTTATTTGAAATTGGATCAACACTGATTATAT
GATTATTAACTCAATCATTCATTATTCCTTCTCTTCCGGTAGTAATGACCCTTCCCATTG
TCAGGCGATTCACTTATGATGATAACTATTCTTTTAATGATCTTTAATGGCTGTATTTTC
TTTTCCATATCTCTTAGAACAATCCTAAAAGGATGTGAGATTGACACGAATGAGGTACGG
CCTCATCCAAGAACAAAATTGATCACTTTTTGTCCCTTGACAATCTCTCTAGTTTCTAGT
TGAGGTTAAGTGATGGGAATGACTAACCACACTCACAAACGTTTATTTGTATGGCCATTG
CAAGCATGCTGCTTGCATAGACAATCCATTTCTAAATAGTTGCATAGAATGTTTACTTAT
TGGTATTAAATATTCTTGTTTGAATAAGAGGTTTTCTTTAATGGTTAAGTAAGCTCCTGA
AGGTGACAAGTACAAGGTTGCACGAACGTGGGGCCGTATCAATATTGTTACTCGGAAATG
GTTTGATCAGTCCATGGCCAGAAAAGGTAGTAGTTCGGGTTGTATATTTGAAAACCGATA
TGATATTTGAATTGTTGGCAGTTATTTGTCTAATAATTTTATTAGTTTCTAACTTGTTTC
AAATCCTTTTATTCTCATTTTTAATTGATAGGATGTTTTAATGAGGAGCTGTACCCTGTT
GGTAGCGTTTCTGGAACTTCAAATAAATTGACAAGGGGTTGCTTGACTGCTCACAATAGC
CAAGAAAAGGATATTGGGAACTTGGAAGCTGTACCGTCCTCATTTCTTACCGATTCAAAA
TTCACAGCAGTTGCTGGTCCTGGGTTTTCAGACATGGATGTTGAAGTTACTCTTTCACAG
AGCACGTCTATGTTTTCAGATGCTTCTAATTTTATAAATGAGGTTGATGTTGAAGTGCCA
GTCACGATGGGAAGGAATGAAGAAAACACTGTTAATTGTCTTGCAAATGACTTTTAGTAT
GAAGAAAACGACCTATATTTGTCAGCATGTAGAATAAAAGTTGTTGGGTTTGAAGCTTCT
GAGATGCGGAAGATTGTAAATATGATTCTCAGAGGTGGAGGCTCCCGATACATGGTTTTC
AATGACAAATTAACACACATAATAGTTGGAGATTCGTCAGAAATGTAATTATCCTTTTAC
TTTAATCGCAACATAGGTTTTGTGAACTTTATTGCTTGAATTTGTGAGCTCGCCTGTGCT
GTGAGCTTTTTGATTTCATTTGAATGGTCTATCCACCCAATTGAAAATTAGTTTTATCAT
ATTTCAAATGGCAGGGAGAAAAAGGAGGTTAGAGATATTGCTACTTCAGGAGTTGTTCAT
GTGGTTAGATCCAACTGGCTTGAAGAGTGTGACCGTCAGAAGAAGGAGATCCCTATTCTT
GGTAGACACATGGCATATGATGAACTTATTCCTAAAGGTTTGATATGCAGGACTCGTATT
CTAAGCTATCTGTCTTTTGAATAGCAACCTTAAACTACCATCATGCAGAATAACTGCACA
TTTCATTTGGATGCATGACTAATATTTGTTTGGAGATCCCTAGCCTGTTTGTCTTGTTCT
AAATTTTCTGGCTGTTTACTTTGCAGCATCTAGTAAAATGAGCACCATTGTTATGGATCA
AAATAAAGTTCCAAATGTTCATCCAATCGTGCCATCAAATGTGTCAGAAGGAAATATTCA
TGTTAGCATTGGAAAGACGTCAATAGCAGTGGAAAGAATTGAAGAAAAAAGTGAAACAAA
AGTGAATGGAGACAGGAAAATGAAATTATCCCAGAAAAGCCAACAATGTGTAGCAAATGG
TACAAACAAGAGTTGAGAAAAGATGGGGCGTGATTTCATGGTTTCAAATGGGAAGTCATC
ATGTGTATTTAAGGGGAAAATATTTTGTTTTTCTAGTTCCTTTCCAGAAGATCGGGTATG
TTGTAAAGATTCTTTCCTCTTATTTCAAACAGCATGATTAATGTACACTATGCACTTTAG
GTTTTAGATGTATTATTGTGGTAAATAGCATCCATTTTTTAAAAAAATAACAAAGTAGAA
GCCCTGTATTCAATATCAATTGACTTGAGTAAAGAGTAGTTCATTACTGCTCCAACTCCA
TGATTTTAAAAGCAAGTCAATGGTGCAGATAGGATTCTAGATCTACTGTTTCTTTAACAC
TCCGATCCTGTTAAGAGAATGATATAAAAAAAATGGAAAAATTACCTTTTTAGTCCCCAA
TTTTATAGAAATAGGTTTATTGGTCCTTGAGTTTTCAAAATGTACTCTTTTAATCCTTGA
GTGCTTAATGTTATACTGGAGACTCTCAAAACCAATTTTTAGAAGAAGTTATTCTACCTT
AAAAATGTATAAAGTTATATTGGGGACTTTCTAAACCAATTTTTATAAACTTAGAGACTA
AAAAGGTGCATGACCAAATGGGCCTATTTTTCTAAACCTAGAGACTAAAAAGTGTACATT
TTTAAAACTCAAGAACCAAACACACGTGTTCTTCAAAACCAAAACTTGGGGAGTAATTTT
CCTAAAAAATTTAAGATAATGCCAAATGTCATTTAGCATGTGAAATAATTACGATTTTCA
TTTTTCATTTGAGGAATATGCCTTCAAATTTTTTTCACATTTTATTTTTGAACACTAACA
AACATACATCAACTTTTGACTTCCATAATCCCAAATATTTTTTATGTATATTTTGAGATC
ATATTTGAAATTCTCCTACTAGAGAGCTGAAATTGTTGAATGGATAAATCAAGGGGGAGG
CGAGGTTGTTGAAGATCACATGAAGCAGAAAGTGCACTTCACTGTTGAATGTCATGGTGG
GATACCAAGGAGTACAGACGTTCATAGTACTTATGTGTCAAGTCATCGGGTTCGATCATG
TTTAGAGGTAAGCGATAATTAATTGTCTTATTTGTGATTTCCGTTTTAGAGCTCTACTAT
TGGGTTTTGTTTGTGTTTCCCTTTTTGGACATAAAAGTCCACACAAGGTTGAATAGCATA
TTTTGTTTCATTTAGCCACTGCAAGTTTGGATTGTGTTTGGGTTGGAGCTTTGAATTTTG
AGGGACTTTAGTTTTGTGTTGAGCCACGCTCTTATAATATGAAGGATGGATACTGTTTTT
TCCAAAACCAAACGCACATCAGTTTTCTAAGATTACAACAACTGTCCTCCCAGTGTAAAA
AAAGGTATCCTCAAACCAACCAAAAGAAGGGGAATATGTGAGCAAGATTTATAGTTAATA
AATCATCAAAAATAAATTAGAGTTGGACTCGAGAACTCTTGCTGATGTATAGGAAAAGCA
GACAAGGTATGGGAATATAAATTAAAACAGCCTTTAGATGAAAAGGGCTGCTACAACTGA
TCCTACCTCAAATGGCGGTACCAAAATATAGGACTTGAACCTCAGTCTTCTCCCTCGCCC
GTTGTTCTTGGCAATGTTAAAGTATCTCAATTCGTACACATTCATCTCCTTGTTTGAAGC
AATAACTCAAAGCCAATCTCTAATGTTGTGTTTCTTGAAATTCTTCTTAGCCAAGTATTT
AAGATTCCTCTTGGAGAAGTAGCTATTGGAGTTGATGTTGATCTTGTTCTTGTCCTGAGT
GATAGTGACTGAGTCATCAAGTGTCTCTGCCACCCCAGCTTTGTTGGTCTGATGAGGTGA
TGGCCGTGATCTTGTCCTCAACTGGCATCACACAATCAAATGGTCACATCCTTATTTTTT
CCCTTTGGGCCACCAGATGCGGCTGGTCGATGACTCATTCTGCTTCTGCTCTGCTACTTG
TTTCCCTAACTCTGCATCTGTATAGAACAATTGGCATAAATGGTGGATACTATTAAATTG
GAAAATGGAGATTCAATCAGTTCTATCATTTTGACCTTTTGATGTTTAGGGGAAGGTGGT
AACATAAATTTACCTTCTCAGACTATCCATTAAGGTTGGTCTGAAAAGAAAAGGGTGGTC
TATCTTGGAAAACATATTTGGTTGTTCTCTTTTTTCTTCACTCTGTCTACATTTTGGAAA
TATGAGTGCTATCATTGTGTGAGAGGTTTCTTTATTGACAAAATTAATTGGAGTTCAACA
TTTGAAGAAGTCTTTCTATGACTGTCCCTTGAACTCCAAAGGTTTGCACTCCATCCCTGT
GCCAAACAAATAGATGCTTCTTATATATTTTTCTCTGGAATTGAGAAAGTATTGATGCAC
ACTTCTGTTAAATGCGTTAAATTACGGCTTTGAAGCCAATTTTGAATGGATAGCTGGCGT
AGAAACTGCCATTATTGATGAAATTTGATACTACTGATGATTTTTAATTTTAATTTTATA
TTATTATTAATTTCGTAGCCTAATTATGTTCAATATCTTAAACTGATATTTGAAATGAGA
ATTGAATATTTATCTTGTTTTTATTTGTTTACTGACTATTTCAAATAAACTCGTTATGAA
GGATGGATGTTTGTGGGATACCAATGGGCACATTCTCTATTCTCCTCTTCCTTGCTGTGT
CCCTTTGCCTGGATTTGAAAACATACGATTTTGTGTTTCACAATATGATGATAAAGACAG
AGTATTGTTAAGAAATCTGTGTTTTGTACTTGGGGCCAAGTTTGTGGAGAAGCTGACAAA
GAAGGTAACCCATCTAATATGCAAGTTCACCGATGGGACAAAGTATGAGGCTGCTTGTAA
ATGGGGGAAACAATGCATTACAGCTGAATGGATATATGAGTGTGTCAGCCAGGTACCTTT
GCGATTTTGTTGCTTTTCAATTATATATGTTCACGTACATGCATATCCTGATAGAATTCT
AGACCCATTGTGTTGATATTTCTTCTCTTAGATATGGAATGATTTTGTTTGAATACAAAA
CTTTCAGAGAAAGATTGTCTCTCTTGATTTGTATCGCCCAAAAGAAGTTAAAGCTCAAGA
CAGAGCGACAGGCTTATGCACTGTCAGCCAATTTCCTACTCAAGCTGCCCCAATGATAGC
CAATGAAAGCATATCCCAGTTTCCTATCCATTCTGCCATTCCGAGAGACCAATCAGCTGG
AACTAACAGTAGCTTTATAGGAGCAGCTGAACGAATAAGTTCTACGAAGAAAAGCGCAAG
TTCTTTGACGAAGCCATAGAAAAGCATTCACTTTTGTTGGAAACAGATCCACTCAATCTG
ACTGCATTTTGAATTCCACAAAACAAACTACATCAAATTCTTCTGTAGTAACTTCACACG
TTCCTGATGTCGCTTCCGCAATTGAGGACTTGTTGGAGCAGACAACTAAGGTAAAATCTG
GTTTGAGCTACAATTCCATTACTTCATTCCATTTTTATTTTATTTTTTCCTTCAAATCCT
TTTGTTTTCCTTTCTTTTTAAGATTCAAGATCAGAAGTCACCTGGAAAGACTGGCTGCGA
TAAAAGTATATCCTTCTATTAGGATTGATGTTTTTTATGTTTAAACTTTTGGTTTCGTTT
GCATTTGGTTTAATCCTTAATGGTACCAGATTTTCCTACCAGACTGTTCGCTTGTTGGTC
AAGACCATTCAGAAACTTCTCCAATTGGTGCTTTATCTAACCAGTGGTCAAAAAGGTAAT
TTTTGCCGTTGTCTCCTTGATCTTCTTATGGAAAGACCATGCTGAATTGAAGTGTTTAAC
AAGAACGGTCGCTGCCTGGAAATATAGTGAGACCATTCAACGAAGTCGTTATGAAAGAGT
TTATTTTCACTATAAGAGAAATATTTTTTTTATATTCTTTTAGTCTCTACTGATGAATTG
CTTCCTAGAACAATATAATTTATAATTTCTTTCAAAATAGGTTCGTTTGAGTAATAGTGT
TAATTATAAAACTCAAATCACACCGTTTGCAATGCTTGAAAACCAGTATTCACAAATAAA
TGCTATCCTTGAGCATTAACTTTTTTCATGGGACATTTGCAAAAATGGTAAAACAAGTTA
TAACTTTATTATTTGTGAAAATGATCAAATAAAGTCCAGCCCACCCATATAAAAGCCTGG
ATTTGATTATTTTTGCTATATTTTCAAAATCACAAACCTTAAAGACATTTTTGCAAAATA
CCTAAACTAATTTGCCACCCAATATAGTTTTCCTTTTTCATTTTAGAAAAACCAGGTTTG
GAAATAAAGGCAGTAGGTTATTTCTTTAAAAACTAGCCATTAAATATCCCTGTATTCTAA
GTGGATCTTAGCATAATGCAAGCTTTAGTGTTTTTTCGAGAAAGACTATTATGTTCGAAC
ACAATTCAATTTTGCCTTTGTAACTTGGTTTTTGAGACCTTTGTGTCTTGTATTTTCTCA
GAGCTGAAAGAAAAGAAGATGTGGGCAATTCTACTACTGAAGATGGGACTGTGGGCATAT
GTGACGGCTTTAGTGAAACACAAACAGAGTCTCAGGTGTGTGGCCATTTTTCTTTTTGTG
AACTATAACTCTATCAATTATAGTAATTTTTTTTTTAAAATTGCCACCATTTTCGTCAAC
TTGATTACAAGAGGACTAAAGAACGAACTATAACTCATAAGATTTTTTATGGAGTAGGAA
TTAGGGTATTATGGTCAAATTCTTAATATATTAGGATTAGGATTAGTTTCTTTTATTAAT
TAGGATTAGTTTGATTTTAATAGAGTACTTGTCTTCTTGTATTCACAAATTTAAATATTA
ATAAAATTCTCTCATTTGGTCTACACCAAATTGTTATCGGTATTAGAGCAAACGTTTGGA
CCAACTTTGATTGCCATCGGTGGAAAATTGGAAATTTTTTCGTGATGCTGATCAGAAGAG
GGAGCCTTGTGAGTTGTTCGCATTGCTAAACAACACACATCTAACTGGGGGAACCCTTAA
AATTAAAAAAGAAAAGAAGAAGAAAGAAATTCATCCTAATTTTGCATGGATGCATTTGTA
CACATCAAGGAAGACAGGTGAAGAAAAAATATACTAGTTGGCTAGTTGGTATAGGCAAGA
AACTCAAATTTCCTCCCAAATGAAGAATTGGAGTTCTGATTCAAGTGATTCAAAAGAAGA
ATTCTAACACAATAATTTTGCTCGTGCTTGATTTTCTCAAAGAACCTATCATTATCCACA
TTTGAAATTTGGTTACAGTGATTCTAGCGATTTCAACAAAGATTCTAATGCAGTTTGGAA
CAAAATAACAAGGATGGACGGTGGTAAAAATATCAAGACAGATGGAACTTGTCTTGATGA
ACCTTTCTTAATGAGAAGAGGAAAAGTGAGAACATTTTTTATGAAATTTGATACTACTGA
TGATTTTTAATTTTAATTTTATATTTATTATTTATTTCGTAACCTAATTATGTTCAATAT
CTTAAACTGATATTTGAAATGAGAATTGAATATTTATCTTGTTTTTATTTGTTTACTGAN
NNNNNNNNNNNNNNNNNNNNNNNNNNNNNNNNNNNNNNNNNNNNNNNNNNNNNNNNNNNN
NNNNNNNNNNNNNNNNNNNNNNNNNNNNNNNNNNNNNNNGATGGGACAAAGTATGAGGCT
GCTTGTAAATGGGGGAAACAATGCATTACAGCTGAATGGATATATGAGTGTGTCAGACAA
GGAACTTTGCGATTTTGTTGCTTTTCAATTATATATGTTCATATACATGCATATCCTGAT
AGAATTCTAGACCCATTGTGTTTATATTTCTTCTCTTAGATATGGAATGATTTTGTTTGA
ATACAAAATTTTCAGAGAAAGATTGTTTCTCTTGATTTGTATCGCCCAAAAGAAGTTACA
GCTCAAGACAGAGTGACATGCTTGTGCACTGTCAGCCAATTTCCTACTCAAGCTGCCCCA
ATGATAGCCAATGAAAGCGTATCCCAGTTTCCTATCCATTCTGCCATTCTGAGAGACCAA
TCAGCTGGAACTAACAGTAGCTCTATAGGAGCAGCTGAACGAATAAGTTCTACTAAAAGA
AGGCGCAAGTTATTTGACGAAGCCATACAAAAGCGTTCAGTTTTTGTTGGAAACAGTTCC
ACTCAATCTGACTGCAATTTGAATTCCACAAAACAAACTACATCAAAATCTTCTGTAGTA
ACTTCACACGTTCCTGATGTCGCTTCCGCAATCGAGGACTTGTTGGAGCAGACAACTAAG
GTAAAATCTGGTTTGAGCTTCAATTCCATTACTTCATTCCATTTTTATTTTTATTTTTTC
CTTCAAATCCTTTTGTTTTCCATTCTTTTTAAGATTCAAGATCAGAAGTCACCTGGAAAG
ACGCGCGACAAAAGTGTATCCTTCTATTTGGTTTAAACTAACTAGTGGACATGGCCATTC
TTAGCTCTTACATCCAAAGCAGTTAGTCGTACGAGGACAATTTCTTTTTCTTTGTCTGTT
TTACTGAGTCAAAAGCAGCCTTTAGGTTTCATTATTACATTCTGGTGGAGCGAGAGAAAG
AACAGAATCGTCAAAGGGTGTGAGAGTCCTTATTGCGATGTTTGATCCCTTACTGAATTC
TTTGTTTCTTCTGGGACATTTGTTTTGTTATTATTTGCTAGACCTTATCTCTTTATTGGA
GCCTTTTTTGCACTTTGGTTCTTTTTGTGGGCTTTCTTTTTTATGTCCGTTTATTCTTTC
ATTTTTTCTAAATGAAAATTAAGTTTTTTTTTTTAGAAAAGAAAAAGTTATTAAATGCAT
CTGCATTTAAATAGTATCTAGTGATAGACTTTAGTATCTTATCGTTGGTTCCCACTCCAC
CTAATCTATTATTACATGCATCTGTGTGCTTGTGTTCTAATTCCTTCTAAACTATTTTTA
CGGGATTTTCATAGCCATGTCTTTGAAGAACTCCCCCTTTTCCTTCCCCAGAAGAAAGTT
CACTCACAGTATGTTCATTCAGCTGTTGTGATTAGTTTGTAGAATTGAGAGGAGCATTGC
CCATGGTTTATCTTTTTTGGTATTTTCAATTCATTTTTAAGACAAATGTTGATGTTTTAT
TTTTGGTGTAGCTGACTTACTTTGCCATGGACTATAAGAGCTAATTGTTCAAACACGTGA
ATTTAGGTTCATCATCAAAAACCACCGTAGCCGATCGTGGGGATCCTAACGATCCCCGAG
TAAGATTAAAACGTGATTGCGTTGGGATTATGGCTGCTTTCAAACTTGGGCAGCCTTTTC
ATCATGTTGTAATTCTAGCCAACACCCATCTTTGTTGGTAAAATTGTACTTTCTAGTTTC
CTTTGCCCTTATCTGTAAAGTCTATATGATTGCTTTTAGGACCTGCTGTATTGAAGAACA
TCTTATCCATCCAATATGTAAAGAAATGGATATTTTGTTACAGGGATCCAGAATGGGCTG
ATGTGAAGCTCGCTCAGGCTAAGTATCTTTTATCACGCCTAGCTCGATTCAAATCTTTAG
TTGCTGAAAAGTTTGAATGCACACCCTCAGTACTTTTGGCTGGCGATTTCAATTCAACCC
CAGGAGATAAGGTTTGTATTCTATCTCGATTTATCATTTGCATTGAATTTCCTCTTTCTG
AAGATATGGTATATAGCTATTTCATTGTTATTATCATGTCTAAATTACAAGTTTAGTCCC
TTGAACTTTGTGTCTCCTTGATTGCTTAACTTTCCAAAAGTGTCTAAAAGATCTGCATGC
TTTCAATTTTGTGTAACCAAGTCTCAAAATTTTAAATTCATGCATTTAATAGGTTCTGTT
ATACAGGGTAAATTTAGATCTATTAAAAACATAATTGAAAATTCATAGATTTATTGGACA
CAAAATTGAAAGTTTAAGGACCAAGTAGATACTGTTTCAAGTTTAGGATTTTTCCATACA
GAATTGAAATTTTAGAGATCAAATAGATACAGACCTCAAAATTAAGGACTAAACTTACAA
TTTAACCAATTGTTATTGAGTATATAGACTTATTTTTAGGCGTAGTGCTACTAGAACGAA
CTGATGACCATAAACTCACAGGGTGACATGAAAAGTACTATTGTATGGAATCTCATATAG
CAGAAACATATAACAGAAAAATATTTAGATAGCTTATATTATCTTTCGAAAAATATAAAC
TACATAGTTCAAAACGAAGATGAACGGTAAATAGTTTGATGCTATAACGTTCTTAACCAC
ACCACCTTTGAAAATAAGTAATCTAGAAACTTACTGGTTTCTGTTGGTGCAAATGTGAAC
CGAAGTTCAAAGATTGGTCTCTTATTTTTTTTGTCTCTTGTTGGAGATCATCTCTTATAA
TTTATTTTTTATGAATGTTAAAAAAGTTCATTTGTTAATTTAGAGTCTGAAGTGATAGAG
AGATATATACAGGAAGGAGTGATAAACTGTTAGCATGGGCATTTTGGTCCCTCGTCCTTT
TAAGTCTAGTTTACATTTAGTCCATATAATTTCACATGTTACACGTTTACTTAAGAATTT
TGAATTCAAATTCCATTTGGTCTTTAGATTTTAAAATGCAAGATTTAGACTTGAGTTTTG
GGTTTTGTTTCAATGTGGTCCAAATTTTAACAATTTTTCTTCCTTGTTAAATTAAAAAAA
AATCACAAACATGTATTTATTTTTAGATTTAACTAACAACTCAATTCTTGAACTTAACAA
ATATGTAAATCATTATAAGAAATGGGGAGGAAATCAACTTAAGTTTTTTTAAAAAAAAAA
ACTTACAACACAGCCTTAAATCCAATAAATGCAAAAGATTCTTTCTTTCATCCTCTCAAT
CTATTCCCAATCACAAGCAAATTAAAAGATTTATTTTTCACATATACCTTCCTCTAAAAA
TCTTTTCTCACAAAAAATCTTTTCATTCTTTTTTGCAAGGCAAGGTTTAGGGCAAGGTTG
ATCGTTTATTTTTAGATGAGTAACTGAAATGGAGTGAAAGACTATGGGAAGAAAGTGGGA
GAGTAAGAGAAAGTGAGAGAGGGGAAATATAAGAGCTAGGAA
>Contig5
GATTATAATAGTGTGTACTTTTGACCCTGGTGAGACTCCCTTTTTTATCTTTCTCAAGAC
TATTATTTCAGAGAAGAAAGAGAAGTCCTTATTAAGCTGGTCCTCCTCCTTCAGCATAAT
AGAATAGTAAATAAAAGAAAAGATGCGCAAAGAAGAAAAACAAGGGTGCAGATAGGCTCG
GCTTTCTATTAAGGCGCAAAGAAGAATATTGCGAGAGCCTAACTACGCGGTCCGAAGGCT
CCATAAGACAGGGATATTGTAAGGGGCAGCTTTTTGAGAAGAAAGAATGGCATCCCCGGC
TGCCATTTTCACACCTTGCTCAAAGGTCACGCTTACACACTACGGGTGACGCATGGCTGC
ATCCGAAGGGAAGCCTCCTCGGCAGGGAAGTTGGGTTATTGAGTATAGTTTTGACAATTA
TAATCTAGCGGGCATAAAGCCGAGCTTAGGATAAATAAGGAGGTCGTACGGGAGGTATGG
TAGGTGTTGGGAAGTAGTGGACCCCAATAACCCCATGATCTCTCATGCGAATCGACCTAT
ATCCATACCGCGGAAAAGAAGACTGGGATTATCCAAGCCAGGAAGGGGGCAGCGAATAAC
TCAACCTTTTCTCTGCCTTTTCCCTTTAAGTTAAGTATCGCAAGAAAAATCTCATCTCCG
CTCCAATTTCCTTAAGGAAAACCTCTCATGCGTGCTCATTCATTACTGAAGGGATGTACG
TATTTCTCTTTTCGCGCGCACTCATTCAGAAGAAGGAAGTTAGTCTTTCCACTGGATGAG
AAGAGAATAAAACCAAGAGTGGTATTTTTCTTGTTTTCTTCTTTTCAGTGGGAGGAGCAG
CAGGAGGAGAGACCGCCCTCGCCCCCGCAGGGGACGTTAGGCCCGGAAACTTCTTTTGTT
GGCTGCTAGGTAGTGGGTTGGCTTTACTTGGGGGGCAGGGGGCCGGGACAGATACTAAGG
TCATTGCCTTATTAAGAGTACTGATATAAAGGGAGAGATCAAGGATACTGATGGCATTGC
CAGAAGGACTGATACTGGAGTCATTGCCCTACAGAGCTAGGAGCTAGAGGAAATCTCAAA
AGCTTTTCTCCCTGCTAAGGAAACCGGACAAGAAAGAAAGAACCTATTCGCCGCCAAAGC
TACCTATTCTCCGACAAAGAAGAAGAAGGAAAGGAAGAAAAAGAAGAAGACTAGCGAAGC
GCATTTATCTGCAGGGGAGCGAGTCCTTCGGACGGAGTAAGAGGAAGAGGAATCGTATGA
GTGTGCCTATCGTCCTTTCCCACTACGCGGTATCGGCCCTAGGCCGCCTATCTTCCCCGT
CCCTCCTAAGAATAATAAGGGGTAGTCAGAAGGGTGAAACCTGCCAATCTCGGAGCTAAC
TCAAGGAAGAAGTACCGAGCTAGAAAGGCGGAAAGCAGAAAGTCGTATTTTGTGTGCCAC
CTCCGTCTGTCGGTGCCTGTCGGATTTGGAATTGGAAAAGTTGAACTTCCAGAATTGCTT
TCTGCCCTAAATCCTTCAAAGGTCAAGGGCAATTTCCCGGATCTCGCTCCCGAGCTACAG
AGGCCTTCCTTCCGGCCTGAAGACTAAGAGGAAGAATATGGAATGAAGGCTTTGCTTTCG
CCTCTGGGGAGTCAGAAGAGGAAAGAACCATACATAGAGGGAACCTCCCTAAATATGAGC
TTTTCTCCCTGCTAAAGCCGGAAACCGGACAACTCCGGTCGGAAGGAAGCATACCAACTG
GAAATCTCAAAAGCCAGATCTCGAGCCAGGCGTCCAAGTCTTTTCCCTCCGATAGAGATA
CGGAGACAGCTGAAAAAGGTCTTGGGCTATTTCCCGGATAAAGAAGGAAAAGGGAAAGCC
GATACCGAGCCAGTATTAGTGCCTCTCTGCCTATCTTCCCCGGCCCCTCTGGGGAGTCAG
AAGAGGAAAGTATTCGCCGCCAAAGCTACTTATGAGCCGTCCTTCGGTGCAGACCAAGAA
GACTATTACAAAGAAGTCAATGAACAAGTGAAGAGAAGAAGAAGCGACTATATATAAGAG
ACCTACGGCAAGGAATGAACGAGTCAAAAGGACTCCTACGGATCGATTTGCGCTCCCCCA
CACTCCGGAAGACTAGTCTTATTCCTTGCTTTAGGTCAAGCGGAGCTTCGCATACGTCCG
TCGTCCTCTTTGCGCTCCCCAAAAAATTAGGCGTCATCTTCATCCTTTCTTTGTCTCTTA
TATAAACCAATTAAGCTTGGCTTCGCCTCGCATATTGAATTTTTCCTTAACTGTGCGCCT
ACTTTAGAGCGAGTCTGAAATCCATATTAAGAGCCAAACCTCTGCGGTCAGTCCTTTCGG
ACCAGATGACCAAAAAAAAGCTATTGTTTATATACATATTCAAATTTGAGGAGAGGTGAA
AAGAGAGAAGCGAGAACTCACAGCTTATATAGGTGCTCACAGCTCGAAGGATAGGGAGAG
GTCTGAATATAGAGACCGACGGGATCTCCGCCGCCTAATAGCGGAAGACTCACCTTGTTC
ACTTTTCTTCTACATTAACACATTCTTTCTCTCCCACGTAGCGGTATGAACGAGACCGAG
TTTCCGGAGCTAGAGTCAGAGTCTGAGTCAGAAGTCTCAGTTGAATAGGAAGAAGTACGA
AAAGACTGATTTGAATAATCGCCTCATTCATATGGATCAAAATCAGTCAAAAGGTTCCGA
ACATGAATATGGGGATCGTTGGAATAAGACTCGTCCTTCCGCGGTTCATTCATATGGATC
AAAATCAGTCCTTCGCCTAATGAATATGGGGATCTGGTCTATAAATTAAGCTGCTCCTCG
CAATATTCTTTGCGCCTTCGGACCTGTCCTCCGGACTGTTCAAAGTCAATCAAAGAAAAA
AGAAAAGAAAAGAAGCTCATTAACTCGAATTAAAGAAGCTCAAAATGGGAATTCAAAAGA
AAGAGGGAGATTGAAGATTAATCTGCTAGATTGAAGACGGAGGGAAATACATGATTTTGC
TAGGTTTTGCCCATAGGGAAGTAGCAAGAAATCATGAAAAATCCTTCTTTTTCACTCAAT
TTTCGTTAAATATCAATATGAGATTTAGTCCTATTTAGAAGCAAAAAAGCCGGGAAATAG
CAACTGGTCCATTAGAAAAATCTAGGTCAAAGAAATTCTCAGTTCTAGTTTGAGTTTATG
GTCCGGAGAATTACGGGTCTATTCTTGATTTCACTCCAGGTTATGGGTTATTCAATCATA
ATGATTCTTTCATTCTCGTTAATGAGTTTCTGCCTTCTTGGTTCATGAATGCCTGGCTTT
CTTCCTTCGTTCGCTGGGAATGAGTTATTCTATTATCATTCTTTGCTTTCTTCGATCTTT
TTTCTTTTTCTAATGCATTTCATTCTATGTATTTGAGTACGAAAGCCAGATAAAGCGCGG
AGATTTGAAGATTGATAATAGTCTTTGAAAGAATCAAAAAGGCTTGCGAAGACAAGATCA
AGGAATCCATACCGCTCCGTGGGAAGATCAGAATCGGCAGCTCGATCTATTTCATTCTCA
GTTTCGGGAATCAATCACTCGAAGCGGGGAAGAAAGCCAAAGGCCTCGTCTTTTCTTTAC
ATATTGAATTTCCCATCCACACGCCACGTAGCTATCTCGCTCTTTCTTAGTGGACGATTT
ACTTGAATACGCGGAATCAATATGGGGATGATGTTGGCTCAAGGGAATATAAGAAAAATA
TACCTTTCCGTAAGAAGATCAAGAAAAAAAAAGGGGGTGAGATAGGCGAGACTGGGAGAG
AGGAGAGGGAAAAGAAAGATACCAGACAGGGGCCTGCTCTGCCGAGCCAATTAACTTAAC
CTCCCTCGTCGGATGCATCCGAATGCACGAGGAACCTAATACCAGAGAAATCGGTATGGA
TTTCTTTCTCTATTGAAAGGGAGAAAACTCCTAGAAGATCCAGTCCGGAGGATTTATCCG
TAGGACTCTAAAACGGAGGACTATCCATTATCAGGGCTTGCTTTGCGCCTCATCTGGAGC
TTTATTCTTCAACCGCTACGTGGGCTGAGACTTCCAATTCAATACCGCTACGTGGGTATG
AGCTACTTTGGGAAAGGATAACCTTTACAGGAAAGATTCAGTCATTCAAGATCTCACCCC
CCGAGACCGGTCGAGCTGCGGATACTCTATGTCGATAGCAGCTAGTCCTACCTCTTTTCT
CAATTCACACAATTCCTTATTAACTCAAGACCGATCGACTCCTAGGCTTTCTCTCTTCTT
CTTCATTCACTTATCCTAATCTCTAGGAGTCTTCAACGAGGGCTGAACTTCCTATGCGAT
CTGATGAAAGGGCAAAGAGCAAGTCAATATTCTTGAGATAATTCTTGACAATATCCCTGA
TCAATGAATTCAGCCTTATTTCGCAATATGCGCCTCTCCTTCTTATTAGAAGGTCTTTCT
TGCGCTCCTTCTCCTTTCCAGTAGAGCTGATCCTCGTAAGTTGATACTGATTAGAGGTCT
CACAGCCCACTCCGCGGTCAAGCTGCATCCTAAGAAAAGGACTAATTGGCACTGACGGCT
TTCTTTCTTATAAGCTGACTTCTTGGGATCGCTTACAGAAATCCTATCCTTTCCGGCATT
TCATCTGCTTCAAACCTGGACGATCTTCACTCCTCTTGGTCGAGGGCCTCATCCTTCTCG
TGAACTCAGTAAAGATGAATAATAGTCTGTCTCCTATTCAGACCCGATATAGAAAAGATG
CCGATGATAATAGTCTACTTTCGACCCAAGACTCCGATCCGGAACTTCCGAGACTGATGA
GACTCCCACGGGGCACAAGAAGAAGAGAAGCTTGTAGTAGGTTACGAATCCTACCTCTTA
TGAGCAAGATAGCGGAGTTAATATGGATTTCTCAATATGAAAAGAGCCTTTCTTCTTTTC
CGCAATATTCTTTGCTTCCCTGATGGATAGTCCTTCGGACCTGTCTTTATCTGGACCTGA
AACCAAACTATAAGGGTTCACATTGAATTTCTTTGAGCAATATTCTTTGCGCCTAGGCTT
GATTCTTTCATTGCTTAACACATTCATTCTGAGATTTCTCTCATATTACATTGAGCCTTA
AGAGTCGCTTCGTAGATTATGCTGAAGGAGGAAAGAATGATTTCTTCTTTCTGAGAGTCC
TTCGGACATGCATGCCCTAGGAATGAAGCTGAACTTCGCAAAGACTCCAAAATCCTCGCA
ATATTCTTTCTCAAATTCTTTGATCCTCCGTCCTCCGGACTATCCGTAATTAACCTAGAT
TGGAGCCCTCCGTCCTTCGGACTATGAATCATATATATTTTGGACGACCGACGGAGCTTT
CAGTTCCATAATACGACTAAGGCTAGGTTAATATGGATAATAAGTCATCTGGTCCCTTGT
TTTTGGTTCTTTGCACTGGGGGAGGGGTCAAAGATTCTTAAGAAATTGATTAGACCAAGG
TTCCCATTAAATTGAGGACGGTTTGAATAGGTTGAATAGTCCTTCGCCTAATGAATATGG
ATAAAGAAGTCCGGAGGACCTAACGGAGGCTCCATAAGACAGGGATATTGTAGGCGGTCG
ATGAGTTCTATAAAGATAGGTTCAAAAATCAAGCCTCAAATTCGCAATATTCTTTGCACC
GCTCCGTGGGTTCCAGAAATTCAATGGATCTAATGGACACTAATCTGGAGCTTGATTTCT
CTTGGACTTTCTCACGCAATATGCTTTGCGCCGCTCCGTGGGCTTACCTTTCAGTCGAGC
CCTCCTACGGTCTCATTGATAAGGACATCTTTGCAAATGAAGAGCGGGAATTACCTTTTC
TCTTCGGGTTAGCTAAGAGTTGCCGGAGGCTTGAAGTCGGATACTTTACTTCAAGGTTAA
AGAAATCTTCAACATCTGCAAATTTAGCGTTAGCGTTCTGAGCTAGCCAAGAAGTTTCTC
TATAATATAGAGGAAAAATTATGCAATCTAACGACACTAAGAACCTAGAGTCACCGCGGA
GTGGGAAGGTTCATTCTTTCTGTCCCAATCGGGAAGAGAGAAAAGAAAGGTAATTCTTCC
CCCTATTTATTTATGGATGTCATTGACTCTTAGGCGGAGGACTATGAAACCTATTACTTT
GAGAAGCGAGGCTGAAAGCCTCTGATGTACACAAATTGAATAAGAAAAGCACCAGGACGG
AGAGTTACATCATCATATTGCTCTCCTTACCTTAATTAGAATGCTTCAAGACATAATGCG
AGAACCCGAATAAGAGAAGCCTGAGATTCAAAATCAAGCTCCACTGTCTCACTTTGAATA
AAGGTTGGACCACTCTCTGTGGCTATGTTACAAAGCAAGGAGTTCGCCCGTGGTAACTGG
GGAAAGTTCTCGCTAAATGACATATTAAGGGAAGCCGAAGCTTCCAGAAACGCCGGTCAT
GAGCACGGCGCTCAAGCAGGAGCGTATGAAGCGGATCTTCAAAAAGATAGATAGTTACGA
CAATTTCCTACATCTAAGGAAAGATCCGGAGATCGCGGAGCTCCTCTTATCCAAATACAG
CACCGTGAGGATGGGAAGACTCACAGCGCATGAAGATGCAGGAGATATCAGCTATGGAGC
TACGAGTAGCCTATCTCTCAGGGAAAGGGCGGCCCCAAGAATAGACCGCAGAGCTCTTGC
AAGAAAAGTACCTAATGCGTCATTGGATAGCCACAAACCTTGTCTTCCAGAGGCCTATAA
AGACAAAGCAGCTCTTTGTCTATGGTCCGCCAAGTACACAGAAAACCCTACGGAGCAGCG
CGGAGGCTATATTCATGCGATACTCACCCTACTGGGCAGGAGTGCAGGCTAGATGGAAAG
TATGAGAGAACTTTTCTCAAAAAGGCTAATGTACCCTAAGATGGGAAACCGGATTCCAGG
AAGCTTCACCAATGAGGACACGCCCTGGTCAAAACGCGTAATGCCCTGAAACTTCTATTC
CAAATAGAAGGATCAATGCGGAATATTGCGGGTTTGCGTGAGAGGATCGTGGCAACCTTG
TACGGTTGCATGTGCGGCCGCCTATGGGCAGATCGTGGGAAATCCACGACTGAAATACTA
TCAACGGAGAACAAGCTGTAGAAATACCTGTAAACGACCCCTCCTCGGAGCTTCTAATGG
ATAAAGACTCATCCAGAGCTTGATTTTAGCTGGCGCTACAATATCCCTGTCTTATTTTTC
GTGGAATAAGACTCAAGAGGAGCGGTCCTCTGGACCTTTTTTATCCGTCCGAAGTCCTCG
CAATATTCTTTGCGCCTGTCTGTCCTTCGCATATTTCATTGCGCCTCAGTCCTATTCAAC
CCATGGAATTGAAAGTCTAATCTTTCTTTGGGTCCTCCGTTTTAGAGTCCTACGGATAAA
TCCTCCGGACCTGTCTTATGGCACCTCTCTTAGTCGAGCTGCTTCGCACCTGGAAGTCTC
GTCAATATTCTTTTCACCTTCGGTTCAATTATTTTGGAGGGCTCAAAGAATTTGAGACGA
GTGCAAGCAGTTTCATTCTCAGTTTCAGTACTCTAAGCAAGGTAATTCTCAGAGTCATCT
GTCTATCCCGTTAAGGGGCAGGTGTTCAGCCGGAGACAAGAAAGGGCTCGACTTCCTTTG
GGGATTATCCCTTGAATCAGTGGGAGTTGGTCTTGCAGTAGCAGTTCTTGTTCCAGTTTC
ATAGGTTGAATGATCTCTTTCGTAAGGCAAAAAGGCTGATTTCTCTATTTGGAATATCTG
TCCCATTATTTCAAAGTAAAGGAAAGCCTTTAGATGCGCTCAAGCGCCCAACTGGGCTCG
AAAGCTGCGAAAAAAGTCTCGCTGTGAAATCGGTGTGGTGAGGTATTGGAAGTGTTCAGC
GAATCGAGAGAAAGACAAGAAAGTGAAAGGCAGAGCTTCCGCAAAACGAGGTAGGTAGCT
TTCGCTAATGAGAGATGGCTTTGGGGATTAGGTCTCCAAATTCATGGAATTTCTTTTCTC
TTTCTATATATGAGAAGCAAAGATGCACAGAGCAACCCGACCGAAGGCGCTGAAGGAGGG
CAAGTGGTCCACTCTCTCATCTACAACAGAAGATCAACCCCTTGTCCAAACTGAAGATAA
AGTTCATATGGACCTGATCTCAAATCCCCTAATGGATAGTCCTTCGGACCTGTCTTATGG
CACCGCGGAGTGGTCCGGAGGCGCAATTCAATATGCGACTTTGAACCGGAGGTTCAATGC
CCACGGAGCGGGAGAGGTCTCGTCTTTTCCGCTGACTCCCACTTTTTCTTTCTGTATTTG
CTTAGTCTTTGCTTTGTTCTTTTCCCCTTTCCACTTGTACTTCCACTTTCTTCCTTTTTG
ATATCGCTTTTCTTCTTTCAGTTGCCTTCCTTCCTTTCTCCCCTCTGATTTTATGGATGC
CCCTCCCTTTAGACTTGCAGTAAAGCTGAACAAGTTGACTCAGCTTGCGCTTGGCTTCAC
TGCCTTGACTATCAGAGAGAGGAATTGCTAAATAGACAGAGAGTAGTACCATACGCTTTC
TTCTTTTTAGCTAGTGAAAGAGGGCAATATTCTTTGCGCCTTCCATCTGCCTGCTTTCTT
TGACTGCAACCATGCTTGCCAGAGTTCTTGCTTCCCTTTTTCGGCCCCAGCCACATACCG
GTTAGCGAGGAGATTGGTCTAAGATGGCTAGTTGCTTGTACTTTAATCGAGAAAAAGTTG
GAGATATGAGAGAAATTCTTTTCTTTCTTTGGGATAAATTGCCAATTCCATGAAAGCATT
TGCCTTAATGAAAAAAGGGGATCCTATTGACCTAGGATAATAAGCTCATGAGCTTAGTCT
TACTTCACCAGAAAGGAAAGAAGACTTCCATCTCCAAGTTGAACTCAGACCTAGCTCCCT
TCTTTATATCGCCTCTGCTGGTCATTCTGCTTTGAAACTATGGGAAATGAATTAGATAAA
TCAGCCTTTCTTTCTATAAAGAGATATATAGCTCATTCCCGATCTCACTACTTCGCAAAT
TCTTTGCTCCTTCTCTTTGTTCAAGAAGGGCTACGTGGGCGACTGCTGAAACTGGGTCCC
GCACCCCTATTTATTTATGGATGTCATTGAGCGGAGGACCTCGATCATTCTTTGAGGACG
GAAGCTTGATAAAGTCAGAAGGCGCAAAGAATATTGCCCTTTTTGAAAGGCACCAAAAAC
AAAGGCGCAAAGAATATTGCGTTAGAAATCAGTGGAATTAATCAGTCCTCCGCCTAAGAG
CGCAAACCAAAGGCAAAGGACGCGTCGGACTCCCGGACCTCTTTATATCCACAGGAAAAG
CTTGATAAAGTCAGAAGGCGCAAAGACGCAATATTCTTTGTTTTTGGCTAGGCTTTCTTT
CTTCTTGTCTTTTATTGCTCCTAACCCCGAAAGAGGTGGGGTTCCTTCTAACCTCTCCTC
TTCCCCACGTAGCGGTCGAGACTATTCTACTCTTTCCGGATAGATTCTGTTCTTTGTCTT
TCTCAAATTCTTTGAGCATCGACCGCCTACAAGATCCAGTCAATTAATGTAGTGGGCTGA
CTTTGCGCCTCAGTCGCAGCTCCTTTCAGTTCTCCGCAATATTCCCCATATTAAGCTACG
GAGGCCAGACAGGTCCGAAGGACTATCCATATTAACCCGTCTGTCATCTGGTCCCTTTGA
TTTTCTTCTTTGCTCCTAACTACTAATGGAAAGGACCCACGGAGCGGTGCAAAGAATATT
GCGAAGGACAGACAGGTCCGAAGGACTATCCATATTAACATTAACCCGTCTGTCCTTCGG
TCTTAATACTCCTAACTACGGGGGATATTCTTGTAATTAATTGACTGGATCTTGTTTGCG
TGAGGTGCAAAGAATATTGCGATGTAGGCTCGACAGGGATATTCTTGGATTTCAGACTCG
CGTAGGCGCAGTTGCGCAAAGAATATTGCGAAAACGTAGGTGCAAAGATCTATGGCCCAA
TTATAAGGGGTCCAGATGACTATCCATTAGGGAATGTGAGAAGCTCCTTAACAGGAGTGC
GGAGTCTGAAATCCCGGGTTAATATGGATAGTCCTTCGGACGTCCGAAGGACTCTAAAAA
GGAGCCTAACGGAGGCTCAAAGAATATTGAGGTTAGGAGCATTGAATTTATAGAGAATAG
TCCGGAGGACCTCCTTCAGCATAATCTATGAATGATCGGTTTCATATTGCGGAAAAGAAG
AAAGGCTCTTTTCATATTGAGAAATCCCGTCCTTCGGACAGACGGGTTAATATGGATAGT
CCTTCGGACCTGTCTGTCCTTCGGACTGGAGCCAGAAAAAAAAGGGCAATATTCTTTGCG
CCTTCTGACTGCTAACCTCTGCGGTCAGTCCTTCGGCCCAGGTG
>Contig6
GAATAATAAACACTATTTGAAGCTTATGGATTACCTTTTTATATTCTTGATGATCGTCTT
CACCATGACTTTTCATATATGCATTTTCTCATTGATCTTCTATTTTCTATTTTTTTTTTA
GTTTTTTAACATTTATTATTGAAAAATACTATCTTATATAGTCTCTGTGTGATTCGACCT
CGGGCTTATTGCCATTGCAATATTTTAGTAGTAATTATAATTGTTCTTGAGTTCGATGAA
TTATAAACTTTATTTTATTTGAAGATGGTTTTGTGGGGGACTACAAATTTTATTATCATT
TTTGTATAAATGTTTTGTTCTTATGCGCCATTATAGGTTATTTTAGAAAAAGTTAGTTTT
CATTGAAGATACTTAAAAACAATATGGTCGTGAAAGATTTATAGTTGGTTTCATTCTTTA
ATTAATTTTGAACCCTAATATTAGGGTACTTGATACAAAGTCGTAAATTTTGAAATATGT
CGTAGGAAAGGTAATCCATGAAAAATATACTTATTTGTTACAAGAATTTTAGCTCATGGA
ATCTTGTATTCAAGACATCAAATTGTTGTAACACAGTTGAAGATTAGGAAAGATGTGTGA
TATTATTTAGAAGTTTAAGTGACTAAGTACATTACATAAAATTGAGAAGATGTGAGCATG
CAGATCAATTCTTTTGACCACCGCAATCAAAGAAACAATAACAAGCATAGATGGTTTGAG
AAGGATTAGTTGGAATGCATTGATGTGAAACAGTATGATGCTTCTCCCAACATTTCTTTC
CACAGTCATTGAGATCGCACCCAGTATTATACAAAACGTCTTGACATCTTTGGGCAGCTG
AGACGTCTTGAAGCACCAACATCAATGCAACTATATAAAAAAACATAAAAAGGTAAATAT
ACAGGTAGACAAATTAGCAATCTAATATGTGTTGTAATGGTTAATTGATTTTGTAACACA
TGGTAATATAGTATTTGTGGAGGAAATTAGAGAAAAAGAACCTGCAAAAATAAGAGCAAA
GCAGATGATACGGGAAGAAGTCATATTCTTAAGATATGCAAATTTCCAAACTATTGTTTT
GTTAAGAGTTAGGGTGATAGAAATTCTATGATTTTCAATGGTTTAAATACTAAAAGTTGC
ATTAAATCCCTTTAAACTCCAGGACACAATGTACAACCTATAGAACAGATCCTAATCAAA
TAAGGTCGTAAAAGCTACATTAAATCGCAACCATGCTTTAATCTGTTTCATTTATGTAAA
AATAGTAAAGATTTCTATAACTAAACTAAACACCATGCATGAATTTGTTTTCATTTGGGA
AAAATAGTAATGATTTTAACAACTTCCATACGTTATATGAATTAAATGTCAAAGTTTAGT
TTGGAAAGTTTTACTATTTCAAAATATTGGTTGATTTTTTAAACTCGGTTTTACATATGT
ATTTGTACGTATTTTGGCTTAAATAATATGAAACTTCTAATTTCGTGATGTTCCGTTCTA
AATACTCCAAGTACAAAGCCATATTTTACCAACATTTTAAAGAAAAAAATGTCCAACAAC
TCGTTAAAAGAAGTAGAGATTTCACGGATACATTTCTAAACTTTTTTATGCTAACTATTA
CATGACATTTCATAAATATTAAATATCAAGTGTGGTTAATATTTACTTGACATGTTAAAA
ATATCAAGAGTAATATTCAGTTTTAGCTCATATTTTTTAAAGTCAAGTCTAAAACAAAAT
ATATTTTTATTTAGCAGCCCTAAATTAATATAACTTAAAAAGAAAAAAAAAGCCATATAA
AACATAAAGTAGAAAAAAAAACAATTTTAGGAAAAAGTGAAGGTGTGAAAAGTCAATTTT
TTCCACAATGAAATATTCCTTCTCCTTTCTGTAATAGGCGACGTATAAAATTTGTGAAAT
TTGGTTGATATTTGAAATATGTATTAAAATTTTGTCTTTTTAATTTATTTTCATTTAATA
TCACTCAGATTATTCTAGGTTGTTTTCTAGTTTCACACATCAAATTTCATTTATTAGTTC
ACTTAAGTTCATTGCTGAGTAGTGTTTCGTGTTTATATGAAAATGTTGTCATTTTTATCT
TACAGATGTACATTTTCACTTCTCATTTTTGCTTAGTGCACTCTTAAGACAACATAAGCA
CGTGTGCTCAACATTGTATTATTTCATTGGCAGATTCCGAGGTTTTTTACTACGTCCAGA
AAGTTGTACTTCACCCAACAAGTCCACCTTTTGATCGAGAAACTCAGACTCTAAGCCTAG
GTGTGTACGGTCATTGATTGATATATTTTGTTCAGATTAAACGTAGAGCTAGGTAGAACA
ATTTCTTCATATGGTAGAAACTTGGGATGTTGTAAGTACGTTGTGACCAACTATATGTAT
ATTGAACAATATGCAATGACAACCTAATATGGACTCAAAAGTATGTGCAATAATTATATG
AACTTCAAAACAAGTTAGTTCTTTGATGGAGAATTTGGGTTGATTCAATTGTTCAATAAC
TAATATGAATTTCAAAACAGGTGCACTAATTATATGAGTGTTTTAAATTGTACAAATTTT
CATTTGAAAAAAGAAAAACTTATCATCACAAAAAAATGTGTCTAGAATTAAATATTCTTG
ACAAATAACACATGGAAGAATAAACAAATTCTTGATACGTAGAAATTGTCAACTAATCTC
ATATATACTTGACGTTAATAAAGTGTCAAGCACATTTTATCTTGACGCTTAAAAATTGTA
AAGAAAAAAACTCTTATTCTTGCACTAGATTACTTGACGCATTTAAAAGGATCAAGTAAA
CAAATACTTGATAGGTAAAAGGTTTCAAGTAAGGCTAATTTTGTAGTAGTGATTTAAAGT
TTGGAGGTTGCGAGATGTTTGCAAGCAAAAAACATTTCCTAAACAATAACTAAAATTTTC
CTAAACATGTATAAAAGCATCCTAAATCACATAAGCACAAGTATATTGTTCATTTGAGAT
TAAACATTTGAACTTAAGAATCTGCGAATGTCTGCAAGATGTTTTCGCGATGAAAAAAAG
TAAGAACAAACTTGCTAATAATTAAGTTTTAAACAACTCCAAATCAATTTGAAACAATTA
AAAATTAGATAACTGGGTTTATACATTTAAGATTTAAATATTACACCAAGAGAGGAGGAT
ATAAAAAAAAAAACTATACATAACACAGTTTGGAGAAAAAAATAACAAAAAACTAAAAAG
TAAACTTATTGAATTGCGTGAGAACTTGATCAAGATTAGCTAAATATTCTATGGAATGAC
AAGATAGATTGAGAGAGAGATTTTGAAAGAGATTTTGAAAGAGATTAGAGAGATTGAGAG
GTTAGATGAGTTTACGATTTTTTTTTTCTACTTTATGTTTTATATTATCCAACAAATTTA
CCATCTACAAACAAATCGATCAACATACCATAATCAATCAATAACTAGGTACTCTTTTAT
TATCTTGAGTTTGTAGTATCTCCCTTTAATCCATGCATTTGTGAGATTTGAATTGAGTTT
AATACATCGATAGTTTAAATTTTGTTTTTAATTATCATGTTCGTATTGTCAGATGAATGA
AAGCGTTATGGTGAACGCTTTTTTATCATGTGCAATTTTTTTGGTAAGTTGTATGTAATT
CAGTTAGAAGAAATAAGTTAGGTTAGCTTGAAAAAATCTCTTAGATCTTGTATTTTTCCA
ATCGACTTACAATATTGAACTTGATGAATGTTTAATTAGCCGCATGAAAAATAGGCTTTC
AACCTAACTTAGCCCTTATTTGTAATGCAATTACGGTAAAATATTGGACGTTGTATACAT
TTCATCGATTTAATTTGCATTAATTTGACGCATAGGACAATTTGGTTAGCTTTTCTATTC
AAATTGGTTAGGAGTATCAATTGTTAAATTCAATAATGAGAATTCAAAGTTCAAATACAA
TGATTCGGGAGATCTACAAAACCCATGCTAAGTTTTCTTAAATTGATTTACACTTTTAAT
TTATTTATCTTTTCAAATTTTATTTTTAATTGTTCAATCGACCCCTTCCTTTTGTTACCT
TGGGTTGAAACTAATGTGCTAGAGAAATTTACGTGCTCCTTGCGTTCGACTAGGACTTGC
CACTAGGACTAGCTAGCTCTAATTGATGTGTAATTCGGTTAAAATGATTGATCTAGACTT
AGGTGACATCAGGAGTGGAATGCAATGGATGACATGGAAGTGGATGAGCGTGGATGATGT
TGAACCTAACTTTAACTTAGTACAAACATACAAAAAAGCAACATAAAAGTTTATATAGAG
AGTGATGCGAACTGAAAAGGTTCACAGTTTATTTGAATCGATACATATCTCATATTTTAA
CTTCAATTTAAGGCGAGCAACCTCTCAAGACCTTTAATTATTATGAAATGTAAATGAAAT
TATTATGTTTCAACCTTTAATTAAGACAAGCAAGCTCCCGGTACCCAAATGCTACACACT
GCACCCGCATTTTCTTATATATGGTTATGAGGTTCAAACTGTTGAACTGATTTTATCTAT
AAAATCATTACTTCACTTATTTAATAAGGTCTTTTGATTGATAGAATCTTTAACAGTTTG
TATTATCATATATAAAAAAAAAGAAGTAATTATTGCTTTACTTTTGCATTTTACAATTCT
AAGAAACTTTGCATGGATTCCGCTTGGATTGACACTCGATCTTACAACTTTCACTACCGG
CCTTTTGTAGAAATAAATTTTTATAAGTTGAAGTTTTATATATTTCTTTTGATCAATAGT
CTTACAATTATCTATATCTATCACGCTCATCACACTAATCGATATAGTTAGCAAAATCAA
CATTGTGTACTTTGTCATCCTTTTGTTACTATTATTTTTTCACTTTGAATCCATACAAAA
GCTCACTTAATTTTATTTAGATATAGTTTGAAGGACTATTATTCTTTTAGCTTATTCAAT
AAAGGGTGCGTTTGAAATAAATTTTCAAATGTTTTAACTTTACACAATAAGTCATTTATT
AAAAGTTGGAGTGTTTACAGCATCACCCACAAACTATGTTGGTAGCAACGTAAAGATTCA
AATATATGTGAAGTCATGATCACAACAAAACATTTTATGTGTTGTATGTAGATAACATTA
ATTAAGAGAAAAGTGCATTCATGTGGGGCAAATAACTTTGGATAGAACGTTTTTATTTTA
TAACATTATTTGAAATATATGTGTCCAAAACGATGAATAATAGAGAGAGACATCTGAAAA
TTCAATTTTCAGGACAATTATAGAAGCAATAACAAGCATACTTGGTAAACGTAGGATCAA
CAGATATGCATTTAGCTGTGCCACCATGGTGTAGCTGACTACATTTTTGCGCACATTCAT
GTTGTATGCACCCCCCAACATACAATCTATCTTGACATTTCGTAGCTGAGGTTCCTTGAG
GTACCAAAATCATTGAAACTGCACGATCACATGAGTAAATAAAATAATCAACCATTATGC
ATGTCAATGAATATATCTTCATAATAACTTAGCTTACTCATATAAAAATATATAATTCAA
TTCATATGTAGAAGAGAACCTGCAAAGATAACTATAATGATGGCGACACGGAAAGAAGAA
AGGTTTGCCATCTTTTTGGTGCGAGTGCAAGCTTGATTTTGTTGAGTGAATTGCAAAAAC
ATGGAGGTTTGATATGGTTTAAATACAAATGTACGTAGGACCAGAATATTTATTAATTCA
TTGAGATTCCATCGTTAAGAAAAGAAAGATAAGGATTCATAAAATTTCATACGACATTTT
AGGACTAAACTTGAAGCTGTGTACTAAAAATGAAAAATAAAAACAAATAGATTTCCATTA
TTAACATATATGGTTTTATTGAAATAAACAGAAAAAAGTAGTTAGTTGTGGTTGTTTCAT
GCTAATATTCATGTAACCATATATTATCTCTCCATTTATGTTACGTACCCATATATTACC
TCTCCATTTCAAATTGTTATCATGTAACATACTTTAATATCCCTCTTGTTATAACAATAA
TTCTACCTTTCTGGTTAATCAATGACCCATAACCTTTTTATTACTGTTGTAGGGTGGGAC
GTTTACGGTTCTTGAGGTTGTTATGGCATTTAAAATAACTGATGTCAACTTTGCATTTTT
TAGAAAAACATGTATGAAAGGAACTAAATAGTGGTAAATTTTATTTTTGAAGTAGAAAAC
ACTTTACGTGTTGGGTAAATTAATACTAAATTGTAGGAGTGCAACCAAAATCCAAGAAAC
TGAAAAATATAATCAATCTCTCGGTGCTAATAATCTCACGCCAGTTGCTCCCCAAAGTTT
ATGACAACGTTCTTAACAAACGAGCACTCATTCGAAAAGAGTTCGAATCAAAGAAAAACC
TTTTGCTTAAAGAAAATAAAAAGTATGGGAAACTGAGAAAAATATATCTCTTAATTTTCT
TTAAAAGATAAAGAATATTTGGAAGAAAATTGAAATAAATACTTTTAGATCTATAATTAA
TTTTAAATATGTAATTTTGAGCGATTTTAAAATATTATACTTACCACGATTTAATGGTTA
CCAGATTTGTATCCATGAAAACAAAATTTAATTAGATTTCTAACATTACAACCGTCACAA
CAATCGAACAAATCATTGTAAAGTAAAGTCATGCCCAACAATCCCCCTGAATGACTGACA
TTTGAATGAAAACATTAATAAACAATTTCTCTTATAAAAAAGAGTATAAAATTAAACATC
AATATCTTTCAATTTGGATCCATGCATAGTGAAGTAGGACAACACGTTTCATGTCTTGTG
TTTGTCTACATTATGTGGTACAATTGTAAACCACGTGCTATTTAAGGTCATGCACATAAA
CTGTAGGTCACTATGAAAGATCTAGAAAGAAAGACCTTAAATTCTTTCAAGGAAGGCAAC
CACACCTTCACATTTATGTGTATGGCTTCATAAAGTTTATTGCAATAGACACTCAAACAC
TAAGCTAGGAAGACTTCACATGTAGTCCACACTATGATCAACTTCGTCAAGTTCGTTAGA
GACAAACCACTCAAAAACTGCGCTATGAAGATTTTACAGTTATCCATAAAGTCCATAACA
ATACCACCCAAAGAAAGAGTTATGGAATTTTAAAGGTTTTAGCTGTCCATCAAGTCAATA
TATTAGGACCACGCTCAAATAAAGGTATAAATGGCAACATTTTCATATACACACAAGAAA
AACTATTCAGCGATGAACTTAAGTCAACCAATAAAAGAAATTGGATGTGAAACTAGAAAA
CAACGTGTCAGAACAGTCTGAGTGATATTAAATGAAAATAAATTAAAAACACAAACTCTT
AATCCTTAAATTTTGTTAAGGATCCTGTACATATTTAAAATATCAACCAATCTCACAAAT
TTTATACTTCTCTTATTACAGATTATTATGCAACAAATTTACGATCTACAAACAAATTAA
TCAACATACCATAATCAACCAATAACTAGGTACTCTTTTCTTAGCTTGAGTTTGTAGTAT
CTCTCTTTAATCCATGCATTTGTGAGATTTGAATTGAGTTAAATACACCGATAGTTTTAA
TTTTGTCTTTATTTATCACTTGGTCGTATAAAGTACAAGAGAAACCATGTTGTTCATAGT
TTAAGTATAAATCAAATAAGGATTTAAACACATTTTAAAAATCATTTTGATTTTAATTAG
AAAACATTGCATAAGAAGAACCACTCACACAGTCACAATAACTAGTTGCTACCCACAAGC
TCCCTTGCACTTTCCAACTGAGTTCAAGCTTGTTTAAGATCTCCGAAAAACTTTGGAAGT
TCTCTCTATTTTTTCTTAAGTAAGCTCAGGGTAAAAGTAGCTTCAAAAGGATCAAAATTG
ACCTATTCATAGACTTTTTCGGTGAAGTTTCCTATGTTAGAATGATTACTTCTGAAGACG
GCGGGAATTGGTCCAATCTAATGTTAGGATGCCACGTGTCTCTGTCATTTCCTTATTCTG
GATTTGGATTGGACATCGAGGTCAAATCAATCGCCAACTTCCATACGTGAAAATGATATC
ACTAGTTCTCGATGACTTAGGCTCAAAACACATCAACGCACTCTGTGAAGTCACTCTTCA
CCATGTAGTAGTTCTTATAGCATAGGTCGTCACTTCGTATAAAGTCTTTTCGCATGCGGC
AGGCTGTGATTAAGGCCTCATAGTGTCACACTCTCTCTTGGATAACCTACTCTTGATCCA
ATAGACAACGTGAAGTGAACAGATATAGCCCCCCTTTTGAACGACACCGGCTGACCCTTA
ACTACTAACCTTTAACAAAAACGCAAACGGAAGCCAATAACATAACTGATAGACAAAGTT
GCAATGCAACCCATTCACTGACAAACTTAAACATAAGTTTTATAGACACTTAGCAAACCC
GTAATTACATGAAAATAGACTTCGTCTCCAACCAAAGACCCGAGTTTAAGTAACTTGGTC
TGCTTTTGGTTTTTTACCATTTAAACTATAGATTTTAGGTCTAGACTAGTTTCACGCTCA
TTTCAACAAAGACCCAAACTCTTTTGGTTAAGATTTAGTTTACTTTTTTTCATTCTTTGC
TCTCAAACCTCTTTTGCAATAAGTATTTTTGAACTAGTTGTTATTTCAGTCGGGTGATGA
GCACCTATGAAGAGTGATTGGTTGCCATTTTTTTATAAAACTTTTTCTTCTTTTATATTA
TCATTAACATTTATGAAACATAGCTGGCGCATCAATAATTCTCATGAAATGCAAGAGTGA
CAATTATTTGAGATTGTTGCAAATTTTCAACTTAATATAATTACTTACTAAAGAGTTTAG
CATTGTTATTGAAGTTTATAAATTCAATTTTCAAGAAGCCTTAAAATGTTTAAGTCAATT
ACATGGTGTTGAAATGGTATTTGAGCTTGAATATTGCACTGGGATGTTGTTGTTGATGGG
TATAGTACTATTTGATAGCCACATTTGAGGCTGAGTATAAAATGTTTAGTTTACTAAATG
CGTTCCATACTGTCCATTTGTGTTGTATTAAGAGTTTGTGGGATACTCTACAATGAGTTG
TGTTGACTGTTGGTGTATTGTTGGAGCCATTTTATTATTTATATTCTTAGATTTGTTTAA
AGCATGGTATAGATTGATGGTGTGTGAGGGGGAGGATATTGCTGAAAGCATATTTTCCAT
TTTCTTAAATATAAAACATGAGTGTAGCCCAACCTTTGAAAGAAAGAAACAATACGTATC
AATTAGGGACATTTTTCAAAATATATAGTAAAATAAATTAAAATATTTACAAGTTATATT
AAATTTTTGGAATGTATGAATGATAGTCTTTTATTACTATAACATATCAATCACTATTAA
TAATAGAATCTACTATATTTTGTAAATATTTTGTAAAATTTGTTATTTTTTAAAAAAAAT
CATATTAAGTCTGAAGACCACATTTATGTATTTATGTTTTTGAAAGTTATCACCCAATAA
TTGAATTGTTATTAATAAGGAATAATAAATGAAATTAGAAAAAAAAGTAGAATTTTTTTC
AAAAATAAAAATAAAACTAACAAACTATTTAAAACTATAAATTTTTATCTAAATGGAAAA
TATTTGGTCAAATTTCTAATTTTTTATAATTTCTTTTAATTAATTGTGCGTGATCACATA
TAATCAATTATNNNNNNNNNNATACATACTGAATAAATTAATCAAGTTATATTTAGAGAA
ATTATAAAAAATAGCAAATTTGATAAAATATTTACAATATATAGCAAAATTTTGATCAGT
TTAAAGAAAATTTTGACATTGATAGATAGTGATAGATATATATTTTGCTACCTTTAAAAA
TCTCTCTTCTATTAATATCAACTCAAATAAATAAATAAATAAATAAATAAATAAATAAAG
TGAGAATTAAAAATGAGATGTGGGACAATTTCTTCAAAAAGCTAACTCCT
>Contig7
CTTCAAGGTGGCGCAAGCGCTTGGTGGGATCAATTACAAAACAATAGACGATTATTCGGT
AAACAATCTAAAGATTAACTGAATATCTTATAAAAAGATGTTGTCGTAGGCTTAGTGGTG
ACAGGTGAGAAAGTAAGTTGTGTCTTTTATGACTCTTAAACGTTGAAGTCAACCAATGAG
TTCCAAATCCAACCATAGTTTATGAAGTTCAATCCAAATTTTATAAATTTTCTTTAAATT
TGAAAATGCAGAAAGTGATTAGTTGTCAAATAAGTCTAAAAAGATTGGAAGCAAGGACTG
AATTCACGAGCTCAAGCCAAAAAATAATTAAATACAACAAGTGAAGAGATCACAAGTGGA
GAATGACTCTCGTTCTATGAAGCTATAATAATATATTTATAGATATAATTGATCTAATTT
TTACCCCATAAGTTTTTATCTAATAAATACAATTGGTTATTTTTCTAGGCTCCACCTTTT
AAGTGGTACATTGGTTTGAATCTTGACAGTAAAGCTCTTTCCTATGAGGCTATTTTCTTG
ATCTAATTGTGTTTGCCCCTATTTGATGTTGTTGGTGTCATTTGTTTCAAAATCATCCCC
TAAAGAAACAAAATCCTAACTAAATATTTTGAATAGATAGCAAAACCAGCCAACATAGTC
GGATACCCCCAATCCGACACCAAAGAACTATTGGTAAGTTGCAAGGGCTCTTGGAGCATG
AAACCATATGAACGAACATAGATGATTTTTGCCCCCAATTTTCATGGTACAACCTTGAGG
AAAGGACAAGGTTCATGTGAAGCCAAGATATTGCACATGTAATAATTAAGTTAGGAATGT
TTTGAGGAGATTGTTAGTAAACGTGGAAAAAAAATATTACATGCTTCTTCAGTTGGGCTT
TTCTCTTTTGGACATTTCTTCCTTGATATCACAATATTTAATTGCATATATTCTCAAATT
TGATACATCAACTACTAATGATGCCGCTTGTAAAAAAAAAAAAAACGATGCCCAACTTCG
GTGAACATTCTAGGGAGGAGGTTAGATATATTCGATATTATATTAGTAAGTGTTTCAGCT
ATATATACATATATCTAAGTATAGATAGAATTGACAATCAGACACACTAATTAGATTTGC
ACCAATTATTCAAATTGGAAATTATTTTAAAGGGTGTGGAATTCCTACTTCCACATCGCA
TTTAAACCTCTAATTGTCCTTCTATTTGTAGCAATTTGGCTTCAACCATTTTCCATTTGT
TGTTGTTTGGATGTACTTTCAAAGATGCTCACACCAATCCCTACTTCAAACTCATCCCTT
ATGTGATACTCCTTCACCTGTACAAGTTTGGAATATGATGTTCTTTTTTCTATTCTTCTC
AAACTCATCTCAATTTTTTGTTTTGGTTACCTTTATACTAAGGCAGTAACGAATATTCGA
CAAACTTGATGTACGAATAGGGGACGGAAGCAATAATGCCATCAGAAAATTCAAAAGAAA
TAGTCTCACCAGACCGTACAAATTCCCTTTGTATTATTAGATTTTTCAAGTCATTAGCTA
ATATATGCAAGAACATGACAATCATCTCTTCTACATCTGTAACTTATGTTCCAACTAATC
TAGCAGTCGTCCTAAGTAAATGGCATAAAATGGCAAAACATATTCTATTCATTATTGTAC
TTTGACAACAGGAAAGATCATACTCATGAATTAGTCGAAAATATGATAATTGTCTACTAT
CAAATGATGTATGTTCTATCATCTTATGATCATCCAATAATAATTAAAGTGTCATAAGTA
ACTCATGTTTGGAAGTTGTAAATACGGTAAGTATCATAACTAGTTATTGTGGATCCATTA
TGTGGTGACAACTGATGACCTTACACATCAAAGACAGATCGCAAGACGACAAACAAGAAA
AAATATGTTTATTTTACTTGGCCATTTGCTTATAATAATATTGCTATGGGAATTTATTAG
TAAATTTATAAATTTAGCAGTAATATAATCTAATTTAGCCAAACTTCTTAAACACTCTAT
AGTTTGTGTGTTATTCATGGTTTTTATACCAAATTATAATAGCCCAAGATTAGAATAGTT
TGTGTAATCAAAGTAAGTTTATGTGTGGTTGATCTAAAGAATTACATTGCCTAAACCTAT
GAATTACCCTTTTAAAAAGGTAGACTCTATAATGTGTGATAAAAATGTGTAGTAAAGTTT
TCTAATTAATTTTTTTTTTTTTGTAATTAATCATCGTTGAAAAAAATAGTTTGTGTGTTA
TACTTTCAAATGACAATTTTAGTTCAAATACTTAAATTAATTTTAAATTTATCACATAGT
CTAATTGTTCAAATTTGAAAGTAAATTATTGAATTGAAAGTGTTATTCTCATTTTCAAAT
ATTTGAAAAACACCCCCTAAAATGCATTACAAATTATTTTTAATATTTGTTTTTCTAACG
ACCATATTTGTAATTCATTACTTTCCTAGAATGATTTCGCATTTATTATTTGTAACTTAT
TATTATCCACGGAAATTGTGCAATACTAAATCATGTGTGTTTGAAAATTATTTCCTAACT
TAATTCTACATAGTTGATATGCGGAACAAATAATTTGTAATGAAATTGCAAAGTCAAATT
TTCTAAAGTGTACATGGAATAAAGTTTGGAATAAAGTTTTGCACATTTTCTAAAGTGTAG
CTTTGGATGGAACGAAGATTATCAATGCATCGTTGTAGAGCGAGAGTTGTTTGATAGTTG
GGTCAAGGTATTAATTTCACAGTACAATTTTATGTACTTTTATAATCCCAATCATCATCT
AATATGTCTTAATTATGTTTGTATAGAGTCATCCTGGAGCCAAAAGCCTTCTACACAAAT
CATTTCCACATTATGATGATCTGTCCTATGTCTTCGGCAAAGATCGGGAAACATGAGCAT
GTTCAGAGACCTTTGCTGATGTGGGATGTAATGTGCATTACAATTTTAATGATGGTGTTC
CCTTGGGTGATTCACATGATCAAGACATCCCGACAATGTATAGCCAATGACTTGATATGT
CACCAGATGAGATGTTAGAAATACGTGCAGGTTGATCAGATGAAAGAAGAAATTATTGAA
GTGAAAGTAAGAGAAAAAAGAGTGGCCAACAATATGAAGGGATAGATGTGATAAGTAATG
CAATGGAAGTTAGAAATGACAATTAAAAGCAATTGCAAATTGACTTAAAGAAAAGTGTGT
AACAGAGGTTGAATTGCGTGCTAAAGTCGTGAAAGAACTGCAAGATATCCCTGAACTATG
GAATCGAGACAAGGTAAAGCTTATGCAAATCATATTCCATAGGGTGGATGCCATAGAGGT
AAAACTTAAATTGGAGTATTGCAAGGTTCTCTTAAAAGATAATGTTGGACCAGTTGTCGA
TTTGATGACTTTCTACTTTTATTTTGTGAACTTGTTATCTTGGTTTGGTTTGTATTGTCC
TAAGTTTAATTACAAGTGTTATATGAAACTTTATATATTTATATTTCACTAAGCACATAT
TTGAGCTTTCGACTTCATAAATTAAAACAAAATAAATTGAGAGCCACTCTTTTCAGTGGT
CTTTTGTACTTGGGAGCTTTCCTCTAAAATCACTCTCTTTATATAACCAACTTCTTGCAT
GTTTTGGTTGGGTAGAATTTTTTTTATAAAAAATTTAGCTTTTTTCTTTCTTTCTCTATT
ATTATTATTACTAATTTGTAATGTTGTGGTGAAGGTGTGGGGATCTGCCAAAAGTCTAAA
ATGGAGTTTATTGTAAAAAAAATGGATAAATGTGATTAAAGTGGAATTTTTGTTTTCTTC
ATAAACCTTGTTTCTGTGTTTCTTTGTGGGATAGTTATAGTTAAAGACAATATGTTCTTT
TTTCTCTATTTCTACAAATTTCTATTTACTATCAATTTTCTACATCAAATTATTGACTAA
ATTATACCATCAAGAGACTAAAGTATAATAATAACACATCCATTCATATATCTTTTACCA
TGATATTGAAAGGTAAGCTCTCTTAATTATGTTTTTGAAAGGTAAGATTTCATCTGCTTA
GTAATTATTTTAATTTCTTTTTTTTTTTAAATTAAACTTACTTTCTTCCATTTTTTTACT
ATGTTTTGTTGATCTTTTAAGCATAAGAATATTGTGTTTGTAGGAATTAGTCAAAATTCC
AAAATTTTAGTTGTCAAATTTTGAGTTGGTTTTTCTATAAAAAAAAAAAAACATGGATAT
CGAAGTACTTGATTTAGAAGTGAAAGATGTATTTTCACCTTCACTCTCAACTCTTTCACT
CACTGTGAGGGGTTGCTTAGCATTTAAGAAATTTTTGCATGTCAACCCTGCAAATCATGG
TACAAGTAGAATTGAACGCTCATTGGCATAGACATCAAAAGTACAGTAAAAGAAAAACTC
AATCATACAACAAAAAACAAACTTACATATGAGCTTAAGCAACCAGAAAGGTATAGGTCA
AGAATTGAAGAAAAAAAAATCAATTATGTTTAATAAGGGAGAAACAAAATCCAACTTGTA
CCAATATTTGAAAAATCAAATGAAACAAATGGAGTAAAAAGAGTTAAAGAGAACAACATT
ATCCCAAATTAGGGAGGAAAAAGAAAACAAAAGTCCTTACAGCGATCCTCCCTAATCAAC
AAAAATACATTTTATAAAGACCATTAAAGGTTTCAATAGCCACATGATAGAGGTATGAGA
GATTGAGGGTCTCTAAAAGGTTCAATCCTTGGTGGTCTCCAATCCAAGGTCAAACGTGAC
GTAGAGACAATAGACTTTTTAGAGAGGTTTTGAGAGGTCATTAATATAACACCTTTGTGA
GGGACTCGACCACTAACACGTTCTGTACTAGTCTATTTGGCCTAATTATCTCTTGTAGTA
GTTTGGACTCCTTTGGTTGGCTTTTCATTTTCTATGTCCCAGTGCATTCATTTTCTCCGT
GAAACTCTTGTTTCTCATTTCTGGAATTTAAATACACGACGGGTACTATACATAGAAAGG
TAATAAAAAGAATTTGGCCATCCTGTACAAATAATTTAGCTCGCATCATAACATAAGCGG
TCAAATTCTGGTTGCAACATGTTTATTGCTCTAATGATTTCAAGATACCTACTATTGATG
AATGCATAAAGTATTCATAAAATGCACGAGACGAAGTGTATCAATGGAATGCACGCCAAG
CCAAACATAATGTCGAACCTAGTTGTGCATCAATGATCCACGACTTCAATAAATGTTCTT
GTTTGCTGGCTAAAAGTAAGATTAAGGTAATAATCACATAAACATAACTTGTAATACAGG
ACCTTGTGATTTAATATGACTTTCCACAATGTATCAAACTCCCAGCCCCTAAGAAAAGGC
CAAATATGGCAGTACTTCCAAGTGTTGTTTTTTATCCAATATATCTAATTTTCAATAGTC
CTAACACCTGCAACAACAGATACAAGTTTAGTCAATAATTCATTCTCATCTATCATCATC
AAAAACTGTTTCAAGTCTTTTTTTTTTCTTTTCTTGTAAACCTTTGGGCTTTTAAAACTA
AAACTTAACATAATAAGAATGGAATAATTGAACCAAACGTAGAAATATTCAGGAATACGA
ATAATTTCCTATAATCTATGAGTTTTCCTCTCCTCAAAGTCATTTAGAATGACATGAAGA
AGAATATAAAAATATGAGAAAAGATTATGAAATTTGTTTCGACAAGGACAAAATCTGTAG
TATTTTATTTTTCACTTCAAAGTTGGTTGAGTGCGAATTTTGATCCCATGCTAATAAAAC
ATAACTTTGGTAATCTCCCATGATAATAGAATTCCTAGCAAGGCAGTGCCGAAATCTCAT
ATTAGTTTCAAGATGCTTAGATAAAACACTAGTTAACTGGAAAAAGATTAACTATTCATG
ATAATTTGATGAGAAACTTTAGATTGTCATAACAGAGTTAGAGAGCCATGGTTGAATTTA
TGGGAGATAGTATTACCTTAAATCTAATGGCCTCATACCATAAACAGCACCTAGAAAAAG
AAAAAGAAATCTGTTAGTTCTAGAATCCTCAGCCAACACATACTACATACTTCAAAATTC
AGATCAAAACATAGAAAGAAAAATATATAGAGAGAGAACTTTGATCTAATATTGATGTCA
TCAAGATTGTTGCACTAGCTAGTTCATAATGCTCGACACTCATGGGGAGTTTGATACTTA
AAACTGGAATTTATCACATCCAAACAACCAAAAAGGTTTATTAGCATGGGAAGTTGTACT
AATAACAAGGAAAGCAACTGATTAAATTCCAACATCCATGATTCATGACTTTGAGGTGGT
CTCGTTCGTTACAGTTTAGGTTGGTTTCTACACAACCAACACCATCAATATTATTACTAT
CAACTCCACCTCACGGTAAACGAAGAAACTTCCAAGAATGTCAAGTTTCTAGAGTGGCAT
AATTAGAAGCAAGGACTTTGCGTTAGGGAGTTAACATTATAGATTATATCAGATATGCTT
CCTATAAAAAATGATTATATATAGGGACAATCTTCCTTTGTGTTTGGACTGCACCCATGC
ATTTATAGCACGAGAGCATTTAAGGAATTAGATCACATCGCATCCTTTAGAGATGGCAGT
TTGCTACCTTGATTTCCAACTTTTGTCGAGCCCTTTAGAGTTAGTTTGGTTTGAAATAGA
GATTGTAGTCTTATGTGATCAAGGTTGTGAAATATCTCACTAGATTTTTTTTTAATGGAA
CATGTGACTAGAAGAGAGTAAGGGTTTTGAGAGGTCTTGGGAGGAGTTGAGACCATTGAT
GGTTTAAGGCATTTTTAGTTAAAAACATTACTTTATCTCTCGTATATCTAAGACAAGCCA
AGCTTATTTTCTTCTTAAAACATACTATAATTAGTCAAACAAGAAATTGTTAATACTCAA
ATACAGTTTTTATTTGACAATTAATTGTGTTAATTACAACAATAACTATAAAAATTGGTT
ATCCTCCTGGTTTGTTTAAAAATCAAATCAAGAGTTTAACTAAATGAAATGCACTACAAT
GATAATTATGCTATTATCAACAATACACAAACCTTGGATATTGAGTGATGAGGATCTCGA
AGATTGACCAGTAGATTATCACTTTTCAAATCAAAGTGCACAATATTCTTTTTGTGTAGG
TGTTCCATTCCAAAAGCCGCATTCATAGCAATCAAGAGGTGCTTCCGCTTTTCACGACTC
CTGCATCAATTGTATTTTATGCTTAATATAAGGGTGAAGATACATTATACTGCAACTAAC
TTCTAACAAATTAAATTAAACATATGAAAAGTGAGAACAATTGTTACTTTTCATTCTTCA
ACAAAGCATTTATGAGCGAACCATTAGCCATAAATTCTGTTACTTCTAAAAATCTTCTCA
CTGGTACAATATAAAACAATAAAAAGGACTTGAGTCAAGGAACAAAAAGAAAAATACACA
AATAACAAAAGAAAAGAATAGCCAATTAAACAGCAAACAAATGAGAACAATTGTTACTTT
TCATTCTTCAACAAAGCACTTATGAGCGAACCATTGGCCATATGTTCTGTTATTGTGGCC
ATAGATCTCCCAAGCCCATCATGCACGACACCATAAAAAGTACCACATTTGGGTGGTGCA
AATCAGCAAACTTAATTGCTTCATTCTAAAAATCTGCTCATTGGTACAGTATAAAACAAT
AAAAAGGATCTGAGTCAATGAACAAAAAGAAAATACATGAATAACAAAAGAAAAGAAAAG
CCAATTACTTAAAATGAACAACCTTGCGATCTTGTTTAGAAGGCTTCCCAACAAAACACC
TATCATCGACTCATTTTCAAGCAACATTAGTTCCCCTCCATTTTCCATGATAAAAAGTGC
CAAAGGTGCCAAACCCCAATTCTCTTAATTCTTCAAGGTCACTATTGTTTATTACCCGAA
GGAAAGAAGAAAAAGAAAAAGAAAAGGATGTTCGGATGGACAATTTAAACATAAAGTGCA
ACCTTAAGGTTGAAAATGGAAAACTAAGTATTACCTGCAAGCGGCCAAGGCCTTTTGACA
TTGGAAAACCAAGATTTGCTTTACCTGAAAGTCTTGTCCTGCCATCGTGGGCAAACATGA
AACAAGAATAATTATGGCAAAAAACGTGACATATTCCCGTTGAATAGCCAAATGAATGAT
GTGTATGTTGCATCTTGTTTTGGAGAATGTTCAGCATTGTATTGGTGTCTTATTTACACT
TTGTATAAATCAGTCAGATGTCTTGAATGGTGCTTTTGCATTGCTTTGTTTGCATTCCAC
TCTCAGATAATGGAAGACAATAAAAATAATCCTCTTGTTTTACTTGTGTTTTAGTATGCT
TCCTTTTATCCATTGTTTGGAACTTTCCTTCAAATGGTTGAGCTTCTGGTGTCAAAGTAC
CATCACATTTGTTGTAATTTATTGAGCTCTTTAGTTATTTTATTACTCTAGTTGAATGGC
ATAACTTTCGTTTAAATATACATTCAAATCTAATCTTACTTTAACCACTAGTATATGTAT
GTATACGTGTAAACAAAATCTTGTAATATTGTGTTATCTTATTAACTATGTTGTGAAGTT
TATGTAACATTTCACTTGATTGTACTTTTTTTTAAAATAGGACATTTTTTTCATAATTTT
TCAAACACAACTAATATCTACTTGGACTCCTTGTACTCCTTGTAAATGGAGTGTATTCTT
GATTAACTTAAACACTTAAATTTTTTTACCACACATATCAATTACTAAAATTTCATAATA
TCAAAATTCAACATATCCATAAGTTAAAAAACATATTTTGTAATAATACTCGAAATTTGG
GATGGGTAGTCTGGGTTGTTAGTGTTGTCAGTGTTAGAATACCCCTAGTGGTTTGTGTAA
AAAAAGTCTCCTTTTAAAAGTTGAAAGATGCCCTTAAACTTTCGAAAACGGTTCAAAAAT
ACCATTGTCTTTGGTTTTAGATGAAAGTCGCTAAAGTTTTGTTTAAAAAATAATCATCAA
CTATTGAAAAGTTCTGTTTAAAAAATATTGATGAATTATTGAAAGTTCCATAAATATCCT
TTTAAGCTTAAAAAAAATTCAAAAATATGTTCATCAATCCAATTCATACACCTATTTCTT
TACACTTATAATAAAAAGCCCATAGAAAGTAGAGAACTTTTCACTCTTGCCTGAAGCTAC
AATAGCCCGTAGAAAGTAGGAGAGTTAAGCTTGTTAGGTTAGAATGCGTCGGGTTCGTTT
GGGATCAAAACTTGCATCAGAACTCTTCACTCACGGTCGAAGCTACAATAGCTGGTAGAA
AGTAGGAGAGGTAAGCCTATTAAGTCATAATGCATTGGGTTCTTTCAGGATCAAACTTTC
GTAGGAAACTCTTCACTCTCGACCGAAGCCACAATAACTTGTAGAAAGTAGGAAAGATAA
GTTGGTCAGGTCAAAATGCGTCGGGTTCCTTCCGTATTAGTATTTGCGTAGGGAACTCTT
CACTCTTGGTGAAAGCAACAATTTCCTGTAGAAAGAAGGTGAGTTGAAGCGATTAGATCA
TAATGCGATGGGTTCCTTCGGGATCAATACTTGCGTAGGGAACTCTTAACTCTTGGTGGA
AGCAAAAATAGCCCGTAGAAAGTCGAAGATTTAAGCCAATTAGTTTAGAATGTGTCGAGT
TCCTTCGGGTTCAAAATTTTCGTAGGGAACTCTTCACTCTTGGTCGAAGCAACAATGGCC
GGTTGAAAGTAGAAGAGTTAAGCCAGTTAGGTCAGAATGCATGTTTGGTTCTTTAGATAT
CCGAACTTGCACAGGGAAATCTTCACTCATGGTCGAAGCAACAATAACCTGTAGAAAGTA
GGAGAGTTAAGCTGGTTAGGTCAGAATGTGTCGGCTTTCTTTGGTATCAGAACTTGTGTC
GGGAACTCTTCACTCTCGATTGAAGCCACAATAGCTCGTAGAAAGTAGGAGAATTAAGCC
GGTTAGGTTAAAATGCATCGGGTTCTTTGGGATCATAACTTCTTCGACAACTCTTCACTC
TCGGCCGAAGCCACAATAGCCCGTAGAAAGTACGGGAGTTAAGCCATTTATGTTAGAATG
CATCGGGTTCCTCGAGAATCAGAACTTGCGTAGGAAACTCTTAACTCTTAGTCAAAGCAA
CAATAACGCATAGAAAGTCGGGGAGTTAAGCCGGTTAGGTCGGTATGCATCGGTTTCTTC
GGAATCAAAATTTGCTTAGGGAACTCTTCACTTTTGGCTGAAGCAACAATAGCCCGTAGA
AAGTAGGAGAGTTAAGCTGGTTAGGTCGGAATGCGTCGGGTTCACTTCGTATCAAAATTT
TCGTAGGGAACTCTTCCCTCCTGGCCAAAGAAATAATTTCATATAGAAAGTAGGAGAGTT
AAAGCGGTTAGATCAGAATGTGTCGGGTTCCTTCGGGATCCATACTTGCGTAAGGAACCC
TTAACTCTTGGCTGAAGCAAAAAGAGCCTGTACAAAGTCGGATAGTTAAGCCAATTAGGT
CAGAAATGCGTCGATTTCCTTCAGGATCAAAATTTTCGTAGGGAACTCTTCACTCTTGGT
TGAAGCTTCAATAACCCGTTGGAAGTAAAAGAGTTAAGCCAGTTAGGTGAGAATGCGTTT
AGATCTTTCGATATAAGAACTTGCGTAGGGAAATCTTCACTTATGGTCGAAGCAACAATA
GCCCGTAGGAAGTAGGAGAATTAACTCGGATAGGTCAGACTGCATCGAGTTCCTTTGGGA
TCAGAACTTGTGTCAGGAACTCTTCACTCTCAGTTGAAGCCACAATAGCCCATAGAAAGT
AGGAGAGTTAAGCCGAATATGTTAAAATGCATCGGGTTCCTTCCTGACCAGAAATTTCAT
GGAACTCTTCACTCTCGGCTAAAGCCACAATAGCCTGTAGAAAGTAGGAGAGTTAAGCCA
GTTAGGTCAAAATGCATTTGGTTCCTTCGATATTAGAACTTGCATAGGGAACTCTTAACT
CTTGGTCGAAGCAACAATAGCCCATAAAAAGGTTGAGAGTTAAGCCGGTTAGGTCGGAAT
GCGTCGGGTTCCTTCAGGATCAAAATTTGCGTAGGGAATGCTTTCTTGGCCGAAGCAACA
ATAACTTGTAGAAAGTAGGAGAGTTAAGCTGGTTAGGTCAAAATGTGTCAGGTTCCTTCA
ATATCAGAATTTCCATAGGGAACTCTTCCCTCTTGGCCGAAGCAATACTATAGAAAGTAG
GAGAGTTAAAGTGGTTAAATCATAATTCATTGGGTTCCATCGGGACCAATACTTTCGTAG
GGAACTCTTAACTCTTGGTGGAAGCAAAAATAGCCTGTAGAAAGTAAGAGAATTAAGACG
GTTAGGTCAGAATGCATCGAGTTCCTTTGAAATCAGAATTTTCGTAGGGAACTCTTTACT
ATTGGCCGAAGCAACAATAGCCCGTTGGAAGTAGAAAAGTTAAGCCAGTTGGGTCAGAAT
GCATTTGGTTCTTTCGATATCAGAACTTGCATAGGAAAATCTTCACTCATGGTGAAAGCA
ATAATAGCTCGTAGAAAGTAATAGAGTTAAGCTGGTTAGGTTAGAATGCATCGAGTTCCT
TTGGTATCATAACTTGTGTCAGGAACTCTTCCCTCTTAGCTGAAGCCACAATAGCCCATA
GAAAGTATGAGAGCTAAGCAAAATAGGTTAAAATGCGTCGGGTTCCTTCCAGATCAGAAC
TTGTGTTGGGAACTTTTCACCCTCGGTTGAAGCCACAATAGACCATAGAAAGTAGGAGAG
TTAAGCCGAATAGGTTAAAATGCATCTAGTTCCCTCGAGATCAGTACTTTCATCAACAAC
TCTTCACTCTCGACTAAACCCACAATAGCCCGTAGAAAGTAGGAGAGTTAAATCGGTTAG
GTCAGAATGCGTCGGGTTCCTTTAGGATCAGAACTTGCTTAGAGAACTCTTCACTCTTGG
TCGAAGCCACAATAGCCCGTAGAAAGTAGGGGAGTTAAGACGGTTGGGTCAGAATGCATC
GGGTTCCTTCAGAATAAGAACTTGCATATAGAACTCTTAACTCTTGGTCGAGGCAACAAT
AGGTCGTTGGAAGTAGAAGAGTTAAGCTAGTTCGGTCAAAATGCATTCGGTTCTTTCGAT
ATTAGAACTTGCGTAGGAAAATCTTCACTCATGGTCGAAGCAACAATAGCCCATAAAAAG
TAGAAGAGTTAAGCATATTAGGTCAGAATGTATAGAGTTCCTTTGAGATCAGAACTTGTG
TCCGGAACTCTTCACTCACGGCCGAAGCCACAATAGCCCATAAAAAGTAAGAGAGTTAAG
CCGATCAGGTTAGAATGCGTCTGGTTCCTTCGTGATCAGAACTTGTTGGTGAACTCTTCA
CTCTCGACCAAGCAACAATAGCCTGTAGAATGTAGGAGAATTAAGTCGGATAGCTCAGAG
TGCGTAGGGTTCCGTCCGGATCAAAACTTTCATAATGAAATCTTCACTTATGGTCGAAGC
AACAATAACATGTAGAAAGTAGGAGAGTTAAGCCGATTAGGTTAGAATGCGTCGAGTTGC
TTTGGGATTAGAACTTGTGTGAGGAACTCTTCACTCTCGGCCGAAGCCACAATAGCCCGT
AGAAAGTAAAAGAGTTAAGCTGGTTTGATTAAAATGAATCGGGTTCTTTTAGAATCAGAA
CTTGTTCGTGAACTCTTCACTCTCGGCTGAACCTACAGTAGCCCGTAAAATGTAGGAGAG
TTAAGCCGAAAAGCTCAAAGTGTGTCAGGTTCCTTCCGAATCAGAACTTTTATCGGGAAC
TCTTCACTCTCGGCTAAAGCCACAATACCCCATAGAAAGTACGAGAGTTAAGTCGGTTAG
GCAAAAATGCATCGGGTTCCTTCGTGATCAAAACTAGCGTAGAGAACTTTTCACTCTTTG
GTCGAAGCCATAATAACCCGTAGCATGTAGGAGAGTTAAGCTGGTTAGTTCAGAATGTGT
TGGGTTCCTTCGAGATCAGAACTTGTGTGGAGAACTCTTCAATCTTTGTCGAAGCCATAA
TAACCCATAGAAAGTAGGAGAGTTAAATCGATTAGGTCAGAGTGCATCGGGTTCCTTCGA
GACATGAACGTGCATTAGGTACTCTTCACTCTTGGATGAAGCAATAACAGCCCATAGAAA
GTTAGAGAGATAAGTCGATTAGGTCGCAATGCATCGGGTTCCTACGGGATCAAAACTTGC
GTAGGGAACTTTTCACTTTTGGTTGTAGTAACTATAGCCGGTAGAAAGTAGGAGAGTTAA
GCGGGTTAGGTCAAAATCCATCGGGTTCCTTTGAGTTCAGAACTTGCGTAAAGAACTTTT
CACTTCGCCGAAGCCACAATAGGCCGTAGAAAGTAGGAAAGTCAAGCCGGTTAGGTCAGA
ATGCATCGGGTTCCTAAATTGCATAAGGAACTCTTCACTCTTGGTTGAAGCAACAATAGC
CTGTAGAAAGTTGGATAGTTAAGCTAGTTAGGTCAGAATACGTCAGGTTCCTTCAGAATC
AAAGCTTGCGTAGAGAACTCTTCACTCTTGGCTGAAGCAACAATAACCGGTAGAAAGTAG
GAGAGTTAAGCTGGTTAGGTTGGAATGCATCAAGTTCTTTACGTATCAGAATTCACATAG
GGAACTTTTTACTCTTGGCCAAAGCATCAATTTCTGTAGAAAGTAGGAGAGTTAAAGTGG
TTAGGTCAGAATGCGTCGGGTTCCTTCGGGATCGATAGTTGTATAGGTAACTCTTCACTC
TTGGCCGAAGCAACAATAGCTAGTTGAAAGTAGAAGAGTTAAGCCAATTAGGTCAGAATG
CGTTGGGTTCCTTCGATATCAGAACTTGCGTAGGAAAATATTCACTCACGGCCGAAGCAA
CAATAGCCTGTAGAATGTAGGAGAGTTAAGCCGATTAGGTCAAAATTCGTTGGGTTCTAC
GGTATTCAACTTTTCCTTCCTTACACTTCTTTTTTTCTTGTTCATTTTATTGATATAATT
TTTACCACAACTCATCAGATAGGAATTGATAACCATTTTCTTTTTTAGAACTGTTTTCTT
TTTATTTTAAAAATTAAACATATATACAATGCTTGCACTTTTAAGATTAGTGGCGATTTA
AGAAGAATGATGATGGTTCATTCGTGACTTTCATTTGTGGTTCTAGGCCTCTAAATTTTT
TTTCAATTACAATACTATGACGTCAAATAACTGTCGCGAAAAGTATTATCCGAAAAGTTT
CGCCTTTTCCCGCGCGTTTTTTTTCCTTTTGTGATAATTTTTTTTCCTCCCTCCATTTTG
TGATATAAACAACTGTCGTAGTAGATAATTTTTGTTGTAGTGTTACTACATTTGGAACTT
GACAAAAACCTGTTTGCTAGATGATCCCTTATATGACTCAATTTCTTTTTCCTAGTGTTT
TTATTCACTTATAAAGTCATTTCAAACACAATACTATACATTTGATTTGTGAACTTTAGT
CACTATGGTTTCTTTACCTATGCATTGCCAAATCAAGCACTATACCATAAAACTTCTAGG
ACTAACTTATGAATTGATCAATTAAAATGACATGATTTGCACTATAGACGCCTTTTGCAC
ACCACTTAGGTTGGTTTAGCACTATAGTTCTTGTCTTATTTACCATTTTTGGTCGTTAAT
TCCTTCTTTGTTTTTCAATTTTTGGTAGTTTATGAGTTAAGAAAGCTCACACTTAAGCAT
TGTTTGATAGTCTTTACAGCCTAAGCACCTCTTGGACACTACATAGGTTGGTTGGCACTA
TAGTTGATGCACTTGCACACTTGGTTTCCATTTAAGGTCCTTAAGTCCTTTTTGGTCACT
TTTTGGTAGGTTATGTGTTGGAAATTGATAAGAAACCCCTAGGCATTGGATCTAAGAATC
ATGTTAAACAACAAGACTCAAAGAACACAACCCCACTAGCCGCAAAACCAATTTGATTTC
AACCCCTAAGATAGGCTACATACAAATTGCTTAGATGATCTAAGAAACCAAGGATCGAAC
AAAATTAGAAACTCCCATCAATCCTTAATCTTCAAAACACTCCACAAGTAAGGTAGATCA
ATTCTCACTTGAATGCTTCAAATGTTTGTGCATTCTATCACAACAGACAAGAACAAAATT
CTACATTCTAGAATTTTCAGATTTCTTTCATCCCAAATTCTTCTTTTTAAATGTGGAAAA
ATTACAACCCTATTTATACTAATTAAAATATGAAATGAAAGGTCAAAACATTTAATTTGA
TAACCTTTCAACTAACATAATAACTAAAAACACATAAACATTATTTCTTAAACATTTAAA
TTTATGACTTTTGAGTTGCCCAAAATAACTCTTCAACTTCCAAGCATTGCATCTACTCAA
CTTCTTCATTTGATTCAATCATGATTTCTTGATCCATATCAGGAATGCTCACAGTTAAAC
ATTCTTGGTTTGTCTTTAAACCTTAGGCACCTTTTGGACACTACTTGGGTTGGTCTGGCA
CTATAGTTGTTGCTTTTGTGCACTTATTTTCATTTTGGGTCGTTAAGTCCTTTTTTCTGA
CATTTTGGTAGATTTTGAGTTGAGAAAGCTCACACTTAAGCATTCTTTGGTTGTGTTTAT
ATAATAGGCACGTTTTTTAAACTACTTAGGTTTGTTTGGCACTATAATTATTGCACATGC
GCACTTGGTTGCCATTTCGGGTCGTTAAGTTATTTTTTCAGATATTTTGGTAGGATATGA
GTCGACAAAGCTCACACTTACAAGTTCTTGGGTTGCATTTACAGCTTAGGCACTTTTTGG
ACACTACTTAGGTATGTTTCGCACTATAGTTGTTTCACTTAGGCACTTGGTTGCCAATTG
GGGTCGTTAAGTCTTTTTTTTTTACATTTTTGTTTGTTATGAGTCGAGAAAGCTCACACT
TAAATATTATTTGGTTGCGTTTATAGCTTACGCAACTTTTGGATACTACTTAGGTATGTT
TGACATTTTATTTGTTGCTCTTGGGCACATGCTTGCCATTTCGAGTCGTTAAATCATTTT
TTCTGACTTATCGGTAGGTTATGAGTCGGGAAAGCTCACACTTAAGCATTCTTTGGTTGT
CTTTAAACCTTAGTCACCTTTTAGACACTAATTAGGTTGTTTTAACAGCATATTTGTTTA
ACTTACGCACTTGGTTGAAATTTTTGTTCATCAAGTCCTTTTTTGTGATTTTTTGGTAGC
TTATGAGTTAAGAAAGCTCACACTTAAGCATTCAATGGTTGCCTTTACAACTTAACACCG
TTTGGATAGTAGTTAGGTTGGTTTGACACTATAGTTATTGAATTTGGGCACTTGGTTGCC
ATTTCGGGTTGTTAAGTCATTTTTTTCTCATTTTTTCGTAGCTTATGAGTTGGAAAAGCT
CACAGTTAAGCATTGTTTGGTTGATTTTAAGCCTTATGCACCTTTTGGACACTAGTTAGG
TTAGTTTGGCACTATATTTGTTGCACTTGGGCACTTGGTTGCAATTCGAGTCGTTAAGTC
CTTTTTTCTAACATTTTGGTAGGTTATAAGTAGAGAAAGTTCACACTGAAGCATTCTTTG
ATTGCATTTACAACGTAGGCACCTTTTGGACACTACCTAGGTTGGTTTGGCATTATAGCT
GTTGCACTTGGACACTTGATTTCCACTTCAGGTCGTTAAGTCCTTTTTCTCACATTTTTT
AAAGTTATGATTTGGAAAATCTCACACTTAAGCATTTTTTTTGCTGTCTTTAAACCTTAG
GAACCTTTTGGACATTAATAAGGTTTCTTTGGCACCATAGTTGTTGCACTTTGGCACTTG
GTTGCAATTTCGGGTTGTTAAGTCCTTTTTTCTAACTTTTGTTAGGTTATGAGTCGGGAA
AGCTAACACTTAAGCATTCTTTTGTTTCCTTTACAGCTTACGCACCTTGGTTTGGCACTA
TAGTTGTTGTACCTTGGCATTTGGTTGTCATTCCGGGTTGTTAAATTCTTTTTTCTAACT
TTTTAGTTGGTTATGAGTCTAGAAAGCTCACATTTAAGCATTCTTTGGTTTTCTTTAAAG
CTTAGGCACCTTTTGGACACTACTTAGGTTTATTTGGCACTATAGTAGTTGCATTTGGGC
ACTTGGTTGCGATTTTAGGTTGTTCAGACCTTTTTTTCTCACTTTTTGGTAGCTTATGCA
TTGGAAAAGCTCACAGTTAAGCATCGTTTGGTTGTCTTTAAATCTTAGGCACATTTTGGA
CACTAGTTAGGTTTGTTTGGCACTATAGTGTTGCATCTGGACACTTGGATGCAATTTGTG
TCGTTAAGTCCTTTTTTCTAATATTTGAGTAGGTTATGAGTAGAGAAAGCTAACACTTAA
ACATTCTTTGTGTTGGAATTTATGTCCTAAAACAGAACAAGAATTCTAACCAACGATAAC
AAAAAAATCCACCTTAACCCTTGATCCATGCCGTCCATTGGGAGGTACAGCACTGGACAT
GATTGAGAACTATCGGTTCCCAGCCGCAAGTTTCGACATCGACAAAGATTTTCCAAGGGA
AATGAAAATTTTGGAAATGGGTAGTGAAGAAAAATAAGGTTGAAAGGATTTTGTTTGGAG
AGTGGACAAAATTATGACCGATGTGGAGAAAAGGGAACATATGGGGTTCGGTTTACAGGG
ATTTTTCTTAAGGATTGTTGGAATAACAAAGAGATTGTGAGGAGATTTAAGGGCAACGAC
AAGAATGGCAGAATGTTAAATCCCAAAAGACTAAATGGCCAATTGAATGTTTAAGTAGAT
TGATTTGCCTGTTAGCTGTTTTCTTGCTTCTTTACGGAAATGGGGTAGAAAGAGTAGAAC
GATGACATAGTTCACTTTGTTTTTCTCTTTACAAAGTAGCCAATGACTTAAAAGAAAGAC
ATTGCACAACAAGACCATTAGAAAATAATATACGTAAGAAAGAATACAACGTAAGCAGAA
AAGAAATGGAAGAAAAATACCCCAAAACTTCAAAATGCAATATGATCATAACAAATTTGT
ATCATCATGAACA
>Contig8
AAGAAAGGAACAACATCTAAGAAGAAAGAAGATGAGGTTCATGCATTTGGTTTTCCTAAT
TTAGGGAACCACAAATCAACTTTTGGCCAAAGAAAACATGACCAAAGTTTTCCTTCATAT
ATAAGCAATGTTACTCATATCCCTTATAACAACTATGTACCAACCCACTCTCCCTCTGGA
GCCCCAAAACTTGTTAATTCAAACTTTTCTCGACCGTTTGTACAAGGTCAGGGTAGCAAG
ACCAACTCAGAAACATTTCGATTTGACCCAATTCCTATGACATATACAGAGCTTTTACCT
CAGCTAGTTCATAATCGACAGTTAGCTCCTATCCCAATAAATCCTATACAACCTCCTTAT
CCAAAATGGTATGATCCAAATGCTCGATGTGATTATCATGCCGGAGGAGTGGGACACTCA
ACTGAAAATTGTTTAGCTTTGAAAAGGAAGGTGCAATCTTTAATTAATGCTGGATGGTTG
AGCTTCAAAAAAGCTGGTGAGAAGCCGGATGTCAACAACAATCCACTTCCTAATCATGAA
AATTCAAAAGTGAATGCGATAGATTGTTTTGTTGGAAAGTGTAAAAATGAAGTTCATGAG
ATAAGGATGCCTATGGAAACACTTTTTGAAGGTCTTTTTGAAGCAGGATATGTTAGTTTG
GAGTATTTAGACCCCAATATAAGATACGAAGGATACGATGAAGGCAAACGTTGTATATTC
CATCAAGGAGTTGCAGGCCATCCTATCCAACGATGTTGTACATTTAGATCTAAAGTACAA
CAATTTATGGATTCGAAGATACTCACAGTATACGAAGGACAAGGAAAAGATGAGATGAAA
GACAATAAAATATGTACATTAATGGATGAAGTTGAAAAAAAGGAAAATCCCTTTTTACCA
AGGCCTTTGACAGTCTTTTATCAAGAAAATCGTAATAAATCAACTTCCTGCAATCCTAAA
CAACTCACTATCCAAGTACCGAGTCCTTTCAAATTTAAGGATTTGAAAGCAGTGCCATGG
CGGTATGATTGCCAAGTCATTACAGGTCCTTCAGTTGATAATATTACAGGAATCAGCGGG
ATAACTCGAAGTGGAAGATGTTATAAACCAGATAATTTAACAGCTCCTTCAAGTAGTTTA
ACATTGGGGCAAGGGAGGAAAAGTGAGAAAAGAAATGTGAATGAACATGACAAAGAGCAG
GATGTAGAGATGTCTGTCATAGCAAAAGATATAGAATGCAAAAAACCTGTTACAGATGAG
GAAGCAAACGAATTCTTGAAAATAGTAAAACAAAGTGAGTATAAGATCATAGAGCAAATG
CATAATACTCCAGCTCGAATTTCTTTATTATCTTTGTTTTTAAATTCAGAGCCTCATCGC
AAAGTGCTATTAGATATTTTGAATAAGGCACATGTTGGACATGACATTTCAGTGGAAAAG
TTCAGCGGAATTATTGGAAGCATTACGTCTTCAAATTCTATAGTCTTCACGGATGATGAA
ATTCCCCCTGAAGGTTTAGGCCATATAAAAGCACTGCATATTCAAGTGAAGTACAAGGAT
TATGTTATAGCAAGAGTTTTAGTGGATAACGGTTCAGCTCTTAATATAATGCCTAAATCT
ACACTATTAAAGCTCCCAGTGGACATGTCATACATCAAATCAAGTACTATGGTAGTGAGA
GCTTTTGATGGATCACGAAGAGAAGTAATTGGTGACATTGAATTACCAATCAAAATTGGC
CCATGTACTTTCAATATAGTCTTTCAAGTAATGGAGATAACACCTACTTACAGCTTTTTG
TTAGGTCGTCCTTGGATTCACTCTGCAGGAGTGGTGCCATCTACATTGCATCAAAAATTG
AAATTTATTGTTGGGAGTAAGATGATTTGTTTAATGGGAGAGGAAGATTTTCTGATAACA
AAACCGATATCAACCCCATATGTGGAGGCAACAGAAGAAGCTTTAGAGTGTTCTTTTCGC
TCTTTTGAAATTGCTCATGCAACTATGATGGAAGCAACTGCAGGTGAAGTAATAAAGTCA
CACATGCCTAAAGTTACGACAAAAAGGATGATGAGAAGTGGAGGATATGGTTTGAATCAA
AGCTTGGAAACACTTCTAAATACACCAAGCAATGAAGGGAGATTTGGTTTGGGTTATATG
CCAAACGTATATGATAAAATTAGGCTTCAAAAAGAAAAGAAGAAAAGGTGTTTGGAAAAG
CAAGGGATGATGGTGTTTGATCCAAGTCTAAAATTTATACCAGCATTATATGATACTTTC
AAGAGTGCTGGTATAAGTTACTCATCACGTGACTCTGATTCAAAACATTGTTTGTTAACA
AAGATGGAGAGTTTATCAATTGCAGCAGTGGCACAAGAAGCATCATTTGAAGATGAAACA
GTTTATGCATGTCCACCTAATTTTGAGCTTAACAATTGGGATGTTGTAGACCTACCTACA
TTTTCTGGAGATTTTCAAGAGTAATGATTAAACTTTTATTTGTTTTAATTTTCTAGTTGG
TTCTACTTAAGGCCACAGTATTTTGTTTGCTTTACAAAATGGAATGTACTTTTTTTTTCC
TCTTTCTTGTTATTTAATGAAATTTTCGCATTTTCCTTTCATTCTTTCTAATTTCTTCTT
CTCTCTGCTTTCTTTCTTGCATCTTGCAAATTAAACACAAAAGTCCAAACTTTTTCATAG
ACAACATTCATAAGAACGAAGATGTTAGTAATTCCAGTTCTACCCTTGATACCTTAATAT
ACACTATGGAATCTGACAAAGAGAGTGACGATGAAAATGCTGGGAGAATATCCTCAGAAC
TGTTAAGATTAGTAGAAGAAGAAGATAAGGTCTTAGGTCCTCACCAAGAGCTAGTTGAAG
TAATCAATTTGGGTTCTCAGGAGGAATCAAAAGAGGTAAAAATTGGCACATCAATGACCA
GTGAAACTCGAAAAAAAATAATCAATTTGTTACGTGAGTACTCAGATATTTTTGCTTGGA
GTTATCAGGATATGCCGGGGTTAAATACGGATATTGTAGTACATCGTGTTCCTTTGAAGC
CAGAATGCAATCCAGTAAGACAAAAGCTACGTAAAATGAAGCCTGATATATTGATTAAAA
TAAAAGAGGAAGTACAAAAACAAATTGAAGCAGGATTCCTCATAGTCTCCAAATATCCTG
AATGGGTGGCAAACATTGTTCCAGTACCTAAAAAAGACGGAAAAGTGAGAATGTGTGTGG
ACTATAGAGATTTAAATCGAGCTAGTCCAAAAGATAACTTCCCTTTACCTCACATCGACA
TGTTGGTGGATAACACTGCAGGATATTCAACTTTCTCCTTCATGGATGGTTTCTCAGGAT
ATAATCAAATCAAAATGGCTGAAGAAGATAGAGAAAAAACAACATTCATTACCCTTTGGG
GAACATTTTGCTACAAAGTAATGCCTTTTGGTTTGAAAAATGCCGGGGCAACATATCAGC
GAGCAATGGTTACACTTTTTCATGATATGATGCATAAGGAAATAGAGGTGTATGTTGATG
ATATGATTGCAAAATCCAAGGCAAATGAAGATCATACAACTATACTTCAAAAATTATTCG
ATCGGTTGAGAAAGTATCAATTGAAATTAAATCCATCCAAATGTACATTTGGGGCAACCT
CGGGAAAACTGTTGGGATTCATTGTCAGTGAAGAAGGGATCAAAGTAGACCCAGATAAAG
TGAAGGCTATCATGGACATGCCATCCCCTGAAACGGAAAAAGAAGTTCGAGCCTTTCTTG
GAAGACTGAATTACATATCCAGATTTATCTCACATTTGACCCCAACTTGCGAACCAATCT
TCAAGCTTTTACGTAAAAATAATCCAGGAAAATGGAATGAGGATTGTGAAGAAGCTTTCA
ACAAAATTAAGCAATATCTACAAAGCCCACCTGTATTGATACCTCCAGCTCCAGGACGGC
CGTTAATCCTATACTTGACGGTTTTAGAAGGTTCTATGGGTGGTGTTCTAGGACAACATG
ACTTATCAGGAAAGAAAGAGCATGCTATTTATTATTTAAGCAAAAAATTCACCGATTATG
AGTCGAAATACTCAATGTTAGAGCGAACTTGTTGTGCTTTGGTATGGACCGCTCACCGTT
TGAGGCAATATATGTTATATCATACGACATGGCTTATTTCAAAAATGGATCCAATAAAAT
ACATTTTTGAGAAACCGTCATTATCTGGTAGAATTGCAAAGTGGCAAGTTTTGTTGTCAG
AGTATGATATTGTTTATGTTACTAAAAAAGCAATAAAGGGAAGTGCGCTTGCTGATCATT
TAGCTGCCCAACCAGTAGCAGATTACGAGCCAATGAGCGTTGATTTTCCTGATGAAAACA
TATTTTTAGTTGAAAATGATGCTACGGATCATGAGACTTGGATTATGCTTTTTGATGGTG
CCTCAAATGAGTTGGGACATGGGATTGGAGTTGTACTAATTTCCCCAAAAGGAAAGGTAT
TTCCCCTAACAGCTAAGTTATGTTTTGAATGCACTCACAATATCGCTGAATATGAAGCTT
GTATTATGGGACTTCAAGCAGCAATCGACATGAGTGTTAAAAAGTTGAAAGTTTTGGGTG
ACTCAATGCTAGTAATACATCAAGTCAAGGAAGAATGACAAACAAGAGATGCTAAATTAG
TGCCTTACAGCCAATACACTGCAAAATTATCTCAAAATTTTGAGAAAATTTCATTTGACC
ATGTTCATAGGGAAGACAATCAAATGGCAGATACATTAGCCACCCTAGCAGTCATGTTTA
ATCTTAATCTTGAGTATGAGCTTTATCCAATCCAAATTACGAAAAGAGATGCGCCGGCAT
ATTGCATGAATATTGAAAATGACAACAAGCCATGGTATTTTGATATCAAGCAATACATAA
AGTGTAGAGAATATCCATATGGAGCTTCAAATAATGACAAGCGCACAATAAGAAGGTTGG
CCATGAACTTTTTCTTAAGTGGTGAAGTTCTTTATAAAAGAAACCATGATATGGTACTCC
TTCGGTGTGTTGATGTGGAAGAAGCAAAACAAATTATGATAGAAATTCATGAAGGAATAT
GTGGAACACATGCTAACGGACATACTATGGCCAGACAAATACTTAGATCTGGTTATTATT
GGACAACGATGGAATCAGACTGCATAAAATATGCAAGAGAATGTAAAAAGTGTCAAATTT
ATATGGATAAGATTCATGCAGCAGCATCTCCATTGCATGTCTTGTCAGCACCATGGCCAT
TTTCTTTGTGGGGAATTGATGTTATTGGACCCATTGATCCTAAAGCCTCAAATGGTCATC
GTTTTATTCTTGTAGCCATTGATTACTTCACTAAATGGATAGAGGCGGCATCTTACTGCA
ATGTTACAAGAGGAGTGGTGCTCAAGTTTATCAAAAAAGAGTTGATCTGTCGTTATGGTC
TACCAGAGGGTATTATTACAGATAATGCCAAGAACCTTAATAACAAAATGATGGACGAAC
TTTGTGAGAAATTCAAGATCAATCACAGAAATTCGACTCCATATCGCCCCAAGATGAATG
GGGCAGTTGAAGCAGCCAACAAAAATATTAAAAGAATCATTGAGAAGAGGACAACAACAT
ACAAAGATTGACATGAAATACTACCGTTTGCACTGCATGGATATCACACATAAGTTCATA
CTTCAACAGGGGCAACACCATTTTCTTTGGTTTATGGCATGGAAGCTGTCCTACCTTTAG
AAGTTGAGATACCTTCATTGAGAGTTCTCATGGAAGCTAAGTTAGATGAAGCTGAATGGA
TAAGAGGTCGTTATGAGCAGTTGAATTTCATTGAAGAAAAACGTTTGACAGCATTAAGTC
ATGGACAACTTTACCAAAAAAGACTAATGCGAGCATACAATAAAAAGGTACACCCTCGAA
GTTTTCGAGAAGGAGATTTAGTGTTAAAAAGGATGCTTCCATTTCAAAAGGACCATCGAG
GAAAATGGACTCCTAATTATGAAGGTCCGTTCGTGGTAAAAAAGACATTTTCAGGAGGAG
CTTTGCTTTTAACCAATATGGATGGTGTTGAGTTAAAAAATCCGGTGAATTCAGATTATG
TTCGAAGATACTATGCGTGAGGCCTTTTCATAGAAAATTTCGTAGTGTTGAAAGAAGTCC
GGAGTATTTCTAGGAAACTTACATTTAGTTCCTAGAATGCTATTTCCATTTGTATAAACT
TCCCCTTATCTCCTCTCTTTGTACTCCTATTCCAAGAATCGTTGTTATCTTTTCATTTCT
TATCATATATATCAAACACTTCTTTATTTGTCAATCCTTTCTTTCATCCTTTTTAAATGC
CATCAAAGTAGAGTAAACATCCATTATTCATTAGCCCATTTGTTCTATCTATTTGTTAAT
TAATAAAGATTCAGTACGACTTATTGTATTTGCAAACCAAGTAAAAGCCATGATTTTCTC
TTGTTAAGACTTAAGGAAATGTAGGCGTTTACAAGTCCAGACACATTTCTCTATGATTGT
GAGTTGCTGTAATTGGAAGTCTACATCCTAAAGGATTCATGTTTTGTGAAGTCCAAAACT
AAAACAATATTATGTTTTTACAACATAGTACAATCTATCGCAGTTGGATTCATTTGTTTT
GATACGAAGAGAGGCGAGTTCGACAGCTTAAAAAATTCTCGTGATATATGTCTTATTCTA
TCCTATGACGACAATGCTCATAAATTGTTAATGGTATTGGTAAAATGGAGTAGTGAGCTA
TTTATTCCTTTGAAAAGCACAATATATTTAAATTAAATTTCAAATAAGTTTTAAAAGAAG
GATGAGTCCACTTTATCAAATTTAGCCTTATAGCTAAGATTGATGTTTTTTTTTTTTTAC
AAATTTGGTTAAATCG
>Contig9
TCAAACACTGTTGATCAACATTTTAAACATCTTCGGGTGTTTCTAAATGTGATTAAAACA
AATGGTCTTGTGGTTTCCCAACCGAAGATCAAATTATTTCAAGTGAAGTAACGGTCACAA
AGCTAAAGGCAAGTCAAATCTAACGAAAAGCTGAGCATGAGCTTCAATCAGATTCAAAAA
AACGGAACGTAAACTCGTCGGAGCTTTCACAAAACTGAAGGCAAAGAAGATACAGTAGTA
GTTAGAGAAGCTAACGATAGGTGAACTGTCACGACGCAAATGCAAAGGACAGGCTTTGCA
GCGAGCTTCACAAACAGCAAGTAAACGGGCCGAGTTTGATCGGAATAGAACGAACGATAT
TGTCAGATCATAGATCTGAACAGAATTGGGGTGGATGTAGACTGAATCGCGACTGATCTG
GACTGAATCGCGACAGAGATGAATGGAGTCGCGACGGATTTGATCGAAAAGGTGTTTTGG
ACGAAGAGTAGAGGCAAATCTGGTCGGTCGGCTGATTCTGAGGTCTGCTACGCGTGAACC
AAGCCGAGGGGTCTTCACCGGCGAACTTCACCGCATAGAGGAACGACGACGGCAGCTGGT
TGACCTAGGTTATAGTTTAGGCTCTGATACCATTTGCTTGAATATATTATTGATAAAATA
TATTATGTATTCTATGTTTGTACATTAGAGAATAAATACACTATGAATACAAGAAAACAA
GGTAACAACTAAATTTACTCCTAATTTACATTTATAATATTTATTGATGAAATTGGAATG
GAAAATTATGTACGAGTAAGGAATGGGTTTACCGGAAAGTTTTTCAAAGTTATTCGTCCA
ATCAAGAAGTTCAAAAGCCATAATACCTCATCCATCCTTTGTGTTTGCAGCATCACATAA
ATCCATTCCTATTCAATTGCACCATCATTCCCATCGTCCACGAAAAACAGTGACATCTAT
GCTCGGATTCCGGAGACAAATGGGTGGAGATGTGAAAATTTGAAGTAGTCAAAAGCTAAT
ATGCCTTGTACGGTGTTTGATCAATATAATAATCAAATACTTATTTATTCACTATCCTCG
CAACTAAATTTGTTGGAATCCTTGCATCCCACGAATGTGTTTACTGTATTGAATAATGAA
ATTGAGAACCTTAACTCAATAAGGAGTGTCATATTGATCTTAGGGACTTCGAGGTGATAA
CTAAGCATGTGACGATTACCAGGTGATGGTGGGTTCTTCATACCATTTTGGAGACTCGAC
CTAAAACAACGATAATGAGAAGATTAATCTATATTCACTCCCAATATTAAAAAATTATAT
ATATAGTTCATAGAAAATATCGGTCCGAGGACAAGATGTTTTGCAAGTTGGAGGCCATGG
TGGCACACAAACATTTTTAGAAATAATCATAAAAAGCAAGTTCGTGAAAAAATAGTTTGA
AGTTAAATTTATTAAATGAACATCCTAATTAACGAAATTTGATAGGAAAGAATCATCTTT
AAAGTTAGGTAGGTAAGTAAACAAATTTCCTAAATCTTTGCAGACCTAATATGTAACGGC
CCAACTAATTTGTTAATATTATTTGATGGGGCGAATGCGTATTAAAAATCCACAAAGAGT
AATCTAAACTGGCAAGGAAGAAGATAATGGGATTTTGGTACACCTAGTTGAAGAAGATTA
CTCCCTTCCCTCCTCGCTTTTCCTCTTCCCACTCACGCCGCTCTTCCCCAACTCCAAGAC
CACCTTCTACAAGAAGAAGATAGAATCGTTTCCCTTTTCCAGGTCCCTCCTCTCTTTCTC
TTACAATCCTTCTTTTTCAATTCAATTTGGGTCTTTCCTTTATCTCTTTTCTTCTGTTGG
TTCTTCATTGCAATCTAGGAAACTTCGCATTCCGTCGTTTATATTAACGACCTTGAAATA
TAAAATTCGTCTTTCAATTATTTTGCTGTCATAGTTTGATAAAACTTTTAGGAAATATAA
TACGGCTAACCTTCAAGATATGAACAAGTTCCTTGAATCTTCATAATAAAATCATGAGGA
TGTTCAAGTTTAGAGTTGATTGATCGATCGAAGATCTTATTATTAATTAAGCTAAAATCT
GCTTTCATATCAGAAAGTTGTATTATAAAGAATCGAAAATTCATCATCAATAATCCGATG
GATTTTCTCTCTCCCCTATCTTTCCCTCCATGATTCTTAAACTTCTCTCCAAGCTTTCTC
TGCACACTCCCACGATCATAGATACAACTGTATCTTCAAACTCAAGATCAAAGTATGATC
TTTCAAAGGCTATCGCCAAACAAACCAAAGCTGAATCACAACTTGCTCAAATAGAAAATA
GACTTAAAAATTGGTCTATTCCAAAGCTTGAAGCAAAAGAGGTATATAGAATCAATACCT
TCAACTTTTCCCAGCAAGATATGATAGTTATCACTGAGGAAAACGTGGCGATGAAAGACG
AATTCACCACGGTCAAACTCTTGCCTGAAGAAACGCTCTTCAGAAGCAGAGAAAAATTCA
AATACCTCCATATCGAATGCGTGCAAGTTGCCTTAAAACCACTCTTCAGAGAAGGTCTAG
ACGTTTCAGTCTATCTTGCCTTAAGAGATAAAAGGCATCGAAGGTTCACTCCCTCTCTCT
TAGGGATTATTCAATCAAATCTTGAAAGGGGACCGGTTTACTTCAACTGTAAACCAAATA
TCACGATTTCTCTTCATGATGACACCATCATGGACACCTTAAGTCTTGATGTTCATTCTC
AAGGGCTTGAATTAAAGTAAGGATTGCTTTGCTGTAGCATATCGAATCTACTTAAAGCTA
ATGCATACAAATCTCTCTCCAAGAGCACTTTATGTCTCCCCTAAGGAAAAGACTATGCTT
ATGGAAGTCAATACAGAAAAGTCATCCATGACTATACCAAGAACTCTTCATTGGAAGGAA
TTAACAAAAAATCTCATATGGAGACTACAAGAAGAAACTGCTCCCATCAAAAGAAGCAGT
AACGAAGCTTCCATTACCGAATTTCCAGATGGTAATGTCGAAGTTCAATTCACTAACGAT
ATCTCCTATCCTCGGATAAGCGAGATAATGAGTAGTCGTCCAAGCACGTTTTCAATCAGA
TTAGAAGTGCCCTACAAAGATACTCTAAGGAGATCTGAGTCAATAAGGACATCGGTAGAT
TTTACTAGATCTATCCCCAATGTCCATTACGAAAGAGAAGACGGATCTCTTTCTCCTACC
CAATTCGACATGGAAAGGAGATCAGAACCCGCCTTCAATCAAATTAATGTTATCTCTGAT
GACAGAGAACGCTTCAGAGAACATTATATCAAATACGTAGAAACGTGGACCAAAGCTCCT
GCTGAAACCAAGAAACCTTTCCTCTACATGTCTGCTTTTGTGGAAAATGGTCGTGTCTCC
ATACAAGACCATTGATGAATCCAAAGTTCAAAAGGTTGGAGTTTGAGAAATTAAGAACAT
CCAACACCATCTGAACTTTACAAACAAAATTCTCTCTACAGTTTCCAAAGCTGTAGATAG
AATTGAAAATCTGGGATTGTCTTTCAAAAATAAGAATCCCGAGATTCCTCAAATAAACCC
AAATCAACCGATCTTTCAGCCTAACAGCTTTAATGTCGATAAACTTAAAGAAGATAACTC
AGACTATCTAGCTGAGATCAACAGATGACTTGCTGCTCTCTCCATTTGCCAAGAAGCAGA
AGCATCGGCCAAGCAAGAAGCAAAAATGGTTAATATGATTAAAAATAATCATAACCCCTC
ACCACAAGCTTCCACTTCAAAAATTCTTCTAATTGCCCAGTGGGTATAAATGAAGAATCA
CTATCCTCAACAATCTCCTCCTGATCTAGGATGGGACGATATACATCATGAGAAAAGAAC
TTATGATGGTCAATCACTCATCACCTGGAATATCGACGGATATTCAGAAACACAATTGAT
GAATACTTTTCAAGAAATGTTGTAGGCAGCCTATGCATTTAGCGCTAGAAAATCTATCTA
CGAAACGTCTCAAATTCTCATATTAGGTTTCAATGGAAACCTAAGAAGATGGTGGCATAA
TCAGCTAACTGAACACGATCGACAAAGGATCCTGACTGCAACAAAAACGATTGTAAAAAC
TGAAAACTCTTCAGTTCCAGTACAAACTGAAGAACCAGATATGGTAAATCAATTACTCTA
CACAATGACTAAACATTTCATTGGGAGTACCCAGATTCATTTCAATCTGGCAACAGAAGC
TCTTCTTGGACTGAAATGTCATAAGATGAGCAGATACAAATGGTATAAAGACACCTTCAT
GGCACGACTGTATACCCTAACAACATGCGACACTGATATCTGAAAACAGAAATTCGTTGA
AGGATTGCCGTATTATATTTCTCAAAAGTTCTATCAAACTATGACCGCAAATTCTGTCAA
CCAACAAATTGATTGGGCGAATCTAACTTACGGGGATATATCGTCCATAGTTCAAATGAT
ATGTGTTAATCTCTGTACAGAGAATAAACACACAACGAAGGTGATTAAAGATTTGCGACT
ACCGGAAGGAGTTGGGCACCTTCTGTAAACAATATGGTCTGTCCAACGGACCAAAGGAGG
AAAAGGAAAAGAAGAAGAAGAAGAATTATCCTTCTCGAAACATTATCTTCCGAAAGAAAA
AATCTAAGAATCAAGAGCCTCCTCGAAGAAGGAAGCACAATTACAAGAAGGGTAAAAGCA
GTAAGCATTACTCTTCAAAGGCCAAAACAATTTGCTGCAAATGCAATCAAAGTGGTCATT
ATGCTAATCACTGTCCTCTAAGGGACATAATCAATGCCCTCAAAATAGACGAAGAGACGA
AGCAATCCCTCCTCTATGCTATAAGGTCGGATGATGACAACTCTTCTCAAACAGAATCTT
CATCAAAAGAAGATATCATCAACGTTTTACAAGAAGAAAGATCTTCCTCTGAAGAAGAAT
TCTTCTCTCAAAGTGATTCAAGTGATGACGAAGGGGCTATTCCCTGCACCAGACAATGTG
CTGGACACATCAATGTCATCACTAAAGATCAAGAAACTCTTTTCGATCTCATCGATCAAA
TACCGGATGAAACAGCAAAGAAAACTTGTCTACTCAAATTGAGGCAAAGTATAGAAGAGC
AAACGCCTCAACAAACGGTTCATAGTTCGATAATGTACTCATATCAGAACATATTGAACC
GAATAAAAGGGCAAAACAAAAATGCTCATTCAAGTTGATGATCTTCACCATGAAGTAAAG
ATTCTCAAAAGGGAAGTTGCTGATAACAAGCAACGACTTACCTATCTTGAGAATGCTTTC
CAAGCATTCCAAGAATCTCCAATCCTGGAAGAATATCCGGAAACTTCAACAAGCGATTTT
GAAAGAAAAACCACGGGAAAGACTATTGATAGAAGAACCAAACTTTATCAATAGTATAAG
CAAAGTTCATGATCAGAAGTGGATGTCAAAGATAGTCTTTAAAGTTAAAGACTTTCAACT
AGAAACATTAGCCCTCTTCGACTCCGGGGCTGATCAGAATGTTATTCAAGAAGGCTCGTC
CATTTGAAATATTTCGAAAAGACGAAGGAATCCTTAACTGGAGCAGGAGGAAATCCTCTC
AATATCCAGTTTAAATTATCTAAAGCGCACATTTGCAAAGACAATGTGTGCTTGGTTAAT
ACTTTCATTCTGGTTAAAAACCTTAATGAAGGTATCATTCTAGGAACACCGTTCGTAACT
CAAATATATCATTTTCATGTCACTGAAGAGGGTATAGTGTCGAAGAAATTTGGCAAAGAA
ATTACTTTCGAGTTTACTCAACCAGTAACTCCCAAGTACATCTCAAATATTGAGGAAGAA
ATTCGTCAATTCATCAACAGAATCGCCAAAAAGGAGAAACAAATAGAGTTTCTTCAAGAC
GATATCAAAAGTTGTAAAGTGACTTCAGAAATCAGTAAGCCATTGATCCAACAAAAAATC
CAGAACTTCCAGCAACGACTTGAAAAGGAAGTCTGCTCAAATCTCCCAAACGCCTTTTGG
GATAGAAAGAAACATATGGTAACTCTACCATATGAAGAAGGATTCAAGGAATCACAAATT
CCTACAAAAGCCCGACCTATTCAAATGAACAAAGATCTAGTCAAAGTCTGTACAGACGAG
ATAAAGGATCTTCTCAAAAAGGGCCTTATAAGCCCATCCAAAAGCCCATGGTCGTGTTCG
ACCTTTTATGTCAATAACCAAGCCGAAAAAGAACATGGTATACCAAGGCTTGTTATTAAT
TACAAGCCCCTCAACAAAGTTCTCAAATGGATTAGATATCCAAGTCCTAATCGTCAAGAC
TTGCTAAAAAGAATTACTCTAGCAAAAGTCTTCTCAAAATTTGATATGAAATCTGGATTT
TGGCAAATCCAGATACACCCAACTAACCATTACAAGACGACTTTCAATGTTCCATTCGGA
CAATTCCAATGGAATGTCATGCCATTCGGATTGAAGAATGCTCCGTCCGAATTTTAGAAG
ATAATGAACGATATCTTTAACCCGTATCAAGATTTCACAATAGTATACATTGATGACATC
TTGGTATTCTCAAACACTGTTGATCAACATTTTAAACATCTTCGGGTGTTTCTAAATGTG
ATTAAAACAAATGGTCTTGTGGTTTC
>Contig10
GAGGATTTATCCGTAGGACCATCCGTAATTAACAGAAGTAGGACCATCCATATGGAAGGA
AGGACTCTAAAACGGAGTGGGTCCTATCCATTTAACCGGCCGAGCCTGTCTCCTCAGCGT
AAACAAGGTGGTCCATCCTCAACTGAATTTTCCTCATCAAGGGGTGGAAAAGGTTCTGCC
ACAACCGATGCCATGCCGATATGACCAGTGATTGGGGCCTGAGTTCCCCTTCAAGTTCGT
CATCCGATGCCTTATTGTCCCTATTGTACGACGAGCCTAATCCTCTTCCCCGACTACTGA
AGATGAGTGAGTTCTCGCTGTGGGTCGTTCGCGCTTGACTCTGTATTGCGCTTCAAAAAG
TATATTGAATAACCCTACCCCAACCCAAAAAGGTAATGAAGCACCTACTCCTAACAAAAA
GAAAGCGAGCCGCGCTTGACTAATAGTTTTCAAGTTTTGAATGAAATCATCACTCTAAAT
CATAGATATATTTCTATCATTGTATGTGGTGCGGGTTCTCGGGTTAGTTAGCCCATGAAC
CGACCTCTCATAATAAATGGATTGGTCTTGGGTTCGCCATCCTACCCAATTCATTATTAG
GATGAGCTTCTCAAATTCTTTGAGCCTCGTGCCCATCGCCTGAAGATTAATGGTTAGGTC
TGAATTCTACAATGGAGCTTGAGTCAATCTTCGAAGTCTTTATTCGGAGGAGAAGCCCGC
TTTGCCTGTTCATTGGATTGATAGCTTTTCCCTCTCCCTATGGTCGAGCTATTTCATCCC
TCTCCCGCCCCGCGTAGAAGGAGGAGTTTTCTACCTTTGCCTTTATTCTTCTTCTTCCGT
TCTTATTCACATCTTTGGTGTCCTACGAACTAATACTAGGTTATTCTATGAATGAAAGAC
CTTTCCCTCTTCTTTATTCTTACCTCTTCCTCTCCTTATTCTAATGGATAGTCCTACGGA
TAAATCCTCCGGACTCCGGACCAGTCTCTTTTCAGCTCTCCTTATCGTCGAGCCCTCGTT
CAATCTCTTTTTCCTTTCGCCCTCAACCTTCGATCCGGCGTGTGGATGTCTCGTCCCTCT
CCCTTTGGGCCAGAAACTGAGTCCGTCTTAGACTGAGTTAGTTCGGTATGGAGAATTTCT
CATTAACGAGATATATTTTCTCGTGCTTTTGCTTGAACAAAAGCGACTTATGTTTCCACA
ACTACTGAAACGGATGAAAGAGGTCCTCCTGTAGCGGTGGGGCTTCGTTCCTCCTCTCGT
TCATAAACTCACTCTCGCCTAACTCCTCTCGTCGAGCAGCATGCCTCCTACTCCTTTGAA
TGAGAAATTGCAGTTTGAGTTTGATCCCTCAATAATATGGGCTTCGGACCTCTTTCTTCT
TCTTCCTTTTATATTAAGCTACGTAGGCCTAGTAGGAGATACCTTGCCGTAGGTCATCCT
ATTACAAACATTCGTATCGTAGATTATAAGGGGTCCAGATGCTCAATGCAAGATTCGTTC
TTCTTATTTAGGTTCGTAGGTAAGTTGCCGTAGGTTCGTAGGTGATGCCGCTCCCGTAGT
AGGCCTCCGGAGGCTCAATGCAAGATTCGTTCTTCTTATTTAGGTTCGTTGCCGTAGGTA
ACTTCCCGTAGGTATGTAATAGTCAAGTCAATCATCAAAACCTCTCCTTCATACCTCAAC
CTAGGGCGCAACTCACTCTGCCGGTCTAGATGCTACGACCCTCGCCTCTGAATCTTCCCC
TGCCCTATTGCTTCTTGGAATGTTTTGAGCGTCAAATCAACGTCAAGAGTCTTTTCGACT
AACGAGTGGGAGACATCTCATAAAAAGAGAAATCAGCCTCAGGCGAGGAATCAGCCGATC
AAGTGGCTCTCGCAGCGCGGCTTGCCTCCGACCATGAGGCCTTTCCCTGAGAGAGATCCG
ATGCCTTTATGGTCGAGCCTTCTTCTCTTGGGGAGCTGCTTGTCGAGCCGGCTTCCGCTT
CCTTTGTTGGGTGGGACACTTATCCCGATTAGGTATAGACCCTTCTATCCGGGGCCGAGC
CCTCTTGAGGTTCGCTTCCTCTCTTTTTTGAGATTAGTAGCTAAAGCGGAGTTGACTGCA
AGGAGGCAAATGAGCTTACAAAAGCAGTAAAGATCGGGTAAGGGGAAGATAGGCTTTCTT
TGGTCCTTCTTCTCGCTGGCTGAAAGGGAAGAACTCTAGAAAGAGTTTACGAGGAAGACT
AATCAGTCTCAGTCGTAGTTTCGGAAGCTCTCTCTGTTTACGAGGTAACTGAACTAAGGA
TCGATCGGCGGACTTCTCTAAGTACTCAAAGCCAAGTATCGGTTAGGGGCCCCTTGTTCA
TTGAGGCGGTTAAGGATCGACCAGAAAGCAAGAACTCTTATACAAGAGAAAGCTTAGAGA
AGGAAAGCCTACGTCTTGACTTATTCCGTTAATATGGATAAGTAACTGAAATAGGAAGCT
CGACCTTCATGGCACTCGGATCGGGGCCGGCCCTTGCAGCTGAGGCAGCATAAGATCAAG
CGGTATTCCCTCTTTCATCGGTTGAATGAGTAACTCCATGAGACAGACGGAAGCGAAGCT
GCTTATTCTACTTAGCCCACGGAGCGGGATCTACCTTATGAGAAGGTATGAGATTGGCAG
TTTCATGAATCACTCTTGCTCAAAGAATTTGAGGAGTGGCTGTGGCACTATTCTCACGCA
ATATTCTTTGCGCCTTGAATGAGATCTTTCATGAATAACTTGAATCTCCAGCTCGCCTGA
CCCCTCTTGTAGGCCCAGGAAGAAAGTAGCGAGACCCATCAAAAAAGAATATGATCTGAC
TTTCAGTAGGTTCGGAGGCAGAAAGGGAAAGAGTCAAGAGTGCAGTTTCAGTTTCATTCT
CTTCTTAGCTTCTTATCTTCTTGTTTTCTTGTTCATATCCTCTTATTAGTTACTCGGGAG
GAAGAATTAGATCTTTCTCATTATAGTACGCAGAATGAGTGCCATCAAGCAGAAAGATGA
GTTTCATCATTCTAGCCTGAATGAATATGGAATGGAGTCTTGAGTCAAGAGTATGAATAT
TCGGAATTTGAGAGACCCTTTCGTAAGCTAGGGCACACGGCTCTCTCCCCGGACCCTCTT
GGATTGAATAGGCTCTCCCGGCCTCGTCTCATATCTGACAAGCTGTCGGTTGAATAACTA
TTCTTATTAGATCTGAATAAGGAAGAAAGTACATTGTTATTGGGTCCGACTATCCTAACA
ACGTGTAGAATCGGCGAATGAGAAAAAGAAAGGCCTTTCACTCCCACGGAGCGGGAAATC
AGTGTCAATGCTTGTACAAGTCAATTCAGAAAGAAGGCTCGTCACTTAGACGAAACTAAG
CAACTTGTTCAACAACAAGAGCTGAAACTGAAAAAGCAAGAGGAAGGCGAAGAACTGCCA
CCGCCTCAACTCAAACTACTTCCCTTTCCCTCTTAGCCCCGCAACGGATAAGTCTGACTC
AACCTCTGCCTATTCCTATGGAACTGAGACGGATGTTTCTGGTGGGGTTTCTCGAGCGGA
CTTAGCTTCTGCTTTTCCTTCGATCGAAGGCGCAGGGACTCCGTCCTTCTTGCGAAGAAA
TGCAAATGCTCCTCCCAGCTCAGAAAGACTCAAATTCTTTGAGCCTGCACTCCTCCTCTT
GAGGTATCAGTCGCTCTTTATCCTCCTCCTTTTATCTTTTCTTATTTCTTTGAAAAGAGT
AGGTTCACGCTTCGCACCTCGTAAATTACTGAAAGTGAATCCTTCTACATTATCACAGGA
AAACCCTGTATTGAAGAAGAAAACTCCCTTGTATTATTATTCATATCTTGATGAGGAAGG
ATCCCAAGGAGGTATAACCAATTTCATAGACCGAGAGTGAAGAAGGAGACTTCTGTCTCC
GCCGGTCGAGCCATAGCCATACCCTTTCGTATTCATAGAATACCGCTACGTGGGCCCAGA
TCCTCTTCCTAAACTCTCGCTGCCTCTGGATGTGACCTTGCTGCTTCCGGGAATGCCCTC
TCAGACTGTTCGCGCTTTGTCCCCTCTTTCTGTCTAGTGCTTTTCGTTCAGGTCAAGCTT
CTTCTTGAAATAGAAAGATTTCCACTCATCTGCCCCCTGTCCTCTCATCCCGAAACCTTT
GCTCTCGAGTTTGTCTATAAACTGCAAAATGGAAGGAAAGTCTATATTCCATAAATCAGT
CCAAGAACAAGAAAATCAACTAGGGATTCCCACGTAGCGGTTTGAATATAAGGGAAGAAA
AATCAGGCAATGGAATATAAAAAGGCGAAGGACTAGTTTGAAATCAAAGGCTCAAAGAAG
AAAATGAAGGATGCCTTGCGCAAAGAATTTGCGAATAAAGTCCAATGGGAGAGGTGCAAA
GAATATTGCGAGGAAGCGACTGGAAGGGAAGCAAGAGGTCCCGACTGCTGCTGATCTTCT
GGAGTAGTCCTAGCCTGGGCAAGATAATGGTTTCGCCGCCGAGAAGAAAGATGCTGTGCC
GGGTGATTGGAATCTTCTTCGGAGTTGTTCACTTATACAGAGGCTGAGAATCGGCAGAAG
ATGCTGAGCAAAGCTGCTGGCCTGAAGAGTGGGGCTGATCCGTAACATCAACTGCGGAAG
ACCCACTACGCGGTTCGAGTTGATGAACAGGAGAAGGCCGCAATACATCTCCATCACCAT
TCTCCCCCGGGGCTGATTAATTAGGTTAAAGAAAATATGAGGCGACCTCATTAAAGAGAA
GATGAAAGGATAATCTGATTGGACATAATAGCTTTTTTTTGGAATCAGACTCGTCCGGAG
CTATTTAAATAGTGGGACTGATTAATGGAACTGATTGTAGCAAAAAGAAGAAATATCCCC
CGTCCGGAGTCCGAAGGACTTCTTTATCCATTAGTAGTTAGGAGCAAAGAATATTGCGAG
ACCGGTCCGTCCGGAGGACTCAAGGATTCCGCTAAAGTTTAGGGAATTTGACTTTGGAGC
AAAGAACAAAATAAAAGGGACCAGATGACAGACAGGTCCGAAGGACTATCCATATTAACC
CGTCTGTCCTTCGGACCTGTCTAGCCTTCTGACTGTCCATATTAAATTAAGGAACTGAGT
AGGCGGTGGCCTTGGGACAATTTGTCTCTTAACAGCGCAGGAATATGAAGAAGTGCATCC
AAAGACTCGAAAATGCCTGCCTATAGGATGGTACTGCCTCAGTAAGAAGTTCGTGAGGTG
CCTCTCAAATTCTTTGAGCCTCTCTCTTCCCAAAAAAAAGGAGAGAGATGTCCCGTCCCT
TCTTTATGCACATCCATATACATAGCCAGACACAAAGGTCTACAATCCGGTCAAAATCTG
GGGTTCTTCTTGTTCATTCACTGATTGTTCTCTGACTTTTGCTCTAGTGGCTGGCAAAGG
CCAACCGAGAGGGGAGAAGGAATGGCTCAGGAATCGACTGGTTCCGAGCGGACTCATGGA
GCTGCTGCTTGGATTATCGTCAAAAAAGAGGATTTGTCTTTCTTAGCTTAGGAAATGACT
GAACTTTCAAGACCGCCGCTGGGAGGCGATGTCTGGTCTTGCGGTGCACTCACTCCCGTT
ACGAGAATGAAATGAGGCCCCAGCTCGACTCGAGACCAAGACTCCTTACAACTCGCACCA
GGTTGGTCTAGTAATTAGGGTTAGGCCTACGATTGATTTCAAAGTCAGCCGCTCCTCCCC
CCCTAGCCGCCATTGCTTTAATGGCGAAGGACTATTCGCTATTCTTAAGGGCTGATAGTT
GGTCCGGCGGAAAAGGATCAGTCGTCCGTCTCTTAGTGATACGTGAATTGCTCAGTAGTG
CTTCGCCACTACCGTAGCTGGCGGAAATAGCTTAATGGTAGAGCATAGCCTTGCCAAGGC
TGAGGCCCACGGAGCGGTCGTCAAACTTTTCACGCAATATTCTTTCTCTCAAATTTCATT
GATCCTTAGGCTCCAGTCCGAAGGACAGACAGGTTAATATGGATAGGACTGAGGACGGGA
TTTCTCAATATTCTTTGCGCCTTTCTTCTTTCTCAGGAGCGGAATAAAGAATAGACCTCT
CAGTATCCGTCCGTAGGACTATCCATTAGAAAAGTTTTCACAAACTATGTGAATTTCGAA
AATCAAATAGGACAATGCCTTGCTATTTCCCGGCTTTTTTGCTTCTAAATAGGACTTTTT
CTCATATTGATAAATAACGATAATTGAGTGAAAAAGAAGGCATTTGACTTGATTTCTTGC
TACTTCCCTATGGGCAAAACCTAGCATTTTCCGGGATTTCACTCCGCGAAGGACTAGTCT
GAAATCTAGCAGATTCATAATTCTTCTTTCATTTCTTAATGATTCTTTCATTCTCGTTAA
TGAGTTCATTCTGATTTTCTTTGATTGACTTTTGTGCCAGTCCGAAGGACTATCCATATT
AACCCGTCTGTCCGAAGGACGGGATATTCTTGGGGATAAATCCCTTCAATATTCTAATAT
CAATAGATTAAGGAAATCTTTCTTTCCTTTTTATGATGAGTAAATCCTATTAGATTACTA
TGGGCTAGATCTTCTTTCTTTTCTTCTTCTGCAAGCTAGGATACTCCTACATTTTGCGTA
ATACCGGGGCTAGGAAGATTTACCACATCAAGGACTATACTACGGCTCGGTCTCTTCCTT
ACTGACGAAGGAACCTGGCTTGTCCCACTATAATAGGGATACCCTGCGCAGGCTTGCGAA
GGCTTGCAAGAGGTCCACTCCATCTGGAAATGAATGAAGAAGATCTTTGGGAGCCGCCTG
GTAGTGTTCAGGCAAAGTAAGATCAAGCTGGACATTGTATCCAAATTGCTCCGGATTTCG
GCCATCTCGCCCCACCTCTATCTTGGCATCCAAGCTATAGTACCACCGCATTGCTCCTCC
TTCCAAAAAGAGAGCAAAGAAGGAAATGCGCTCCTTCGTGATGAGAGTAGTGGTCTTCAT
CGCAAGAAGATATTCTGAAATATAGGGGCTTTGGGATCTCCAGAACCATCGAATTTAGCC
ATATCAGGCAATCAGCAGAACTTGGGAGGCCGCGACCTTGGATCATCCAAATCTTCGATC
CCTTCGTCACCGAAGTCCAGTCCAAGAAGACGAGTAGAAAGAATAATGGGAATGCCAACC
AAAAAAGGTAGAGGTTGGATACCAAATCTTCCGTGAAGTCAAAGGACGGTAGCAATGAGG
GTTCAAGCGAAGGCTTCCCAGTGAGCTCAATACCCGAAAAGCAAAGTAGGCTTTTTCTTT
TTAATAAGAGGGAAGATGGCCATGTGTCAGAGAATTCATCATCCGCACTGAGGCTTAGAT
CAACTGCTCTACCACTCATCAGAAACCTCTTAGCTCACATGGACCCAAGAAATTCTCGAC
TTTCATCCTTTTTGTCCAGGAACCCAACCGTCAATATTCTTTTCACCTTTTTATCTGATT
TCCAGAGTATGAAAAATCTGACTATGGGTCAGGAAAGTCAGAAGGCTTTCATCCTTTTCA
ACCTATCAGGAAGAGCTAACCAGACTAATGACCGTGAGTGCGACGGAGAGTAATCTTTGT
AATAGTCTTTGAAAGAATAAAAAGGGCAACCTGGTCCATGAAATCTAGCTTTCGCCATTA
CAAGCCGGGATGAGAGAATACAATCTGTGACGAAATCATACGGCTATGCCAGGACGAGCA
GTGCTCCTGCTCTCACCCGCTTTGATCCTGCCTTCTTAGTCATCCGTAGAGCTAAGAGCT
AAAGGGAATCGAAGCACTCCCTTCCTTGGGTCTGCTCTTTGATCAAGGTATTTCGTGATA
TCTTTCGCTCCTTCTCCAACTTTTAGCGGGCCTTTCAGCTTTCTCTCGTAGAGCGAAGAT
TAGACCCTACCTCACCCATTTTACAGTCCCATCCCGCCCTGAATCGAAAATCTCTTAGCC
AGCATTACGAATAAGATTGAATCTTTTCTTTCGCTGCGGATTCTGTAAGTTGCAGGGTGA
GTATGGCATTCTAATCTCAAACCTGCAAATTCACAAAGAGAGGAAGACTATTCTCTTTTC
AGACGAGAAAAGATACCCACTCCACGGTAAGGGCAGAGATTATAGCTAAGACTGTCTCGA
CTGATTCATCACTTTGCTCTTCCGGCTCGCTATCAGTCTAAGTATCAATGCAATCTCTTT
GATATTGAATTTTGAGCGATATATCCCTGTGACTGGTCTTACTAAGAGCAGCTACTGGTG
GACCCTATTCAGACCCTTACGATAAAGCACTTGAAAGCAGGACTTCCCTTACTCTCTCTG
ACTATTATGCCCAAGGCTTCCTTTTCTATTCCTTCCTTTTAGCACGGATTGACTTAGATA
GCGCCTACTCAAAACAAAAACGGAAGGATTTTGCCTTCGACTCATTCTCAAGCGCTTGCT
ACTGGATGGCTTCTTCGCCTACCGCATCAAGTCAATGAACAAGGCTCAATGAACATCCAT
AAATAAAGGGGTCTTGTGCGAGAGCTAAAGGGAGAGCTTAGAATATGCTTTACCCTCTTG
ACTTTAAAGAGTCTGAAAGAGAAAGATAGGCTTTCCTACTTTCAGTTTCTAGTCGGACCC
AATAGCAAGGAGTCTTAAGGCGAAGTCCGCCTAATATGGATAGTCCGGAGGTTCAAAGAA
TATTGCCATGATTTTTCCTTGATGACTTTATCCTCTTCCCTTTCTTCTGCTTCTGATATG
AATAAGGAAAGAAAGACCTGTGAGTTATTGGGCGGCTAGCTAGTCCAACCCTCTATTTCC
CGACTTGTTTATGGAATTGCATTCTTGCGGTATATCGGTATCCTAGAACTTCTCTTGTTG
CGGCGGAGAAGGATTAATAAAGAAAGCACTACGTCGCTCTTTGCGCCTTGGTTTTTGGAC
TATTCGTTTTCGCTTTCATTTCTCGGTTCCTTCGCAAATTCTTTGCGCCTGGTCTCAATG
TTTCTGACTCATCTGGACCCCTTACAATATCCCTGTCTTATGGAGCCTTGTTGCGGGACT
TGAAACCTCAAAATAATACTGAAAGCCTATCCTTTTATTTCATCTTTAGGCTTTCTGAAA
GGACCTCGATATTCCACCGCTCCGGAGGTCTTTATCTAGTGGTTGTTAATGGTTAGGTTA
GGAGGTGCAAAGAATATTGCGAAGTTGCGCTTTCTTGTCAATGGATCTGGGTTGATCCTA
GGCTTTCTTCTTTTTGTCTTTGATTAATACTATGGTTTTCCGTAGGTTGTTTATAGTCTT
TGTTAATTAATTTAATTGGGAGGGGAAAGGCAATTCATTCATTGTCCTAGGCTTTGAATT
AGGAAAGAAGCCCCTTATCATTCATTCAGGAAGGAAGGAGTCGAAGAAGACCTCTGCTTC
AAGAGCTTCAACGGATCCTTCAACAGCCGCAGCTACTTTAAGTAGAGGAGAGTTGGTCTC
TCCTGAATTCCTATCCCGAACAGGTGGAGCTATTGCTTTCTCTCCCGCCTACTCAGTTCC
TTAATTTAATATGGACAGTCAGAAGGCTGAATGAAATTTGAGTTTTTGCTAGGAGCAAAG
AATATTGCGTTAGAAATCAGTGGAATTAATCAGTCCTTCGCTCAATGAACATCCATAAAT
AAATAGGGGTTGAATCCCCAAGATAAGAAGTCGAATCATTGCCTGGAATGCCTGTGCTAA
TGGTTTAGTTTGCATCCCACGTAAAAGTCAAAGAAAGAAATCAAGAAATAGGCCGACGGC
CAGATCGCATCTTTCAGCTTACCGCGTAGTGGGGATTGATCGAGCGGACTCTTACCTTTA
CCTTTCTGCTTCCCCAACAATTCAATGGATCAAAATGGTCTCGCCAGTTCTTTCTGCCCA
AAGAGAGGTTCAAAGAAGAAATCATGCTGCCTTGGGCTTCACTAAAAACGAGATTCTCAC
TAAGAAAGAAGGCATTTGCCCACTCCCTCCGCGGTTCCCCTCGTACAAATGAGTTTAGGA
GGAGGTTGATGAGTAGCTTTACCTGGAGCTATCTTCCTTCCAAAGAATCCCTATTTCTTT
CCCACCCTAACTCGCTCGATCCGGCATCCTTTTACTATCAGTGGAATTATCCTCCCCGTT
TTGTAGGGAAGAAGGCATAGTAGGTGGGCGGAATTCCCATTACCATATGCTTCCTCCCGA
GAGGCCCGCCCTTTCTCTTTCAAAAGCTGGGCGAGACCGCGTAGAAGGAGTCTTATGAAA
CCTGGACCCTTCTTTTTAAAGAAGAAGAAGTCCTACGTCCTACGTCC
>Contig11
CACGTGGAGGCCATCCGTTATAATATTACCGGATGGCCGACCGCTTCCACTCTCTTTCCT
CATGGGACAGCTGGCGCGCACTATCTTATCTGTTTACGTGGCGTCTCATGAATCGTTGGA
TCAATTCAATCGCGCGCCATTAATTCAATTTAAAGTGTGGTCCTCACCTCGTGTACTGTG
TTATGACGTGGAGCGTTCTGTACCATTCCTGAAAGCTTAGATATTTACGTTTGACTGGTC
TACAGCTGTCATGATGGACCACAGCTTTATTTGGGACCACCACTACAACGGTAATGCTAT
CTGACACATCGGCACACGTGGGCCAATTAAAATGCGTCTGGCAAGTTTATATATTAACAA
TTTTGAATATGCTTTTCTATAAAATGCTCTACATTTTTATATTCAAAATTCAATTTGGAG
ATAAGTGTCATTATTAAAATAACCGATAATTCAGCATTTTAAATGTATTCTAGCAGGTTT
AGACGTGGGTTATCGTATGCTACCCAACGTTCCAACCCACGTAATTATGCGTTTAAAAGA
GCATTTACCGTTAAACGTATTGATGGTAAACGTCGTCAGAAACAGGTTAATAAATCACCT
GACGAGGTAAAACTTTCAGCGCAACGCATCCATGAAAATCAGTATGGTCCAGAGTTTGTA
ATGGCTCATAATACATCTGTATCTACGTTCATCAACTATCCCCAAATGGGTAAGACTCAG
CCTAATCGTAGTAGGTCATATATTAAGCTTAAATGTCTACGTTTCAAAGGAACCGTGAAA
ATTGAACGTGTTGGGGCTGAGTTAACCATGGACGGTTTAACTCCAAAGATTGAGGGCGTG
TTCTCAGTGGTTATTGTAGTTGACCGCAAACCGCATTTGAGCTCGTCTGGCAATTTGCAC
ACGTTTGATGAACTCTTTGGTGCAAGAATTCACAGTCATGGTAACTTAGCCATTACCCCT
AGTCTGAAGGAACGTTTCTACATACGGCATGTGCTAAAGAGGGTGATCTCCGTTGAGAAG
GATACTATGATGCTGGACCTGGAGGGATCCACTCATCTTTCTAATAGGCGTTTTAATTGT
TGGTCTACATTTAAGGACCTAGAACACTCATCATGTAACGGCGTGTATGACAACATAAGT
AAAAACGCCTTGTTAGTCTATTATTGCTGGATGTCGGATGCTATGTCTAAGGCATCAACA
TTTGTATCTTTTGATCTTGATTATGTTGGTTGAGCAATAATTAAAGTGTTGAGATTGAAC
GTATTTGTATTTTGTCACAAAATAAAATATTTATTTAAAGGACTTCGGCTGATTCGCCTT
ACAATTATTGTTAATACATTCTTGGACCGTAGTCTTTACAAGCTCGTTTAATTGCGCCAA
GGACATAGTTATATTGGACTGCGTTCTGGTTAGACCCACTTGTGATGCTGAATCACCTGG
GTCTAAAACACTTCCGCCTAACTGATGAAGATCTTTATATGGATGTAATGCGCTATGTCC
TTGGGAGTCAGCATCTGTGTGAGCGGTTCCTATGGTGCTTCTACAAGCCCAAGATTCACC
TGGTCTCAATTCAATTGGGCCTGTTAGTCCAAACCTTGACATTGATGCTGATCTCAAAGG
CTTTCTTTCCCATCTGCCGTAGTCCACATGCGTAAAGTCTACATCGTTATGTGTGAACTG
TTTAGACAGTATCTTCACTGTTGGTGCCCGGAAGGGGATATCCACTGAATGTTTAGCTGT
GGACAACTTCAGCTTTCCTTTAAACTTGGCAAAGTGTGTGTTCTGATGGACGTTTGTATC
GGAAACCCTATAATATAGTTTCCATGGTATTGGGTCCTTTAGCGAGAAGAAAGATGCCGA
GAAATAGTGGAGGTCTATGTTGCATCTTAGTGGAAATGTCCAGGAAGCTTGTAATGATTC
ATTGTCTGTCATCCTCTTGTCATGGATTTCCACTATTACAGAACCTGTTGCGTTTATGGG
AACCTGTTGTCTGTATTCTATAACGCAATGGTCAATTTTCATACAGCTCCGACTAAGTCT
GGCAGCGTACTGCGACGCCGTCGACGGAAATTGAAGTACTATCTCAGTTAAGTCATGAGA
GAGCTGATATTCATCTCTATGAGATTCTATATAATTGAAGGCGCTAGGAGGATTCGCCAA
CCTAGAATCCATATATGAAAAATTGGCTGCGCAGCTAAAGGCTCCCCGAATATGAAGCCT
GTAATAAGAAGCTACACCTAACAATGTTAATGGTAACGAAAATGACAAATTACAATTTGC
TGAAAGAGTTCAAAAACAAGTGTAACTTCGTTATTAAGAAATTGCTATTAATAGCAACAA
TATATGAAGAAACCTTTGAGGATGAAAGCAAGAGCTTTGACAGAAGAGAGAGAACTAAGA
ATTGGTATGAATAATTAAATGAACAGGTTGTGGCGTTATATAGAAAAATGATCTGATTTT
AGAGAGAGAAATATTGCAGTGGCATTCATGTAATAAAAAGGGTGTACACCGATTGGAGCT
CTTTAACCTGTGCTTATTGTATCGGTGTATTGGTAGCCAATATATAGTATATGGGAGTTA
TCTAGGATCTTCGTACACGTGGAGGCCATCCGTTATAATATTACCGGATGGCCGACCGCT
TCCACTCTCTTTCCTTTGGGACAGCTGGCGCGCACTATGAGTTATGTGTACGTGGCATCA
TGTGGATCGTTGGATGAATTCAATCGCGCGCCTTCATTTCAAATTAAAGTGTGGTCCATA
CATCGAGAAATGTGTAATGACGTGGAGCGTTCTCTACCATTCCTGAAACGTTAGATATTT
GTTTTGACCAGGACCACAGCTGTCATATGGGACCACACTAACTTTAGGGCCACAGACAAA
ATGATTATGTTATCCGTTAGTGCTGTACACGTGGTCCAATTAAATTGCATCTGGCGTGTC
TAGATATGCACAATTTTGAATATCCTTTTCTATAAAATGGGTTCCATTTAAATATTCAAA
AGTATATTTGCATTTAATATTAGCAATTACAAATATGCAATTTAATATGTATTCCACTAG
GTTTAGACGTGGGTTATCGTATGGTCCACGTCGTTCTAATGCACGTAATTATGGATTTAA
ACGCACATTGGCCGTTAAGCGTTTTGATGGTATTCGGCGCCAGAAGCAAGTGAAGAAATC
CGATGATGAGTTAAAAATGTCATCGCAGCGCATTCATGAAAATCAGTATGGTCCAGATTT
TGTAATGGCGCATAACACATCCATATCTACCTTCATCAATTTCCCACAAATGTGTAAGAC
TCAGCCCAATCGTAGCAGGTCCTATATTAAGTTAAAATGTTTGCATTTTAAGGGAACCGT
TAAGATTGAACGTGTTGGGGTTGAGTTAAATATTGCCGGGTTAAGTCCCCAGATTGAGGG
AGTTTTCACCGTGGTTGTTGTTGTTGACCGTAAGCCGCATTTGAGTCCCACTGGTTGCTT
GCACACATTTGATGAGTTATTTGGTGCAAGAATTCATAGTCATGGTAACTTAGCAGTTAC
CCCTTCGTTGAAGGAACGGTTCTACATTCGTCATGTGTTGAAGAGAGTTATCTCCGTTGA
GAAGGACACTATGATGCTGGATCTAGAAGGATCCATGTGCCTGTCTAATCGGCGTTTTAA
TTGTTGGTCCACATTTAAGGACCTTGATGCGTCATCATGTAACGGCGTCTATGATAATAT
AAGTAAAAACGCCTTGTTAGTTTATTATTGTTGGATGTCGGATGCTATGTCTAAGGCATC
CACATTTGTATCATTTGATTTGGACTATGTTGGTTGAGAAATAATAAACTTGCGCATTTT
GCTCATAATTTTATTTTGTCACAAATTAATATATTTATTTCAACGACTTCGGCTGTATCG
GATTACAATTACTGTTAATACATTCATGGACCGTAGTCCTTACAAGCTCGTTTAACTGGG
CCAAGGACATAGTTATATTTGACTGGGTTCGTGTTAGACCCACTTGTGATGCTGAATCAC
CTGGGTCCAAAACACTTCCGCCTAACTGATGAAGATCTTTATACGGATGTAATGCGCTAT
GTCCTTGGGAGTCAGCATCTGTGTGAGTGGTTCCTATGGTGCTTCTACATGCCCATGATT
CACCCGGTTTTAATTCAATTGGGCCTGTAATGCCGAACCTTGACATTGATGCTGACCTCA
ATGGTTTTCTCTCCCACCTGCCGTAGTCCACATGTGTAAAGTCCACATCGTTATGGGTGA
ACTGTTTAGATAATATCTTCACCGTCGGAGCCCTGAAGGGTATATCCACAGAGTGTTTAG
CTGTGGACAACTTCAATTTGCCTTTGAACTTGGCAAAATGTGTGTTCTGATGTACGTTAG
TATCTGAGACCCGGTAATATAGCTTCCATGGTATGGGGTCCTTCAAGGAGAAGAAGGACG
CAGAGAAGTAATGAAGATCAATGTTGCATCGTAGTGGAAATGTCCATGAAGCTTGTAATG
ATTCATTGTCAGTCATTCTCTTGTCGTGGATTTCCACTATTACCGATCCAGTTGCGTTTA
TCGGAACCTGCTGTCTATACTCGATAACGCAATGGTCAATTTTCATACAGCTACGACTAA
GTCTGGCTGCGTACTGCGACGCCGTTGACGGAAATTGAAGTACTATCTCAGTTAAGTCAT
GAGAGAGCTGATATTCATCTCTATGGGATTCTATATAATTGAAGGCACTAGGAGGATTCG
CCAACCTAGAATCCATATATGAAAATTTGGCTGCGCAGCTGAAGGCTTACCGAGTATGAA
GATCTTAATAAGAAGCTATACCTAACAATGATAATGGTAACAAAAATGACAAATTAGTGT
TTGGTGTAAGAGTTCAAAAAATAAGCTTACTTCGATGTTAAGATATTGCTATTCTATGAA
GAAGTTATTAAGAAACCGGTGAGGATGAAAGCAAGAGCTTTGACAGAAGAGAGAGAACAC
AGAATTGATATGAATAATTTAATGAACAGGTGGTGTCGTTATATAGAATTGCATCTGTTT
GTAGAGAGAGAAATAATGCAATGGCATATTTGTAATAAGAAGGGTGTACACCGATTGGAG
CTCTTTAACCTGTGCTTATTGTATCGGTGTATTGGTAGCCAATATATAGTATATGG
>Contig12
GTGCATATGTCCTTAACATTGGGCTACCAAACTTCTCAAGTACCAAGAAAAGGAGAAAGA
TTGGCTTGCAAACTTAATAAGATCATATATGTCCTCAAGCAAGCATCAAGGCAATGGTTC
TTAAAATTTGCATCAACAATATCCCACATGGTTTCATCCAATCCAATGCTGATTACTCCT
TATTTACTAAGGGGAATGGAAGCACCTTTGTAGCATTATTAGTATATGTTGATGACATAT
TACTAACAGGACCATCTCCTTCGAATATCAACTCAGTCAAAGATTCTTTGAAGGCACACT
TCAAATTAAAGGACCTAGGACAAGCAAGATACTTCTTGGGTCTAGAATTATCAAGATCTG
AACGAGGACTTATGCTCTCCCAAAGAAAATATTGTCTTCAAATCCTAGAAGATACTGGTT
TTCTTGATTCTAAACCAGTTGTAGCACCTATGGATCCTAATCTGAAGCTATGTAAATCTG
AAGGAGAACAACTGACTGAGGAAGACGCCACTTGCTATAGAAGATTAATTGGCAGACTGA
TATACTTACAAATATCCAGACCTGATATTTGCTTCTCTGTTCACCGCTTAAGCCAATTTC
TGCATAAACCTACTAAACATCACCTAGATGCTGCTCATCACCTATTGAAGTACCTCAAAG
GTTCCCCAGGACAAGGTGTTTTAATAAAACCTATTGATTCGTTTCACTTAAAAGCCTTCG
TTGATGCTGATTGGGGATCGTGCCTTGACACTAGAAGATCGGTCACAGGGTTCTGCATCT
TCCTAGGGGATTCCATTATCTCCTGGAAATCTAAGAAACAACCAACCGTCTCAAGGTCCT
CTGCAGAAGCTGAATATAGAGCCTTAGCATCAGTCACCAGTGAGCTAGTATGGATCACAC
AGCTCCTTACTGACTTTAAAATAAAGACCTTGATGCCAACCACTGTTTTCTGTGATAATC
AAGCAGCCATTGCTATTGCTTCGAATCCGACATTTCATGAACGGACAAAACACATAGAAA
TTGATTGTCATTTTGTTCGAGACAAAATAGTTGAAGGATTTCTAAAGGTTTTACCTATCA
ACACTAGCCTACAACTAGCTGATATGTTCACTAAAGCACTACCTTCATCTACCTTAAACA
GACATATATCCAAGTTGGGAATGAAAGACATTCATCGTCCAACTTGAGGGGGAGTATTAA
CAATAAAAGTAGTTAGACTGTTATTTTCTGTTGTATTAGTTGTATTAGTTAATCTGTTAT
TTTCTGTTGTATTAGTTGTATTAGTTAATCTGTTAGACAGTTATCAGTTGCTGCCAAGCA
TCTATAAATACCAAGCTTGGTTGATGTAAATATCCTTGACATACAGAAATAAAGAATTTA
CTGCAGTCAGTAAATCTTTTCTCCCAAATTCTGCTTCTTCTGTTATGGTATCAGAGCGAT
TTCCGCAAAGAAGAGTTGCAGAATAAAACCCGAACGTCCTTTACCCTCGTGCAGTCTACA
GTAATGACGACACCTGAGAGTTCGACGTCCGGCAGCTCCAACTACTCAGTTCCGATTACC
TCTTCTGATCTTGACGCCCAACTAAATCCCTTCATGCTTCATCATTCCATCACTCCAACC
ACCAACCTTGTTTCTACACCATTAGCAGGATCGAATAACTACTCATCATGGAGTAGAGCA
ATGATGCTGGCCTTATCTGGAAAGAACAAAGTTGGGTTCATCACCGGCCTGATCAAGAAA
CCTTCAGAAGGTAATCTATTATCCGCTTGGAAATGCAACAATGATGTGATAGCTTCTTGG
ATTATCAACTCTATTTCAAAAGAGATAGCAGCAAGCCTCGTTTATAATGGAAACGTAAAG
GAGATGTGGGATGAATTGAAAGAAAGGTATAAACAGTCCAATGGACCTCACATATACCAG
TTACGAAAGGACCTAGTAACCACTACACAAGGAAGTTTATCAGTTGAAATATACTATGCA
AAAATCACCACTATATGGCAGGAACTTGTGGAATATCGTCCCATGGATGAATGCACTTGT
GAAGGATCAAAGAAAATGATCGATTTCTTGAACGCAGAATTCGTAATGATCTTTCTCATG
GGATTAAATGAATCCTATTCGCAAATTAGAGCCCAAATTTTGTTGATTGATCCTTTACCT
CCCATAAATAGAGTCTTTTCTCTAATCATCCAAGAAGAAAGACAAAGATCCATTGGATCT
TCACCCTCCATTGAGAGCATCACATTGATGGCTAACTCTGAAAGAAGATTTTCTTCTGAT
AAATCCAAGAAGAAAGATACAAGACCTATATGCTCCAACTGTGGCTATAAAGGACACACT
GCTGACAAATGCTACAAGTTACATGGCTACCCACCCGGACATAGACTTGCCAACAACAAT
AATTCTGTCCATCAAAGACAGGACAACACAATCCAAGATGGAAATGACAAAGTGACAGAA
GTTTCTAAGAGGAATCAATCTGCCTTTTTTGCTAGTCTCAACAGTGATCAATATACACAG
CTTCTGGGCATGCTTCAAACTCATCTCAACACACCTCAAAATGGTGAGAATTTCAAAAAT
GAGACTACACACATAGCAGGTACTTGCCTCTCTAACTCACTCAATGATCCCTTAACATGG
ATCATTGACTCTGGTGCTTCCTCACATATTTGCCATGACAAGTTTATGTTTACAAATCTC
TATAGCGCCCAGAATATGTTTGTTATCTTGCCCACTAAGACTCGTCTAAAGGTTGAGCAT
ATAGGAGATGTTTTCATATCAAATGATCTAGTCCTGAAAGATGTACTTTATATTCCTGAC
TTCAAGTATAACCTACTGTCAATAAGTACTCTCCTCAAAGATGACAAATTTGACATATCA
TTTGCTGATTCTAATTGTCTTATTCAGGACAAGTGGCTTTCGAAAACGATTTGGGAAGGT
TGAATTAAATAATGAGCTCTACCTACTCAGAATGAAAAATGAAAGAGTTAATTGCATTAA
GCACACTACACTAATGTGTAAAGTCTCGGCCTCTATGTGGCATAAACGGATGGGACATCC
CTCTATCAGCAGAATAAAGGAGTTAGCTAAGATGATAGAAATTTCTGACTTTCCAAATTG
TAAAGAAGTCTGCCATATTTGTCCCTTAGCTAAACAAAGACGTCTCTCTTTTCCTATATT
GAATAACATTGCTGAAAATATATTTGATCTTATACATTGTGACATATGGGGTCCTTTCAA
AACCCCAACACATGCTGGTCATTCATATTTTGCCACCATTGTAGATGATAAATCTAGATA
CACTTGGGTATATCTTTTGAAACATAAGAGTGATATCCTACAAGTTATTCCTAGATTTTT
CAAGTTAATTGAAACCCAATTTTCAAAAGTCATCAAGGTCTTTCGATCTGACAATGCTCC
TGAGTTGAATTTCAGGGATCTTTTTGCCAAAACTGGAACAACTCATCAATTCTCGTGTGC
TTACACTCCTCAACAAAATTCAGTAGTGGAAAGAAAACACCAACACCTTCTTAACGTAGC
AAGAGCATTGATGTTCCAATCAAAGGTTCCTCTTATCTTTTGGGGAGAATGTGTTCTGAG
TGCTGCATACTTGATCAACAGAACGCCTATGGTATTACTATCAAATAACACTCCCTTTGC
TGCTCTATTCAAGAAGAAAGCAGATTACAACATCATTAAGACCTTCGGGTGTCTTGCCTA
TGCCTCTACCCCCTCAGTAAACAGATCTAAGTTTGATCCTAGAGCACAACCTTGTGTTTT
TATGGGGTTCCCACCAGGCATAAAAGGATACAGATTATATGACATAGCCAAGAGAAAGTT
CTTTATATCTAGGGATGTCCTATTCTTTGAAGAACTATTTCCCTTTCATTCTATCAAAGA
AAAGGACATTCCGATCTCCCATGACTTCCTTGAGCAATTCGTCATACCATGCCCTCTATT
TGATTGCCTAGAAAAGGAAGATAGTATTGATGCAAGACCTACGACAGAGGATAGCCCTGA
AGACAGCCACGGTGTTGATGATCAAAATCCACATATCAGTAACTCAGAAGAAACCAGTAA
CACTGACCAAGAACCAATTCCCATCATGACCAGAAAATCCTCCCGACCACACCACCCACC
ATCTTACCTAAAAGACTTCCATTGCAACCTCACCTCCCAAAATTCAACTCCCTTTCCCCT
TAACCAATACCTCTCCTATAATGCCTATTCCCAACACCATAAGAACTATATGTTCAATGT
TACCTCCATCTATGAACCCACATATTATCACCAAGCTGTGAAACATCAGACTTGGAGAAA
AGCTATGGCTGAGGAAATAGAAGCTATGGAAAGAACCAACACATGGACAGTTGTATCCCT
TCCAAAGGATCATCACATCGTTGGTAGCAAATGAGTGTACAAAGTAAAGTGCAAACCGGA
TGGTACCATTGATAGATACAAGGCAAGACTTGTAGCAAAGGGCTATAACCAACAAGAGGG
AATTGATTTTTTGGATACCTTTTCACCAGTGGCGAAAATAAGCACTGTGAAGATATTCTT
AGCTCTTGCCACATCCTATAATTGGTCCATTAGCCAAATGGACATAAATAATGCCTTCCT
CAATGGAGACTTATTTGAAGAAGTGCACATGACCCTACCATTGGGTTATCAAGTCTCTCA
AGTACCAGACAAAGGAGAGAAATTGGCTTGTAAACTAAATAAGTCCATTTACGGTCTTAA
ACAA
>Contig13
CAGGGCCGCGCGCGCCAATCTCCTGCACATTGGCGTGTCATAGGCTTGGCGTGAACCTGT
TCCTCTTCCTTGGGTCTTTGGACTGCTTGGGACTTGGTTGGCTCCTTTTGGGCAATGCTA
AGGAGCCTTAATTTGCGAAAAATTTGTTGGGTCATTTTTGGGGCGTGACACCCTCCCCCA
CTCGATTTCGCAACGTCCCCGTTGCGCTTTCTTGAAATCTTCTGATTTCATCTTGAAATT
GCCATAGGGTGTCTTCCTTTTCCCAACTTGCTTCGCTTTCGGGTAGTCCTTCCCAAGCAA
TCAAGTATTCGTTATAACTGGGAACTCCTCTCCTTCGTATCTTCCTCTCCGCTAAGATCT
CCTTGATTTTCCTGTCGAACTCTGAGATCATGCCGGTAGGTGCACGAGAGGATTCACCTC
TGCTTGGATCATCCTTGTCTTCATAGAAAGGCTTCAACATGCTCACATGGAAGACATTAT
GGATCTTCAGTCTGGGAGGAAGTTCCAATCGATAAGCTGCTTTGCCCACTTTCTCTATGA
TAGAGAAGGGTCCTTCGTATCTTCGGATTAGGCCTTTATGTACCTTGCGCAGGGATTTAA
ATTGGTTTGGTAGCAGCTTTACCATTACTTTTTCCCCTACTTGGTACTCTCTAGCCCTCC
TTTTCCGGTCCGCCCACTTTTTCATTTTAGTGGCGGCCTTCGCCAGGCATGCCCTTGATA
TATCACATTCTTCGTGCCGTTCCTTGATTCTGTTAAGGAAGTCACTTCTGGACATGCTGG
TGGTTATAGCAGCCAGTTTTGCCTTCTGGCTTACGACGTTATTGACTGCATCGGCGTTTC
CTGACTTTGCCTCGAGCATAACGTCCTTGTGTTCTGTTGGGACTGTTGGTTTAGAATTTG
TCTCTCTCGACGGTACTGTTTGATGTTGGGTTTCGGCGACTCCCTCCTTATTTAGCATGG
CTGACAATCTGATTGTTGGTTTTCCCTTCTTTAGTGGGATGGTCGTTATTTGACCATCCA
CTATCGTCAGGGTACATCCGGAGGAGTCAACGATAGCAATTACTCTATCGAAGAACCCTA
AGCCAAGCACGATGTCAAAGTCATCCATAGGTAGCACGGTGAAGTCGAGCTTACCTTGCC
AATCACCGATCTTGACTGTTACACCTCTTGCTACTCCTTTGATGGCTTGTGCTTTCGAGT
TTACCGCCTTGACAGTCCCCTCTTCGTTTGTGAACTTGAGGCCTATTCTCTTAGCCTCAT
TCACGTTCATGAAGTTATGACTCGCACCGGTGTCAAACATGGCAATAGCCTCTCTCCCGT
TTATCTTTACATTTCCATGGAGTAGGCCTCCTTTAGTTGTTTGATTGGCCTGTTTCAGAG
CTCCAATGTGTTGCAAGGAACCAATCTGTGGTGTATCATCTCCTTGCTTGGACTCGAGCA
ATTTGGCAACAAGTGCATTCATTGCTTTTCTATTCGGACAGTCTCTTGTCCGATGAGGGC
CATTACAAACAAAACAGGGAGAAGGTTTGGACGACTCACCTTGTTGAGTTTTGTGATACT
TGCCATGTCTTTGGAATGCCTTCTTTCCCTTTTCCTTTTGCTCGGAGTCTCTATGCTTGT
AGTGATTGCCTTCACGTTTACTTGGGCTAGGTTTTCTCTCCTTTGATTGGGTTGTATAAT
CGATAAGCATCTCAGCTGCGGCTATAGCGTCGTCCAATGTTTGGACATTGCGACGGTCTA
GCTCAACCTTGGCCCAATCTTTCAATCCATCTCTAAATTGGAATAGGGCTTCCTTCTCGG
GCAGATCACTAATTTCAAGCATAATAGTGGTAAATTCCTTCACATAGTCGAGAATGTTAC
CTGTGTGTCGTAGCCTTCGAAGTTTGGCTCTTGACTCCATTTCAGCATTGTGGGGAACGA
AGTGCTTTCTTAGCTCGGCCTTGAATTGTTCCCACGTCTGGATGGCATTCCCATTTTGGT
CAGCGTATCTTCGACGCCACCAAAGTTGTGCGGCATCCCTTAGGAATGTCGGGGCATTGT
TTATCTTGGCCTCATCGTCTCGAACACCGATAGCTGCATAGTATCGGTCAAGGCCAAAGA
GGAAGTTTTCCACAACCGTGGCATTCCTCACCCCATTGTATGTGTCAGGTTTCGGCACTT
TAATGTAAGTAGTGCCTTGCACAGCAGTGTGTGTACTGGTGGATGGACCGTCTCCACCAA
AGTGCTTGGAACGACATTCCATGCAAAGAGTATCTACCTTTGCATCAAGGGAAATATACT
TAGAATAGAGTTCGCGTAACTCACCTTCAACAAATGTCTTCAAAGTGGTTACGGTTGATG
ACAACTCCTTCAAATCCTTTTGGAATGTTTTTCCAAGGTCGGCCACGAGCTCCTTGGTTG
CTGCGGAGATTTCCACATTCTCCTGAATAAGCTCTTCGTAGTTATCACCCAACTCTTCTA
CCGTGTGCTGGACATCCTCGAGACTTTGCTCAAGGTTGGCAAGGCGAGTTTCGACATGCT
CCCTTGCATCCGGACCCTTAGATTTCGATCGTCGGGTCGGGGATCGTCGGTCCTTCCTAC
CTCGTGTGATAGGTCCTTCAAGAACCTGTTCAGCTTGGGCTGAAATGTGGCCTTCTTCGC
TGGACATCTTGTTCACAAGTCAACTGGGATTAAGTGGGTGTAGAAACTGTGTTTCGTTAC
TTTGACAACGTTTCAAGAACTAGAGTCTTGAATCTTGGTCTCTCGGTATCGTGCACTTGA
TAGCAACGATCAAGAGTATGTCCCTTTGAACGAACACGCTCTGATACCACCTGTCACGTG
GTTAGAATCTGAAGCTAACCAACCGTGCGGCACTTGGCTTGACTATGTCGTCCCCGTTAG
CCAAGTAAGCCTTAACAAGAGGTTAGTGCACCAAGCACTATGAATAACCTCAATAATATT
GCAGCGGAAGATGATTAGTGCACCTAAGGCACTTAGAAATCACAATGGGTTGGCAAGAGA
GTGAGTGAGAAGTTGAGAGCTTAAGAGAACCCTTTCTCTTATTGGTTTTCTTCCTCCTTT
ACAAATGAGGGCCCTTACAAGTATTTATAACCTTGCCAAACCGACCTAGGGCCTCATAAG
GTCGGCCAAGGAATATTCTAGAGGATACAAGAGGGTTTAGTACATTACAAGGAAGCCTAG
AACATTCTAGAGAGGACTAGACCTTTCATGACACTTCCAGACCGTCATTGTAGCCTTCTA
GCACGTTCTAGCTTTGTCCAGCACGTTCCAGCATGTTCCAGGGCCTTCTCGGGCGTGTCC
AGACCATTCTGGCACATTCTGGTACTGTCTCGGGCGTTCTAGAAGCTTCTGGGGCTGTCT
AGACCGAGCATGGGCGGAGCAGCACGCACAGGGGCGTGTCTGGGGCCTTCTGCGCGCGCG
CGGGTGTCCTTCTTCGCGGGCGCTGGGCGCGCGCCTCGCGAAGTGTCGCGCGCCTTCCCG
ATTCTTCTGGAAGCTTCTCGGCGCTTCGGGGCGTGGGGCGTGCGGATGCAGGGACGCGCG
CGTATGGTCGTGCGCATGCTGGGGCGCGCGCGCATGGGGCCGCGCGCGCCAAGCCATGTC
TGGCATGGGCGGCCGGGTGGTGGGCGTGGGCGCCTGGTGGGTTGGCCGCCGTGCCATGGG
CAGCTGTCGGTGCACATGGGTCGTCTGGGTGGCGTTGGTGCCTGACGCCTTGTCTGGTGT
CCGCGCCCATGAGGTGTGCGTCCGTACACGCACATGGGGCTGTCGTGGGCACGTGTCACG
ACATGCATGCGGGGCTCGTGGGCTGCCTTCTGTGGGCACATGCCAATGTCATGGGCATGT
GGCGTGGGCACATGTGGGCTGTCACATGGCCGGATCGGGTTGTTGCTCGAGTGTGCTTGG
CTTCCCTTTGGCATTCTTTTGGGAGTCTTATAGCACTTTTTGGTGCAAAAAGTGGGGTCG
TTTCGCGGGACGTGACACTTAGCTCACTAAATTTTACCAATGGTTAGTGGAATGGTAGGT
GTTGAGATTTGGCCAACTAATTACATGCAATTTTGCATGTAATTATGTTATAAATAGGGT
TGTTTTCATTTTTATTTTTTTCCTTTTTTGGTGGATTAAGCTTTCTGTTAAATTATTACA
ATATTTATTCTTATCTTTCTTCGTAGATGGTAGATGTTTGGGTGTAATTACTTTCTCTAA
AGCAAGAGGAAGTTTGATAATTGGTTAAATCTTTTATAGCATATATAAAAAGCTTGGATG
AGGTGAAACTTTTTAGGTCAATTTAATCTTCTTCCCATTTAAATATTTATTACTGTTGAA
TTCAGATGAAAATCTTTTATTGGTTACAGCACATCATAAAGACGAAATATATGTCTTGAT
CCTTCCTCTAGTCATTTATATGTTTGTGGACATGTGTTCAATGGAAGTGTCTTTCCTTGT
TCCGGATCCTCCTTTACTTTTGGTTCAAGAGTTATCATTCTGACCACTCATTTTATCAT
>Contig14
CTCTGTTAACCTCCCGTGTTTTATCTCATATTCAATTCTTTCACCAATAACAATAATGTC
AGAAAAATTGGTTGTAGCATTACCAATCATTCGATCATAAAACGGAGCCCACAAAGTACT
CATAAACATAAATGTCATTTCTTTGTCTGTTAATGGTGGTTGAACCTCTGCAACCATATC
TCTCCATCATTGAGCATATTCTTTAAAACTTTCTAAACTCTTCTTCTCCATCCATTGTAA
GTCTAAACGATCTGGAGCCATATCAATATCATGTTTGTATTGCTTTAGAAATGCATAAGC
TAAATCCTTCCAAACATGAATGTGTGCATTATCTAATTGAATATACCATCGAGTAACTGG
ACCAATCAAACTGTCCTGAAAACAATGGATCAACAATTTATCATTACCAATATGCGCTGC
CATCTTTCTACAATACATTATAAGATGACTCCTTGGACACGATGATCCATCATATTTGTC
AAATTCGGGAACTTTAAACTTTGTTGGAATGATCAAACCCGGTACTAAACACAACTGTGT
TGCATCTATATTTCCATAAACATCAGTCCCTTCAATTGCTCGCAATCTTTCTTCCAAAAC
ATCTAGTTTTTGCTTAGCCGGAGTGTTTTCATTTTGCCCCATGTCTTGAATTTTAGCCTG
AGCTTCCAATTGTTCTATATCTGGGACAGGAGGTGGAACATCAAAAAGTGGATTCATAGC
AACATAGTGTTGAGCGGTTTGAGACTGTGTAGCGTTCATGTGGCGTGGCGTAAATCCTGG
GGGATAAATGGGATCATCGGTGTCTTGAACCGGATTACTTGATTGTGCTGTTTCTACGAC
GACTTTTCCTTTTCCTGCTGAAAGCAATTCCAGTATTTTTGAAACTTGTTCCCCAAGATT
ATTAATATCTTGTCTCATTTTATCCATGTCTTTATCTTGTTCTTCCATGATTCGACTTCT
ATACCGTGTATTGTAAGTATGGAGAATTGGAGTAGGACGAGCTATGTTTTTCTTTGATTA
TTATGAGAACTTTGAAGACCAAAGAGTAAAAGGAAAGAAAAAAAATAATTAAATAAATAA
ATAATAAATTCAAATACAATAAATCAACACAAAATATAAACTTGGCAAAAAAAAATGATA
ATAACAATAATAATGAAATGCAATAACAACAACTTTGTTCATAATAGCAAAATAAACAGC
TTAATAAAAACGACCAAAATGTCCAAGTTCTCTGCATATCATCTTTAAGAATCTATTAAG
ATCATCTGAATGTGGTCGTATTGAGAAAAAATTAATCCTTAAATCAGCTGCCCATTCCGC
AAAACCATTTGCTCTTCTAGACACTATTCTGAGAAATCCAATTGTTTGATCTACACGTTC
AACTAACGTTTGAAAATCTCTCCTTTGCAAGTCATAATCAACCTTCATTTGCATGTAATC
TGTCTTCAATAATTTGTATTCTTGCACTATTCTCTCACTTGAATTTTGAAATGCAGTAAG
TTGATGGTGTAAGGAATCAGCATAATTTTTCAGTATCTTATAATCTTCAGAGTGCTCGAC
CATCTTCACATGTAGGCTATCGACAGTTTGGCGTAGAGAACAATTGTGTACTTCCAAATC
TACTATTTGTGCTTCCCGTTTACCAATTGACGATTTCAAATCATTGACAAGCTCGAGATA
ATATTCCTTCATGCTTTCTAAGTCTTTAATATATTCATCTTGTGATTCTACTGTTGCCTG
TAATATTGTCTTTTCATTTTTCAAACTTCTATTCGACTTATTCATTCGCCTCATCTCTTC
ATCTAACACCTCAAGATTCTTTTCTAATTTATCTTGGTTTTTTAAGAAACTCTTGGTCTT
TTCAAGCTCTCTCTGCAAAAAAGTCGCATGATCTATCCATTGGCTCGTCTCTTTTTGAAG
TTTCTCATTCTCTTGCTCTAACAGTCGATTTTTCTCCTCTAATTTAGTGATCTTCTCAAC
CCACTGGTCTGGTTGTTCAGAGCTTGGCTCCTCTACCCTTTCAACTACCTCCCTTAAGGT
ATATATTACATTCTTCCTTCTATTTGTCTGCCACGCCTCATATCCACTAGTAACCCCTTC
ATAGTGTCCTTTGTCTTTTATCTTCCTCACAGACTTCCATGCACATACTACTCGATATTT
TTTTCTTGACAATCTTCAAGATCGTATGAAAAGTCAGAGTCCTGTAGATTATGAGTTGGT
GGTATAAACTGTTTGAGCCAAACTTGACGCAAAACTAACAATGGTGTATAGTTAACACCT
CCCCACGGTCCCAACAAAGGCACACTATGGAAATCTCCACATCTGTAAATTACTGCTTTC
AAAGGCATCCATTGGGCTTTCCATATGACATCTTCAGAACTCAACGTTGAAAAGAAAGAC
ACCCAAGTCTCCTTCTTTGGATATGTTGGGTTCCAAACTGCCATACCAAACTCACTAATT
GTGTTTCGCATTAAATTCCATGGGCTACTGAATTCTAACTTTGGACACCTAAACTCTGCC
GGAAATTTGATATGGCTGTGTATCCAAATATATAATAAAGGAACACAACAATTCAATTTT
CCTGCACCTTTATTTCTACAGAAGTTAAGGGATCGAAAAGTTTCAGCCAATATAGGTATA
ATAGGATCGACTCCTCGTTCTATTTCAAAGAATAATCTGATCACTTTCCCATCGACATAA
CCTTCTGCTTTAGGAAAAATCACCGCTCCATAAATGCATAATGCCAAGAGAGCAAGACCT
TTGTCTTCATCAATGTACGTCTGTGTCATCATTAATAGATAGTCAAATGGCACATTCTCT
TCTCCACCCTTAACTTTTATATGTTTCTGAATTTCAGTGGCATGGACGGTTTCTAAAAAT
TTTGACAAAGTCCTTTTTGTTGTTTGCTTAGGGTTAAAGAAATAAACAATTTCCCTTTCC
TTTCCAGGCATGCTAAGCATAGCTTGATATTCTTCTATGGTTGGCAGTAAATCACATGAC
CCAAGTGTGAAACAATTATATGCTGGATCCCAAAAATTAATTATGGCTCTTAAAGCAAAA
TGATTCACCGGTATGTACATCAACTCTGCTATATGTCCATATTTCTTCGAAAAAATGAAT
CTCCGTTGAGGTGTCAATGCCTCCCAAATCATTTTTAGTTTTGCTAAATCATTTTGTGTA
AAAGAGAGCTGACACTTGGATAGTACTGATATTTGAGAAGAATCATTTATGCTATCCCCA
AATTTTTGTTGTGTCTCTTCAGCCCATTTAAGAACATCACTTGGCTCATCAAACTTGGAT
TCATAAGATGAATGCATTGACATATTGGACATTCTGGTACTTAAACAACTGTTTATTTTT
TGCACAATTATAACAAAAAGATATAGTCAAATCACTTTGCACAATAATAACAAAGTAACA
AAACATGAGAAAGAGAAAAAAAAGAGAAAAAAAAAGTAAAAATAAATAAAAATAAATAAA
AATAAATAAATAAATAAAATTAAAAAAATTAAAAAAATTAAAAAAATTAAAAAAAATTAA
AAAAATTAAAAAAATTAAAAAAATTAAAAAAATTAAAAAAAAATAAAAAAA
>Contig15
CAAATAGTAAAAATAATATGAAAAATCAATATTAACTAGTTTGAGTGAATGAAAAAGATA
AAACAAAAGTCATAAATGATTGAAGCAAACTATAAAAGTTGTTATGTATATATATATATG
TATTATTGAAAAGGGAAAATGAAGTGATTTGATTAGGGGATTGGAAGCAAACGTCCATAT
GGTTTGATAAGAAAATAAAAAGAAGAGAAAGGGTGGTTGATGAGAAGTAAATATCATAGA
TTGATACATGAAGTTGCAAACCTACCAAACCATCCATATGCTTTCCCTACCATTTTCTAC
CAAACTTATACACTACTATCTACCAACTTAATCTTCTTCTTATTCTTCTTCTTCTTCTTT
CATGTTTATCAATTTCATTTTGTATTTTCTTTTCCATTCATCTATATTATATAACTCATA
TCCAATTTCATTGACTTTAGCTTTCATATTATACTACTACATCATTTTAACTTAAACAAA
TAATTAAGTTAGAGTAGACTGTGTTTGTTCAAATAATTTATTTGCAAAATAAAAACTTTT
ATTATAAAAAAGTATTTGGACAACGATAATAAAAATAATTGATGATCTTAGGAAAAACAA
CATCTCACCTACTATCTCTGAAACAAATAAAAATTAATTAATAAAACTATACTCATTTAC
AATAATTTACCCTTTTATAACCTATATTCTATTTTCTACCCAAAATTTGGCCTATGATGA
ACTTGTTTATTTACTAATATATATTCATCCCAATATGTGGCATTCATAAAATTAAGCAAA
CTAGAAAAATCAAAACAACATATAGGACAATATTATGTCGAAAAGACAGTATTATTAATA
TTGTAATAAAAAATAACATTGCAAATGATAAAATTAAAATCATGCTGTTTCTTTCTTTCT
ATATATATAAAAGCATTTTCTTAATGGAAAAGTTGTTGGAAAATAGTAGTGTTATATGCA
TATATATTTGAATCTTAAATGTACAAATCAAATATAACTTTTAATTGTTTCAAGTTGATT
TAGGGTTGTTTTAGAGATGTTTCAAAGGATGTTAGCAAGTTATTATTATTATTATTTTAT
CTCGCAAACATCTCGCAGACATCTCGCAAACATCTCGCAGGTTCTTAAATTGAAATGTTT
AATCTGAAATGAGGGTATTTTCGTCATTTCACCTTCAATTTNNNNNNNNNNGCTTCAAAC
TTCTTTTGCACAATAAATTTAACGAGTATATTTTAAAATACGTTTGTCTTTGTGAATAAT
TATTGGAAAAAAGAATTATTATTTTATTTCTTTCACAATATAAAATTTATAAGATATGAT
ATTTTTATGAACAAGCTAAGCCCCTCAATGTTTAACTAACTAATTACTATTATACTTTTA
TATGCTCAAAACATATCATTTAAAGATACTCTTATTTAAATAGGTTTATAGAGTAAAGTT
AAATTTAGTATGAAAGTCACTTCTTAATCACTCTCTCTTTCTTTAACTTTATATATACTC
TCCCTATTTTTTGAAGAAAAAAATAATATATACAAGAGGGCCTAAGAAAATAAAGGATGA
ATAATAATTATTCTTCTAACCATATTTTCTATTCTAAAGATTCAAAAACTAATTAAATTA
GTAATATGTTGAAAGCTAGCTCAAAAGATAACAAAGAATGGTTGTTTTTTTGACAAAATA
TTATAAGAATAGTTGTCTTACGTTGAACTTAAACGATATACTATGAAATATGAGCTTGAA
GTTTAGTATTTTAGATATATATAATGTTTTGTGAGAGAGTTATTGTAATATGATTAGAAA
GAATCATTTTATGTTAAATGTAATAATTTTTCACATAGTAAAAATTTCATGGTTTATGAT
TATAATTTTTGTTGAATATAGAGGTTTTTTCCAACAACTGCTATACAATTAATATACTTT
CGAATCAAGAGGTCAAAAAATCGGTTCACATCCTTTATCCGTACGTGTCATTCGTTGGAA
ACATTAAAAGAATCTCATTAAATATAGAATTATTCAAACACATAAGTTGTTGATTTCTTT
TCCCTCTTAATGAAAGAGAGAAAAATGAATATAGTTAAAAGAAAATGGTGAGTACTTTAG
AGAGAAGGCATTTATGAAGAAGGATTGGAAAGAAGGAAGAGTGAGTTATTATAGATTGTT
TGGGATTGGTCTAAAGCTTTAAATGAAGAAAGGAGGTTTGTGTTTCATGAAGTTATCGCA
TTAAGTTTAGGGTTTGAACTTTTTATGCTATATATTAATTTAACTCAAACTTTGTGTTTT
TGGTCAAAGTCATTGCTATCAATCTCTCCCTTAATTGATGCTATAGGTTTTCCATACATT
TAATATTTGCCTTTTTCCAAACACACAATTATTATTATATCCTTAGTATCTTCATATAGG
CTATTTATATAACTTTTATATTATCAATGCCTAAGTTCTATTCATGTGTCTCCCTACCAC
TTCATGTCCATTATTAACTATTTCTTCACCAAAAGAAAAAATTGAATAAAGATTTATTTT
GAGCAACCAAGACAATAATGCCACTATCATAATGATGGTTCAAAAACATTGATAATATAT
GTTAAAGTTTATAGAGAAAAATATAATAAATTTTTAGTGTATAGTCCTAGTTACTTGTTT
GGAATTCTATACCATCAATGTTTTGATAATTATATTCATAATTTCTACCTGATGCTCACT
AGATTTAATATGTGAAAATGAGATATAATTTAAATGAATTTCCTCTATCTTGATCTTGGA
GGGATTAATTACTAGACACTTTATGTTTTCTTTTTAAGAAATTCTAGATGTACTATAACT
TTAATGTTGTACCTTATTTTTGTTACATTAATTTTTCTAATATATTGATAGTTGATCAAA
TGCAATTACATTATTATTTTGAGTTAAGAAAATATGTAATTTGGGTTCAAGTGAATTATT
TTTAAACCAACTAGAAATCATTCAATAAATCATTTCATATATACTGCCTAGGAAGTTTTT
CTTTTCTTTTTTCAATTTCAATAATATAAAAAGGATGAAAAATTAGACTTGTCACATTCT
TTTTATTGTTTTTAAAATTGATTGTTATTATTATTATTATTGAGAGTTGAGAACTTAAAT
AAGGATTTATATCTCCAATTAACTGCCCCCTAGGTTTTATATACATAGAAGTTATCGTAC
GGACACATCTTTCAACCGGATAACAATTTTTATATTATAAACCAACTTTTCCTTTTTTGT
CATTTTTATTAAATTAAAAATCTCCAAAAAAAGTCTAAATTAATTAGGGTTTAGCATGGT
GCTTTACTTGCTCATCCTAAATTTATAAAAAATATCCATACCCAAACTATCAC
>Contig16
AAATTACATCTTCAACAATCACAACTAATGGTTCAGACATAGACCATAAAGGTCGTTTGG
GTATTTAAATCGCAAAAACCAGATTCCACACTGGAACAATAATTTCGAAAATGTGCCTCA
AACTTGGTAATCTCATAGCAGACTGCAATACTTCCATGAACATCATGCAATGTTTCTCAC
AACATCAGTGAAAGATTCTCCATTTGTTCAATACAAATCAAAAGGAATAAAAGAAAAAGT
AGTAATAAAATATTGTATAGTACCTCATTATCTGTTCCATGACCAAGCTGTCCATATTGA
GGAAGACCCGCAGTACTGAATAAACCAAACAGACAAAATAACCATTGCTACAGGGAGTGA
AGAAGGATGAAACAATGCTTTATACCACTTTTTTGTCTATGCCTAACTAGCACTACTCAA
TATATGACACTATTTTGTGAGTTGATTCAAACTAAGATCCAAACTAGGGCCCATCCATGC
CAGAATAAAAAATAAAGATACCAACTTCTAAGACACTAATAAAGTAAGTATAAACCAAAC
AGAATGTTAAAAAGTGTGAACCTTCACAAGCCCTAGCTCACACTTATATTTCCAGTTCTT
TTTCATACACAACACCAACCCTATCTCAACTATAATAAAAACACCAATTAAACAGCACAA
TGCTAAAACCTACATCTCTAATCCCCAATCCATATATTAAACATTAAAAGCTAGTGAACC
AAGGACACAAGCAAATAATCACCTTCGACAGTTATTTGATTGCAAGAAGATTCATATCCC
AATGCAGTATGGCACCAAATAACAAAATTCCATGAGCCAGTCACATATATATCGAACTCT
TCCTAAGAAACAAATAAACAAACACACATTCATATCCACTTACTTAAAAGCAAGTCACAT
ATACTTAGATGTGATAAAATAACCATTAACTTACCCCTTTCATGCTTAAGTCTGTTAAAA
ACAATGTGCTTAAACATTTTCTTATGTGTCGTTCGGGTTAAACAAAATTATATGAACAAA
AAATCCCCACAAAATACTTAAAAAAAAGGTTGTTTCCTAATCTGGCGCTAAGCACGATGT
ACGTGCTTAGAAAGGAACTCCGACAATTCCAATCTAACTTCATCAATTTCATCTTGAGAG
TACGTAGGAGGTAAACTTTTCATCTGTAGATAATAAAGTGGTTAAGAATTATTTTCATTC
CAAACAATGACATAAAGTGGTTTTAAAATTCTAATACTTACGACATCTACAATCGAAGTA
CTCCTCGCAGAAATTATGTCCCGCATGAATCGCATAACATAGTACCCGCATTCTACCACC
CCATTTTGTTTGGATCACTGGATGTAGAATAAAAAAAAATACATGTGAAACGTTTAAATT
AATAACTTATTTACGACTATCCTATTGGTCAATGCCACATACCTTAACAACCTTCCAATT
TGGTTTTTTCTTCTTTGATATATTGAATGACCTACCACATAATATAAGATTGTTACATAA
TTAAAATAGTTGCACACATAATAAAGACATTAACGACAATAATATGACCTACATCTGAAG
CACTTCACTCATGTCTCCGTCAATCCGATTCTTCAACGGGTCAATCCAATATGCAGCACC
CTTTGTAGGATTAACAACGACCAATGTCCAGTGATTGCTAAGAACACATTTCCACCATTA
TTAATTCATATTTGAATAGTGAATTGAAATCGTGAATGTCAATGAAAATGTCATTATCAT
GCACTTACCCAAAGTTGTATGGGAACAATACTACTTGGTCATACTTGGCTTCGAACAGTC
GAGCATTCAACAACTACGCATGCGATTGTTTGTAACTCGAGTAACTTACAGATCCGGCAT
CCATGAACTTGAACAAGCTTGAACTTCGTCCTTGTACCATAATTGTGTGAAGGTACCTAC
ACAATGAAATGACATTACAATTAAAAGGAGACCGCAACCATCAATGACGTATATATATTA
AAAGGAAATCTTACATCATGTAAGCATCTAGGCATGATGTGCATATTGGCTGCATTGACG
AGAAATCCCTCAGTGACTCAACCATAATGCAACATTTTCTCTTCACACCGAATAGCTCTA
AAGGCGTGTTTAGTTGAATCGATGACCCCATATGTTCAACGAGTCTAACCAAACACCAGA
GTGCCACTGGAGCACGTAGATATGCTGCACTAGAGAATGTGGACGGATCCGTACTGAAGC
CCACAGTATCCTTCTATCACAAAAAGTTCAACTACTGTTAGTATAATTTAATGCATAAAA
ACTCCAACACAATAAGACAGACAATTACCTTATCATTCCTAGTAAGAACAAGATGTCGTG
GCCACATTAAATGTGAACCGACTTCATGCATCAGTTACGTGACTCCTTCCTTTGTCGGAT
TTGGAATCACACATTGGCCATCGAGGACAACATCCACTGATACCTTGATGTTCTCACCGT
CACCTTCAGCATCAAATATTGTCCCATGTGCAATGATAGTATCTTTAGTTTCAAACGCAA
GCATACACGGAGTTCCAACCTACGTAGAATTATATGTTAAATATGTGCACGTAAAGTTAG
TCAATACGTTTTAAGGGTTATGTCAAACTTCTTACAAGATTAAACACGTATATAGAATTG
TTGTGGAACAGTGTGCCTTAATTATTAAAGTATACTTTAAACTGACCTTCAAGTCACTTG
ATCTTGTGTCCCCCACATTTTCTTCTTTCTTCACTTCTGTCACAACGTCTGTCGCTTTCT
CTGGTACTGAGCCAGAGGCTACGTCTTCAGTCTCATCATCTGAAACCCATTCGATTGATG
GTGTTCCTTTCGAACACATACTAGGGTCTTGTTCTTCTTCATCTCCTTTCGCACACTCAT
CTTTTTTCATTCTATGCAACTCCGCTTCTAGCTCGATAATTCGTTTCGCCATTTGATCAC
GTTCCTCATACACTGTCCTCTCCTCATTACCTTCTTTAGATTCCATTGGGTATGGAAATA
TTTTTTCTTAGTCACGTACTTCCCCACGCCTCGGAGTATGCCCGGACGATCTTTCCCTCC
CAATGCCTGGGTGAGAACATCGTCACCACCAGATAAACTACGTCCCTTCTGGTTGCCCAT
TAGATCATCCTAAAATAGTGCATGAAATTGAAATTAAAAGATGTGAAATTTGAAATGATT
ATTAAAAACCTTTATGTGGTTGGAGATTTAAGTAAAATTTTAGGTTTCCCATAAAGTGGG
CATATGCCATAAGATTCCTAAGGCACGTAGGGCAGTACGTGTATGCAGTGTCTTCCTATT
ACAATAGAATATGATGCCGT
>Contig17
GGTAAACCATACTCATTCAACATTGATCTAGCAAATTCTTGCAAAGTACGATTTTTCCTT
TCAACTACACCATTTTGTTGAGGAGTTCTTGGAGAGGAAAAATTATGGGAAAAACCATTT
TCTTCACAAAAAGCTTTAAAAGCATCATTATCAAATTCTCCTCCGTGATCACTCCTAATT
TTGGAAATAAAAAATCCTTTTTCATTTTGTACTCTTTTTGCAAAACTAATAAAACTTTTC
AAAGCATCATCCTTATGTTTTATCATCAAAACCCAAGTAAATCTAGAAAAATCATCAACT
ATCACAAAAGCATAATAATTTCCTCCATAGCTAGCAATTCTAGAAGGGCCAAATAAGTCC
ATGTGTAATAGTTGTAAGGGTCTAGTAGTAGAGATCACATTTTTAGATTTGAAAGAGGAC
TTAGTTTGCTTACCCATTTGACAAGCATCACAAACTTTGTCTTTTTCAAATTTAAAACTA
GGAAGACCTCTAACCAAACAATTTTTAGAAATATTTGAAATTAAGTGCATGCTAGCATGT
CCTAGTCTTCTATGCCATAACCAAGAATCATTATGCAAAACCGAAAGACATTTATCAATA
ATAGGATAATCATTCAAATCAAGAGTGTACACATTTTCATCCCTATTTCCAACAAACAAA
ACTTTTCTATCACTAACATTTTCAATTATGCAATTTCTTTTATCAAATATTACTCTAAAT
CCTTTATCACACAATTGACTAATACTAAGCAAATCATGCTTTAAACCATCAACCAAATGA
ACATTTTCAATCAAAGTAGATGAATCATTTCCTATATTACCCTTACCAATTATTTTACCT
TTCTTGTTGTCACCAAAGGTTACCATGCCTCCATTCTTTTTGGAGAAAGAGATAAGCTTG
GATCGGTCTCCCGTCATGTGTCTTGAGCAACCACTATCCAAGTACCATTTGTTTTTCTTG
GAGGCTTTCAAACAAACCTAAAAACAACTAATTTCAAGTTTGATCCTTTGGTACCCATAC
TTGTTTGGGTCCTAGAATGTTAGCATTTACATATTTAGGGATCCATTTCATTTTTTCATA
GACATTACAAGCACTAGATCTAGATAGGTAACAAGAATAAGCTTTATGTCCATACTTGCC
ACAAGAAAAACAAACAACATTATGCAAAGATTTATTTTTCATAACAAATTTATGTACTCT
ACTTTTATTGGAGAAATTCTTCCTTGGAGCAATGTAAAACTTTGCTCTTTGCGAAAAATT
TCTTCTTGAATAAGTATTTTGAGCATACTTCAATTTAAAGCATTTAGGTCTAATGTGACC
TTCAACACCACAATTATGACATATGGGTACAAAACTAGATTTAACATGATTAGACACATG
ATTAGACATGTTAAACTTAGGCACAATAGGTGATGCTTTAACGAATGTAGTTTTAGAACT
TGATGGAGTAGATGATTCATCAATATAGCCTAAACCTCTCTTATCACCATAAGATTTTCC
TACTTCAATAATTTTGTCCAATCTTTGAGCACCTATTGTCAACTTTTTAATAGTTTCTTT
AGCTTTATCAAGTTCTTGTAAAACACTTAGTTCATTTTCTTTAAGCACTTTAATCAAGTT
ATCTTTTTCACAACTATCATGCTCAAGAAATCTAACTTTATCAAGCAAAGCATCTTTCTC
AATACAAACATGCTTATCACTAGAGACATTCAATTCTTCAATTTGCTCAAAATTTTCATT
CTCTTTAAAGCAAGCAATTGTATCAAGTAAAGACTTATTTTCACTAATTAAAACATTGTA
TTTCTTCTTAAGCACAACATACTTAGAACTAAGTTTTTCTAGGTCATTTTGCATGCTTTC
AAAATTTTCAAATAATTCATCAATAGAAAGAGGTTCTAGAGTTACCTTATCATCATGTTC
ATCATCTTTGTCACTATGAGCCATGAGACCAAGATTTGCCATTTCTTCAACTTCACTTTC
ACTTTCACTACTATCATCCCATGTAGCCTTCATTGCCTTCTTCTTGGATTTCTTAGATGA
TTTGAGGAGAGGACAATCCGTTCTTATATGACCCGATCTTTTGCATTCATAACAAATCAC
CTCATCCTTTTTGCTTTTCTCACCTTTTGACTCTTTTTGGGTTGATAGGTGTTTCTTGAA
ATATTTCTTTCTTTTTATGAAATTTTTGTACTTACGTGAGAAATAAGCAATGTCATCTTC
ATCAAGGCCATCCTCATCTTCGGGATCAACTTCCAAGGAGATAGTCTTTAATGCAATGCT
CTTCTTCTTTTTGGACTCATCCTCCAAGTGCTCCTTCATGATGATCTCATGAGTCATGAG
TGAGCCAATAAGCTCCTCTAGTGGAAGTTTGGTGAGATCCTTTGCTTCTTGAATCGCCGT
TACCTTAGCTTCCCAAGTCTTAGGTAGAGACCTTAGAATTTTTCTAACATTTTCGGAAGT
TGTATAAACTTTACCAAGACCCTTCAAAGCATTTATGATGTTAGTAAATCTAGTAAACAT
ATCGGTGATAGTCTCATTAGCATCCATCTTAAACAATTCATAATTATGAACAAACATGCT
AATTTTAGACTCTTTAACTTGATTTGTTCCTTCATGAGTAATTTCAAGAGTATTCCAAAT
TTCTTGAGCGGAAGAACACATGGATATTCTATTAAATTCATCTTTACTCAAGGCACAATA
CAAACAGTTAATAGCCTTAGCATTAAATGAACACTTTTTCATTTCATTTTCATCATACTC
TTCTTCTAATTTAGGCGTATCAACATTATCAACATTTTTCATGGGTACATAAGGACCTTT
AGCAACAATTAACCACAAATTATAGTCAATAGATTGCAAATAAATTTTCATTCTAGCTTT
CCAATATGCATAATTTGAACCATCAAAATAAGGAGGTCTAGAAGTAGATTGACCTTCAAC
AATACCATTTGCCAATAGGTTTGCCATAATGCTCTAACAATAAAGTTTATCAAGAAATTA
AAATTTCAAGATGAGCAACCTTGCTCTGATACCAATTGTTGGATCGGTATGGCAACCCTA
GAGGGGGGTGAATAGGGTTTAAATAAACTTTTTGACAAATAAAAAGTAAAATCAACTAAT
TAGATATTTTTTAATATTTAAATAAAGAACTTTGTAAACTTTGTTAAATAACAAGATTGA
TAAAAAGATATGAATGGAAGTATGCAATCAAACTCAACCAATAAGAATATGTAACTAAAA
TTAAATTAAAAAATAATTAGAAAAGAGTTAGAGAAGAAGACACCGTAATTTTATAGTGGT
TCGGTTAAACTCAACCTACATCCACTTTCCCAAGCACCTCTTGGGATTTTGATTGAAAAT
CTTCTTTGGACTCTTTCCACGGATTTGAGCCGAACCGATTCTTGCTCCTTTTTCGGGTTC
AAGAGCAAACCCGATCCTTTCCACGGGTTAGGATCCAACCGTTACAATATGTTGAAGTTT
TTAAATCACACAAAAGAAAACTCTCTAAAAGAGTGAGTATACAATTTGAAGCTCACAAAT
TTAATCCTCACAATACAATAAGAAGCTCTCAAGAATAAGATGAAAAGAATAAAAATTGGA
AGCTTTAGAGAGAATAACAATGTTGGCTTTTTGCTTGAGGATTGTAAAGATGTTGTGATC
TTGTGTAAATGTGAAGTATTTAAAAAGAGAGGAAAGATAAATTCAAAATCATTTGGGTCA
TTAGATATAAGTAAAAGAAAAATGAATGGTTGAGATTTAAACTTAATTAGCCGTTAGACA
CAATACAAATAATAATATAATAATATGTCTTTTCAAAATACTTTGTTTAAAAAGAAATCA
ATAAAGCAACTTCACCCTCTTTTAAAAAAACTAGCCGTTAGACACAAGAAAAAATAATAA
TATTAAAGTCATTTTCTTTTTAAATTCATTTTCTTTATAAAAGCCAATAAAACATAACCA
AAAGCCACATTTGTTACTCCTTCATTGCTCCAAGTGGCTTTCTCTAATTGGTTCAAATTG
AATGCTTGGTCGCCACGTCACCATCTCGGGTATTTTTTCGTTAAGCTTCTTTTAGCAATA
TTTTCTTCATTTAAACTTCAATTTGGGTGATTCAAGAGACGTTAGAATCATTTTTCCAAG
CTCTACGATATGGTCTATTCAAATTAATAAAATTGTCAATAAAAAAATCAGATTTGTTAT
CATCAAAACATAAATTAATTGAATAATTAAAATAAATTAATTTGAGATTAAGGGCCAAAA
AGCCAACAATCTCCCCCTTTTTGATGATGACAAATCATTGAAGAAAAATAACTTGAAACA
CACATGATCAACAAGTAATTCTATTATCAAGATGTATAACCATAAAGCTCATGTATATAT
TTCACCACAAAGATCATACTTGAAAACAATTGATAAGAGAACCTTCTTTGTCCTTAATTA
ATTTTTCTCTAAAAAAATATGCATTATTCAATAGAAACAATTATGCAACAAATTGATAAA
AACATATTTTTCTTATACTTCTCCCCCTTTGGAATCATCAAAAACAATACCAATGAAGTT
AGCTCTCCCAAAAAAAATATGAACACATACAAAATGTCTAATTCTCCCCCTATCAATATG
CATTACGGTAACAATATCAAGTAAGATATAAAATCAAGATGCATCCCAACGAATAATTCC
AAGCTCAAGCCTATTTTTACAAAAGCTTTCTTCACTCAAAGGTTTGGTAAATATATCCGC
TAATTGATTATTGGAACTTACAAACTCAAGAGTAATATGACCATTTTGTACATGCTCTCT
AATAAAGTGATGCCTAATATCTATATGCTTAGTTCTAGAATGATGAATAGGATTCTTAGT
CAAATTTATGGCACTAGTATTATCACAAAATATAGGCACATTATCAAATTTTAATCCAAA
ATCACAAAGAGTTTGTTTCATCCAAAGAATTTGTGCACAACAACTAGCAACCGCAATATA
TTCCGCTTCGGTAGTGGATAAGGCAACCGAATTTTGCTTTTTACTAAACCAAGATACTAA
GGAACTACCAAGAAATTGACAAGTCCCACTAGTACTTTTACGGTCAAGTAAACTACCGGC
AAAGTCCGCATCGGAATATCCTACCAAATTAAACTCAACATTTCTAGGATACCATAATCC
AACATCAATAGTTCCAAGCAAATATTTAAGTATCCTTTTAACGGCATGGAAATGTGATTC
TTTAGGACAAGATTGAAATCTAGCACAAAGACATACACTAAACATGATATCGGGTCTACT
AGCGGTCAAATAAAGTAAAGATCCGATCATACCTCGATAAGTCTTTATATCCACACACTT
ACCTTTTTCATCTTTGTCAAGCTTAGTGGTAGTGCTCATAGGAGTTTTTGCAACTTTACC
TTCATTTAATTTGAATTTCTTGAGCAAATCCCTTGTGTATTTTTCTTGACTTATGAAGAT
GCCATCCTTGAGTTGTTTGATTTGAAGACCAAGGAAGAAACTAAGTTCTCCCATCATACT
CATCTCAAACTCATTATGCATACACTTGGAAAATTCTTCACACAAAGATGAATTAGTAGA
ACCAAATATAATATCATCCACATAAATTTGTACTATAAGCATGTCATTATTTTTAACTTT
AATAAATAGAGTATTATCAATTTTTCCCATCTTAAAGTCATTCTCAAGTAAAAACTTGCT
AAGTCTATCATACCAAGCTCTTGGAGCTTGTTTTAAGCCATAAAGAGCCTTTTTCAACTT
ATAAACATGATTAGGTAAATCAAAACTTTCAAAGCCCGGAGGTTGTTCTACGTAAACTTC
CTCCACAATATAACCGTTTAAAAAAGCACTTTTTACATCCATTTGATACAAAATGAAATT
TTTATAAGAAGCAAAAGCAAGCAACATTCTAATAGCTTCTAATCTAGCAACCGGTGCAAA
AGTCTCTTCATAATCTATACCTTCTTCTTGACAATAACCTTGAGCTACAAGTCTAGCTTT
ATTTCTAATGATATTTCCATTTTCATCCATCTTATTTCTAAAAACCCATTTAGTTCCGAT
TATAGATGCATTAGAAGGCCTAGGGACTAATTTCCAAACTTTGTTTCTTTCAAATTGATT
TAATTCTTCTTGCATAGCTAAAATCCAAAACTCATCACATTCGGCATCTTTAAAACTTCT
AGGTTCAATTTGAGACACAAAAGCAAGATTACTAAATAAATTAAGAGAAGAACGAGTTTT
GACACCTTGTTCGGGATTGCCAAGAATTAGATCCTTGGGATGGGATAGAGCATATCTCCA
CTCTTTAGGCAAGGATGAAGAACCCTCTTCTTTCTTTTCTATGATGTTCACATCTTGCAT
ACTTGGAACAATTTCTTTGCCTTTGTCATTAACAAGTAAATCTCCAAAATCTTTTTCTAA
ATCATCACTACAAATAGACTCATTAGAAACATTATTCCAAGATTCATCAAATACAACATG
AATAGATTCCTCAATAACTAAAGTTTTCTTATTGAAAACTCTATAAGCTTTACTAGTAGA
GGAATATCCTAGAAAAATACCAACATCCGTCTTAGAATCAAATTTTCCAAGTTTTTCTTT
GTTATTCAAAATAAAACATTTACAACCGAAAACTTTGAAATACCCAATATTTGGAATTTT
TCCATGCCAAAGTTCATAAGGAGTTTTATCTAAAGATGGTCTAACTAAAACTCTATTTGA
AACATAGCAAGCGGTGTTAACGGCTTCCGCCCAAAAATATTTAGGTAAACCATACTCATT
CAACATTGATCTAGCAAATTCTTGCAAAGTACGATTTTTCCTTTCAACTACACCATTTTG

>Contig18
TTTTGCTAGACACATGCTGTGTTTTAGAAAGCCTCCTAGGCGCATGCATAGTGCCTCGCC
TTGCACACAAGTGCATCAGATGTGGTGCTTTCAGTGAAGCCCTACGGCCCAATGTCCTAG
GCATTGGGGTTTTTTTTTCATTATTTTAAAAAAGTAATTATTAGGGTTTTTTCCTTCCAT
ATTAATTATAAATAATAAAATTTGCTTGGCCTAAATGGAATATTTTTTTTTCCTATGGTT
ACTTTTATTTTTTTTCTTTTATATTCCCAATTCAACTATCCTCTTTTTTATCTTGTATTT
TTATATTATCTTGTATTATATATAGAGAGACTGCACCTTAAAAAAAAAACCCACATTTTT
TTTCCGCCTTGCACTTAAGCCCTAAAAGACTATTGTGCTTTATTATGCCTTGAGCATTGA
AAAACATTAGACACAGAGATCACGGAGATGATTGAGGAGTTTCTTCTTCATCTGTCCTCT
AGGTTGTAATTTATTTGACTGGAGTTTCTTTCTTTAATTGGATTCACTTGTGTGAGCTTT
GATTTTTTTGGTCTTTCCTTATATAATTATTTTTTTTCTCAATGTAAGTCTTGTTCTTTT
TTCTTGGTCTTCAATGAATTTTTGTGTATTTGAATTAAATGTGTTAGCATCGTTGAATTC
TTTGTTTTCTTTGAACAATCACTTTTAACTGACTTTGTGAATTCCTTTACTGTAGAACAA
ACTCAGAGTATATCTTGCACCATTTCTGTATGGCATGCGCTACTCCTCCTTTGGTCGTCA
TTTTACAAAAGTTGAGAAACTTGTGGAGGTATACTTGTTTTTGCAGCAATGTTTTTCTTC
GATTTAAGAGTACTTTGGTTGTCTTATCTTTTTAATTATGGAAGCATGGTCATGATATGT
TATACTGGGTACTTCAAGGAACTTGTTTGGTGACAACAAGATTGTATTGGGGGCAAAGTA
TCAAAAATCCATTGTCGAAGCATGATGTGTACTACTGCACATCGGGACTCCCAACGATAA
GCCAGAATTCAAGTAGTACAACCTTAATTGAACTTGGAGATTTAAGACATATGAGAAATC
CAAACTTCTCTCTTTTATGTACGTTCATTAAATAAACATAAAACTGCTCTAAGTTCTCTC
TCTCCTCCTCTCCTCTCCCCTCCCTCCACCCCACTCCTTCCGATCTCCCCTCTCCGACAG
CCAGGTTTTTTAAGCAGTCCTCTCTGTTAAGTCTCAGAGATCACCATGGAGGTGGTTAGC
TGGAAAATTGACCAGTCACACTATTGCATTTGACATGAAGGAGATTGTTGCTTCATTGAA
GATGTAGAAGCCGGCAGAAGCATCTCTCTATCCGTTTGCCAACTTAGATGGATCTGGTCA
GCGTTAACTGATCTTATCATTTTCCGGTAGGTTGACACTTCAGGAAATTTGGGGATGTCG
ACAAAGGCAGATTGAGAATTTCAAAGTTTCAAGCTAAGTTGGAATGGATACTGAGCTGTG
ATCATTGGCCATATTCAGGGGGCTCTTCAATATCAGAGTGTGCTTAGGTAGTGAGAAGCA
AGGCTGGAAGTTGTTTTGCTCAATGCTGGATGAGTTTGTCGAAACACTAGATTATGCTAG
GTGGTTTTCTAATAATTCCCTCAAGATTCCTCCTCCGAATTTGAATATGAAACTAAGTTA
AGTTGAAGTGGCAAAATCAAGTCTTTCCAGTTCCCCTGTTCCAAGACCTATATTTAAGGT
AATTGACCAGACTCCTAGTAAAAAAAGCAAGGCTCAAAAGTTAGTCCATCTTCCCCCTTC
AAAACAGAAGGATTTGCTGATTAAGAATCTTGAAGTTGTGAAAGTCAATTTTGAAAATTT
ATGGACTATAACAAAGTTATTTGCCTCAGATGACTGGAAACTGATCCGTAAGGTTGGAAG
CTTTTTTCCAATAAAATATTGTTACAAATCCTTTATACGATGAGAATGCCCTCATTAGCA
TTGACCAAGGATCAATTTTAGATCTCATCCATGAGGAAGGAAAATGGCAAGCATGGGGAA
TTTTCATCTCAAATTCGAAAGATGGGATAACTTTAAACACAGTCGACGACTCGTTCAACA
AGGCTACGGCGGTTGGCTCAAAATTAAAAACCTTCCCTTGGATTATTGGTGTAGAAGTAC
CTTTAAGGTCATTGGAGATCATTTTGGAGGTCTCTTAGATATAGCCTCCGAAACTCTAAA
ATTAATTAATGTTAGTGAAGCTCGGATTCAAGTTAAGAAGAATCCTTGTGGTTTTGTGCC
ATCCACAATTGAAATCACTGATCTAAAGAGGGGAAATATATATCTTCATTTTGGAGATTA
TGAATTCCTAAACCATAATATTCCCCTCAGAGCTGAAGAGTCCTCTTTTAATCTTTAAAT
GAAAGGAATAAAGGAAAAGGGGCCCACTTCAATAAATCTTTGAGTTATAACAATTTTTGC
TCAAGCATTTTGGAGGACAACTCAGCGAATTTATTTCAAAAAACGTTGCAAAATGTTTAA
GGTTCTGATTCTTCTCTTTATGTTAGAACAGGGGACCATCTTTCATCAGAAGTGGGTATT
TTCAACCGTTCCAAGTGTGCCAAAGGCAGTAAGTCTTCTCTTATTCCAAAAATCCTTAAA
CACTATATCCGCAAGCAAACCTCCTTCAACAACGTGTGGACTGCCCTGCAAAAATCTGAA
TTAAATGAGGTTTGCGACCTTAAAATTCCCTCTTTGGACTCTTTTCAAAATAACAGCATC
ATGCATTCAGTTTCTGTCAATAACCCAGATCTCTTGGAAGTTTACAGCTCTAAAATCCAA
GTCCCTGAGCATTTTTCCAAGTCAGTAAATAGCACTTCTCGTTCAAAGTGTCTCAAATAA
TTTTCCACCAGATTTGCCTAAAGAGTTGATGTCAATAGTCAGTGAATGTGGAATTATTCT
GGCTTAATTTAAAAGTGCAGCCATCCCTAAAGAAAAGGTTTGCTCGTGGTTCCTATGGTA
AAGTATTGCTGGCTTTTCATCGTAACAGCCAAGAAGTATTTAGTTCAGAAGGCGAAAATG
TTAATGTTTTGTGCAACTCATCTTTAGAAGTCTTCATTGCCAGAAAC
>Contig19
TTCATTGGAAACAGTTAGCTCCAGAAGTTTTTGCATGATTTGAAAGTTGTTACAAACATG
AATATGTCAATTACTTTATTTTTTGATAATAGTCGGGCATATTACTGATCCATTTACAAA
GACCCTCACAACAAAAGTGTTGAGGCGCATTTCCAAAAGCATGAATTAATTATATATTGC
CATATATATACTCAAATAAATCCAACAAATTTCACCAAATAAATTTCTTATCATTCAATT
CCAATTAACCTAACACCCATAATAATCTAATCATTCCTTAAGATAATTGAGGAACAAAAT
TACCTTAAATATTCGAGGTGTTACACCTCCCCTTTCATCTTATTGACTATATGTTGTTAT
TTCTACGTGTATATTGAAAAACACTACTTTAAATGCATGAAAATAGAAACGCAACAAAGA
AAGTAACAAACATACATTTGGTCGACAAATAAATTGTATACCTAACATAATCGAGCTTTT
ATAGGATTATAACCCATATAATCATTTTTCTTTTGATAGACTGCAAATAGAGTTTTTTTT
TATTATTATAAATAAATTTAAGTACTAAAATAATAAAAATATAAAAAGCAATGACTAACA
GGTAAATTGAATTTGGAATATTTTACAAAATTTCTTAGAAAGTTAATTATGCATATGAAT
AAATATAGCAAAAAAAAAAAAACAATAACTTGTTACATACACGAAAAAAGAATGTAATCC
AATATAATAAATATTGTACATTGAATTAATTAACATGTAAAGACAATAAAACAAATGAAC
CTACAGAGATTCATGCCCTCTAAACAAGGATGAGGGGAAATATATAGTTATATTGTGTGT
ATATATAAACACATACAAATCAATCATAAAAAACTACATCAATACTTGTCTATTCATAAG
ATTTTATCTCAGAGAAAAAACTACAAATATTTTGAAAAGAATGAAGTCAAACATTATTTC
GGCCATAGTTCTTCTTTTCCTCATCTTCAGTGGTAAGCAACTTCTTCTCCATCCTTGCAA
TATACTAGAATATCGTGTTTCATAAAAGTCAGTTTATCTCATTGAGACTATACATGTTTC
ATTTGAATACATTTATATTTCGTGAAGTAGACATGTAGAATACTAAAACTTTAAATCATG
TAACTCGTTTCGCCTAATAATTGCTCTTCCAAAAATACATCAGGGACCAATGATGTGCAT
TGTATAGTTGAGACCCATCGAAATGGAACATCTTTTTTAGGAGAAAAAGATGTCAATAAA
TAATAAAATAGATGTGTGTCAACAATTAATTGTCTTACAACTCATCCATGATTATGCCTC
TTGATAAATTTAGTTATTCGGTAAAAATACGTAAGTTCGTAGTGTATTAACAAATATTTG
TCTTTTGGTGGTTTACAATGAAGGTGAAGAGATGATGATTAGTAGCGTTCAAGGAATAGT
ATGGCCACCAGCGAAATGCTATAGAACGCTTCCGTTATCTGATGCAGGGACCTGCGTCAA
TACACAGTGCGAAAATTTGTGTCGTAGCCAAATTAAAGCAGTAGATATTGGAACGTGCTT
TGGAGCTCATAAATGTCTTTGTGCCTTCACTTGTGATGCTAACCGACCCCCTAGTTTTCA
TTTCAAATGATTTGATGCATCAACCACATTATAATAATTGAATACAAAAGATTTATTTTT
GGAACTAAAACTTTAAAGTGCTTCCATACTTTTAATATTTATTGCAATTTCTTAATGATC
AATAATTGCTCAAGCAATATCTCTCAATGTCTTCATTGTAAACATATAAAAATAATCCAA
CACACAAAATCATTATCTTTTAATGTTTCATGGGATATTTGCCAACCATAGTTGGTAGGG
AAGTTCTATTAGAGAATAACTTTGTAATATTTCAAAACATCATACTAATAAAAATATTTA
ACTCTTACTTATTAATATATAAAAATAGATAGAGCGATAATGAGTGTAAGTCACTACTCT
TATGTGCACATAATAGCTAGCTTTTGATTAAGAATAAGGCTAATGGTTTTGTATACATAC
AAACGTCACAAGATTACAACTTTACCGACTTATACATACTTCAAATTGGTTATGTTCTTT
TATATTTATATATGAGATTACAACATGTGCATATCTAACAATATGGAAATAAAACACCAT
GACTTTGGAGATAAATACATTTTCCAAAAGCATGCTTTTAATTTGAAGGGTCACTCATTC
AACTAAGCCTTACTTTTTTTCGTTTCTCTCGTTCTCATATCATAGTCCTATAACGAACCT
TCACCTTTTACTCCTCTAATAGAACTTCCTCTTATCTAAACACTTGAATTAGTCCTTCTT
CTAACATATTTATACTTTCCTCAAATGGGTTAGTCAACATTAAATTTCTCCGCAACTTGA
CATCTCCTACTTAGTATGGTACACGTGTTAATTTAGTATTGTAAACCTGAAATTTTCCAT
GGAATCTTTGCTATTGCCATATCGTATAGGAAGTTGAATTTAAGTTATTGAAGAAAAATG
ACAATGCTTTTGGTTCAAGCTGTATTAATTATTTTTATTTTTTTTATAAAAAAAATAGAA
TAGAGAAAAAAAAGGAAAAGGAAAAAGAAAATGGAAATAAGCTTTGTATATTCTTTAGGA
AAATTGCATTAGATGACAAAAAAATTTAGAAAGAACCAACCCATAGCACCTCCTTTTTGC
ATATTGCAAATATGACAAATATAACAAATATGACAAATAATTAAATATATCATAGGGCTA
TCCGCTTTTAAATTTGCTACTTTTGCAATTTAGAAAA
>Contig20
GTTCATTTTGATTATCGATCATTCTTTGATCCTTTCATTTCGATCATTTCAATCTTCTTT
GAGCGATATAAGGACCATATTAACCTGTCGTCCAGGTGACTGATTTTTATCCATATTAGA
AGTCAAGACGTTCAGATTTTCGGTTCATTTTCAGGCTATTTTCTTTATCAAGCTTTATCA
GTCCGAAGGACTATCCATTAGACTGCACCTCGCAATATGCGCCTGGACCTTTGTTTTTGA
AGAAATAGGATGACAGAAGGATCAATGAAATTTGATGAGTTTGGTCCTTCAAAGTCGCAA
TATTCTTTGCGCCTTCGCCTAACCTCTGCGGTGAGTCCTTCGGACCAGATGAGTTTCACT
CAATGAAAAATCAAGGTCATCTTCAACCTTTTTTTTGATGGGCCTCAGTCCTATCCATAT
TAACCCAGAGAAGGAGAGGAGCGAAAGCGGCTCGCTCGCAATATTCTTTCAATTCCACGC
AATATTCTTTGCACCTTCTACGCGGTTTCTGCAGAAAAGGTCGAAGTTGAGAATGTGGTT
TTCTTGTGGCAAAGCCATTATTCATTGATTTTCTATGCTGAACGAGAAGAAAGAAAGGCA
CTCTACGGATTGCAAAAATCATCCTATAATCAGTATTAGTTCTGGGACACTCCCAACAGC
TTAGCGAACTGCTCGAACTCCCCACCACCAGCATCGGATGAAGCCCACGTAGCGGTAAAG
GCAAGGATAGGGGAGGGTAGCCGATCGATAGGATAGAAGAAGCTTAACTGTGTAGAATAA
CTGAGAAGAAAGAGAGGGTAGCTCGACAAGATAAAGAGGTACCTTTAAGAGGAAGCTCAG
AAGCTTATTATACTGAGTTTCGGTGTGAACTACCTCACGTAGTATCTTTCTTTCGTTATG
CAATAGACCTACGGTATCGGGCATCATATGCTCTCAGGGCCGAGTGCGGGTTTAGAGTAT
TCTTATGGTAAGAAGACAAGGCGTCACAGGTCCTCCGGACTGCGACTGAGGACGGGGAAT
CTTGCTGGAAGATTTCCACCTTCTCGCACTTTGCGCCTCCGGACGGGAAGAATTTGAGGG
GAGAAGGAATAAAGAGAAAGCCTAGCTACGTGGGCCCCTAGCTTGAAGCTCTCCTTTCTT
ATTGCTAGGGCGGCACTCATCATTCTATTAAGTTACTAGTGGAATCCAAGAGTCAAAATC
ATCAGAATGGTGGTACATGTACCAGGATTCATCCTTTTATTAGAAGAAAATCCTTTTCAA
TCTTCTTTGAACCTTGGAATGAATAAGGAAGAGCTTACCCGATGAGGCATCATCCTCTCC
TTAAACCACTTATTCCACTCGCAAATTCTTTGCCCGAAAGAAAAGAAACTGCATCAAGCT
TAACTTCTTTCTGACTTTGAAATCGGGAGCTTGATTTTTCATTGAGGCGGTCCCAGTTGT
CAACTCATCTGGAGCTTGATTTTTCAGTTCTTCTTTCTTTTTCTGTTTATGTCGCTGTTG
ATCTTGTAGTTTCTTTGTTGATGAGAAATCTTGCATCCTTTAGCTTAGCTAGACGAACCT
GATTTCATTGACTTTGACTGATCGATGTTCTTGGTAGGCTTTCTCTTTCTGCCTTCTTTT
CTTCTTTTTTCATTTCCTCGGAGGCCTAAAAAGAAGTGAATCTATCTGGAAGTGACTCCG
CTAAGCCCGGCCCTTTCTTTTCTAGGCTAGAAAGCCCTAGAAATCAGTCCACTAGAAAGG
GATTCGTGAACAAGAGCAGCGGAAATGGAATAGCTTATATATAGAAATCATTTCCCGTTC
GCTCTTCTTTAAAGAGTTTAAAGAACTGGGTAGGGTACTCGATGGCTATTGCGCTTATTC
CTCCCACTTGGGATACCATACCGATTATCGATTCTGAACTTAATAAGGATAAAAAGTCAA
GAGCTCCATCCCAGGGGTGTATGAAAAAGTCACACCGCTCACTAATCAAATGCTACCCAC
GTTCAGGCTTTCAAAGCGCTGAGTCGTGAACAGGAAAAGCAATGACTTCTTCCCTTCCTA
AAAAAAATGGGCTTAGTCTTCTTTCGTAGAAAAAGAAAGCTCCAGATGAGTTGACTCGAC
CGCATACATAAGAAAGAGAGGGGCGTAGCGAGAAGACTAGGAATTGAACTGATAGTTATC
TACGAGCTCTTGCCACTCTACTTCTTCACTTTTGAGGAAGGGAGAATCATCCATAAAAGC
TGTGTTGTGTAAGTCGTGTCCTGTGCTTTTTAATGTCTTTCTTCCGTTCCGGAGTGGCTA
ACTAGACCCCGATAGCGCTATCGCTAACCCGCTTTCTATCAGCCTTTAAGGACCTTTTCA
AGATTGGATTAGTGGAAATCCCCCCCCAAAAAAAAAGCATACTTCTTATAAGAGCAGTCG
TAAGGTAACTTTCAAGTTCACCTCCATAGTCGTGAATCTATGCACAAAGACTCCTCGTAA
GGATTTTCAAAGACTGATTCACTTCGAGGTGCGGCGCGAGCTAAGCGAAAAAGTCTTACC
AGAATACGAATTATATAAGATGCAGCAAAGAAAGCAGACTTCTCCTTTGACTACAAAGTA
ATACAGCTATTGGGATAGAAAATTGCATTTCCTTGATGCGGCAACTCTCTATTAGCTACA
TAGACCCAACGGTTAGCTATCTTAGAAAAACCTTTCTGACTCTTGGTGGTATCGTATATA
AGAGAAAGGCTGCACATGAGACTCTATCCATTTTCTTTTTCCTGGTGACGGTGTGAGAGT
AGGAACTCTTGGTCTTCTATCCCTAAATCCCTAACCGCGGTTGAAAACCCAGTCTTAGCA
AGTTGGAATATCCCTTGTTCTCGTAACCGGTACGGGACTAGTCCCGTAGAAGCGAGAACT
CTTGCCGCTCTTCTTGGTGAGTTAATAGCTATAGTGCCTTAATCTAATTACTTAATTAGT
GGATTGACTGCTTTACTCCTTAGCCTTGACGGCTCTCCATCTTGCTGCATTATTATGGCT
TTCTTTCTTCCTTCAGTTTTAGCTCTGAGAGAGAAAGGATCGATCTTACGTCTCAGAGCG
ACTCTAGGAGCACTTCCATCTCTTGACTCGCTATGCAAATACACATCTGGCTTTCAAATA
ATATGGTTTATTGTCTAGAGGAAGTCAAAGACGGAGAAAGATCAAGCCTAGCCTGAATGA
ACAAGGGGTGCCTTGGGACTGAAAAAATGCTGATACGCAGTTTTGACTGAAACCTTTTGT
ATACTACCCCGAAAGCTCTGACCCAGCTGTCTCCGATTTTGAATATCCCCATTTCCGAGG
CGCTGTCAATGGCGTAACCGCTCTTTAATAGCATTTTCTAAAGCATAAGGATGATACATA
CCTTCCTTCTTCTGAGATGCCGAGAATAGACTCTTTACCAGAAAACTCAAATCATTCTGC
CTGACTGCTTGACGGCTATTCAAGTTTATAGGAGCGGCAAGAGAGGCTTTCTCTTTCTGG
TAACATAGAAGAAAGAAAGCCTACTCGCTTACTGACTTTTTCTCACATCTCGATCTCCGG
CTGAAGAAAGAATCTCAACCTCTCTCAATTCAATGTCTTCCTGAACATTCTTCCTCTTCC
GATACCCTAGAACCGTCGTCCATATTAAGCTACGGAGGACCAATCCGAACTCCATAAAAG
GAAGTTATAAGGACCGCAAATTCTTTGCGACTTAACAGGTGCGAAGCAGTGAGACTAGAG
AGGAGTGCAAGGCGCAAAGAGCGGCACCGGGGATCATGACTTTGATTTTTTGTGGAATAA
CTCCTAACGTCAGAAACTGCTTTATAAGGATCATGACTCTTTTAATGGAAATTATAAGGC
GCAAAGAATATTGCGGAATAAATATGCTCAACAAAGGTGCAAAGAATATTGCGAGGCGGG
GAATGATCGAAGCCTTAAGTTCGGAAGATTGAATCAACGGATGGGTTTGCTCGAGTGCTT
TCCTTTGATTGAATCTTGGACTCCGATAGGGGTAGTTGTTCGCTCTCGTACTGAGACGAG
TACTCACGGTCAAGTCCCTTCGTACCTCTATCTATTCTAATATGAGTCTATGAGATTGAG
AAGAATAATAGCTTTCCCACGGTCTCTGGGGTTCCTTCCTCTTGATTCCCCTTTCCACTC
GGGGAACTAAAAAACCGAAGGCTGAATTCAGATCGTGGATAAGGCTCGGTTAAGCCTTAA
ATAGGATCAAAGTATTTGAGCTTTGCGCCTTGCACTCACGCAAACCGCAATATTCTTTGC
ACTGGGGGAGGGCTCAAAGAATTATCTCAGGAGTGGGGAAAAAGAAAGAAGTTGAAATAG
AAACCCACTGAATAGAAGTCCTTTTAGTTCTCGCTCTACCCCCAAGACTGATTTTTTTTG
AGATCCAAAACAAAAGCTAAGCTTACTTAGTAGTTTGAGGAATTCAATAACTGGACCAAG
AGGAATTTCCTTTCGCTTACATTGGTAGTTCTAGTCCCAGTGCCCGTAAGCCAGCCAGTG
GTTGGTCATTCTTAATCCCTTCCTAATCCCAATCCAGCAGTCACCGGGCAAGCCATACAT
TTTTCTTCCCGGATGGAGTTTCTTCTCTTTGCGAGCCTCTCTTGCAGTCAGTTCACCTTC
GCAATATTCTTTGCACCCGTAGTGTAGTGCCAAAGAAAGGTCCAGGGTCCGGAGTCCGCA
GTCCGGAGTCCGCAGGATTTATCCGTAGGACTATCCATTAGAAGTAGTCCGGAGGATTTA
T
>Contig21
TCAACTTTTGATTGTTGTATTTAAATGGGAAAAAGAAAAAGAGAAAGCATGAAATGAGGA
AAAGGGGTCCCATTTAGATACCTTAATTAGTGGAGCTTTAGGGCTCTGTCCTACAAACTA
CTCTCTTTCTTTTTTTTCTTTTTTCTTTTTTCTTCTTTCTTCTTTCTTCTTTCCAATTTT
ATTCCTTTTTTTTCTTTTTCTTTCTATAACATTTTATTTGCTTCAAATAGATTTCCCACC
TTTCTAAATCAAACCTTCTACATTTCTATATCTTTTCATATTTGTCTTCTCTTATATAAA
TATCTTTATTATTATGTCAACATTCTTAATCTTTTTTCCTAATGTGTTATTCATTTTAAT
GATTATTTAAGTTTTAGGTGATCATAATCACATAAATGCTTTCATTTTCTTTTTAAATAT
AATCACAATTATGTGTACTCTTAAATTTTTTTAATGAAGTTTAGTTTTAATAACGCAATA
GTATAGTATACATATTTTTGTAAAATCTTATAAATTAAATGTTAATAACTTAATAGAGAA
TTCTTTTAGATTCTTTTTTTATTTAGAAATATAAGAATACAAAAATGAAAAAAAGAATTT
AATAATTTTCAACCTACTATACACTTCGTTCATTTAAATTCTTTTTAAAATTTATTTATG
TTTGGATATTTGCTCTAATTTTATTTGCTAAACATGTAATTACACCACTAGTTTTGTGTC
ATGTCATGTTGTTCTAAGTCATCGCGTTAATCACATAGATTTCAGTGTTCCAACAATACT
CATTATTTAATGAGATTTTTTTAAAGGAAAACAAACCTCCAACAATTATAAATTAAAATT
AAAATCAACATTTCACCAACAACGATATATTCATCCCATTTATTGTTCTTAACGAGCCAC
ACTCAACACAACAACAACAACATTCTCAACTCATACACACACAAGTTAGAAGAAGAGTTG
GAAAAGTTGAAAATGTTAAAAACATATCTTTCAAATTTACTTTATTTATTTGCCCCTTTC
ACTTTCACATATATATATATATAATATGAAAAAAAAGTATTCCCAAATAAAGCAAAAAAA
CAACATTAAAGTTGGGATCTCCCTCACGCGCTCGATCTATGATTCCTACTCACCCTTTTT
CCTAAACCCACACCTCACCTTTAATACATAAACACATATATATTTTTTACCTTATTGTTT
TTGGGTTGACATGGATAAACTAAATAAAGGAAAATCTTTTTAAATAATACAAACATATTT
GTTTTTCGTTTTGATAATGACAAATCACACCATTTTTTTCTATAAAAAAATAGAACTTTT
ACTTTATGGTATACATCGATTCATTACATGTCAAAATTTGAACATAATATGTCATGCATG
TGCTTACTATAATCATAAATTTGTAATTTGAATAATATCACAAGTAGTTTCATAAAAAGG
TTTGAAGTCATGAAAGTACAATTTACCATCTAGTTAACTTGTTGAATTAGAAAAGAAAAC
TCAAACATACTATATAGTTTGAAATATAGTTTAGTCATTTAACGTGGAGTCCATTTACTA
GTATTATCATCATTATTTATATGATGGTATATTGTTGGATATGATATATACAATAACAAT
ATGATGAACATATGATTAAAAAAGAAAAGTTTTGGCATATGTAATGAGGATGTCAACATA
GCAACAGATGGAATGTGTAGATATACATATATAAAGAAAGTTAGCAACTTGTCCACTTTG
GTGGCACCTTTGAGCATCTAGTGATCTCTGGTCTAGGTCATTGAAATCATGCTCTTAAAC
AAATAGACTTTGACCCTTTTATGAGAGAGAGAGAGAGAGAGAGAGAGATTTTTAAATTAT
AAAAACATCATTAGATAAAAATATATCAAAACAATAATTTACATAAAAGTTTAAATACTT
TAGCTTTTTAATTACATATTTGAGTTAGATTTGAAATACAGACATTTCTATTTTCAATAC
AATTGAAAGTACTCTACTTGACAAATGAAATACTTTAGATGAATCCTAAATCCAATTTCA
TATATTTTCAAATTTTTTACTATACTAAAAAAGGAAATTCTAAGAGTAGATGTAATTAAT
TTGGAAGTTTAAGTGCTAAGTACAGGGCAGTCATGGAATCTTAGAGATTGATTAAAAGTA
TAATCCAACCTAATTTTGGATTAGATTAGTTGTGATATCAATTTAATTATGTTGATTTTT
TTAGTGAAGACATGTAAATAACCCATAAAGTTAGGTTATGATTTATTTTGGAATCGAACT
TAGTAATTCGTTTTCTATATTTTATATTATAAATTTAGTTTTGTATCAATTGAGTTTCTA
ATTTTTCACAATTCAATCAACTTATATATTCATTATAATTTATTTTTAAAAATTATCCAT
GCACCAATGACCATAACAATTATATGAACATATTGACATATATTATAAATAGGTTAGATG
AACGTGTAAAATTTATACATCTGTTTTTTCAATATAAAATCCACATATTAATATATTTTC
ATGGATGGTACGAACATAATAATATTTTAGTTCATTAACTTTTTTGTAGGGAAATTCCTA
TTTTTGTTTAAAAAGGAAATGAGGAAAAATAGTAAACAAAACCCACTAGTCTGTGGCTGC
TACAAATGATGTGTATATATATATATATATATATATATATATATATATATATATATATAT
ATATATTGTTTGTTTGTTTGTTTTATATATATATATATATATATATATATATATATATAT
ATATATATATATATATATTGTTTGTTTGTTTGTTTGAAATATAATTAAAAGAAAATTAAA
TATATGATATTGATTAATTATGTGGGGTCTTTACCTACTTTGCTTTTTGCCATACCTTGT
CAATCAAAATCATTTATAATTTTATTATCACATACCTTTCAAAATCATATAAACTATATT
CTTAGTTCTACATTGACTAGACATTTTTATTTTTATTTCAAAACTAATTTAAACTCAAAG
CTACAATATCATGTTGATTACTTTTTCTATGTTTAACCAAAAATACCATTCTTATCATCA
CTATATTCTGAAAATCTTGTTTAATTAGGTCATGCACACTTTTAATCAATTTCAAATATA
ATCCTTCTAAAGTCAGTTTTTGTGTTCAATTTGATTAATTATATGATAACATAACACAGT
TTACATGAGAAAAATATAATTTTCTTTTCTTTTTTCTTTCTTTTTTTTTTTTGAAAATAG
TCAACAATCAAGTCTGAGAAAAAAAAAACTTAATTGATAATTTATTAAAAGTAAATTAGA
TTAAAATTAAACAACTCTCGAATTACAAATATCAAAATGATATTCTAACCTAATCATTGT
TTTATCTCATTATTAATAAACTTTTGTTTATAGTACATACGCACAATTTTAT
>Contig22
TGTAGATTCAGGTTCCTCAAGAGGGACAGATGGAAGATCCGGGAGTGCAGAAATATGGTC
CGATTGAGTGGGCTCAGGTATAGGTAACATGCAAGGTGTAGTGTCAGGTGTTGAATCAAG
TGAGGGAAAAAGGTCAATAGACGGATCGGTGAAGAATGGGTGAGAACTTGAAAGAGATTC
ATGGAATGAAGAAAGACTAGAAAACATACGATGTTCCCAAAAGGGGACATGACGAGATAT
ACGTAATCGTTGAGAGATGGGGTCCCAACAACGAAATCCTTTATGTTCAGTACCATAACC
CAAGAAGCAACATAGACGTGCACGTGGTTCAAGTTTGGTATGTTCATGAGGATGTAATAA
TACGAAACATGCACAACCAAAAATTTTTAGATTGGAGTAAGAAGGGGAAGTACCGTATAG
TCTTTCAAAGGGAGAAACATTTTTAGTGACTTTTGAAGGAAGACGATTGATGACATAGAC
AGAGGTGAGGGCAGCCTCGCCCCAAAATTTTTCTGGACAAGCAGCAGATAGAAGCTGAGC
ACAAACAGAGTCAAGAATGTGACGATGTTTGCGTTCAGCTCTTCCATTTTGCTGAGAGGT
GTGAGGACAGGAGCGTTGAATCAGAGTGCCTTGCTGGGCAAGAAAGGAAAGAAGATGAGA
GTCCTTATATTCCATCGCATTATCAGTTCGAAAGATTTTAATTTTGCTGGAGAATTGAGT
GTGAATCATATTTGCAAAATCAACATATATTTGATATAAGGAAGAGCGATGTTTAAGAAA
GTAAATCCAAGTAAAACGAGAATAGTCATCAATAAATAAGACAAAGTATCGATAACCATT
AACGGTAGTACAAGGAGCAGGACCCCAAATGTCAGAATGAATAAGGTCAAAAGGCTTATT
ACATAGAGAGGTGGAATTAGGAAATGATAAAGCAGGTTGTTTTGCAAGTTTGCAATTTAA
GCAATCAAAATGACTGAATTTTGAGACATTATTCAAATTACCAGTAGAAACTAAATTACG
AAGTTTATCAGAGGATGCATGACCTAGACGAAGGTGCCACTGATATATAGAGGTATCAGT
GACTGGTGCAGAGATAGGTGGAAACTCAGGAGATTGCTGAAGATATGTAAGCTCAAATAA
TCGTCCCACCTTCCGTCCCGTACCAATCACTTGCCCCGTTTGAGAATCCTGAACCTGACA
CCCATGAGAAGAAAAGATAACAGTTAGTCCGAGATCACAAAGTTGGCCAACAGAAGCTAG
GTTGAATGTGAGTTTTGGAACATGATAGGTGTTTGACAGTTTTATGGTGGGTGTGTTAAC
AGTACCCAACGTGAGAGATAGGCATATGATTACCATCAACAAAGTGAATTGAGGGAAGAG
ATTGAACATGAGTAGGTGAGGATAATAATGAAATGTCAGCAGTCATATGATTGCAACAAG
CTGAATCAAGGAGCCAAGATGTACCTGGAGTGACGGCAAGAGCAGTAGAGTTGGAAGAGA
TCACCTGTTTCAGTAAGTCATGAAGATCATTTAACTGAAAATTCTGAGGTGTGGTGATAT
CAGATGAGGTAGCAGCAGCAACAATAGGTGGAGAACTGTATTTAGTGGAGGACTTGGGTT
TATATGGAGCACCAGGAGGGCGGGGTGGGCGAGTGGGACAGTTGTCCAAGATATGACCTC
GTTTGTGGCAATACCTGCACTCAATAGTAGGACAATTAGCGAACTTATGACCATGAAGTT
TGCAATTTTTGCAGAAAATAGACTCATTAGCCGATCGTGAATGGGTGGTTGCAAGAGCGA
CATCAGAGGGCAGAGAGGAAACAATGCCAAGGCGTTTTTCCTCAAATAAGATTTCTTGTA
TGGCAGCATCAAGAGTCGGCAGAGGGTTACGATGTAACAATGCAGCACGGACTGATTCAT
ACTCTGGGCGAAGACCCATAAGAACTTTGATGAGGCGAATATGCTCCGGTTTGATTTTTG
CCTGATCTAACTGAGTCCAGATTGGTTGAAGAGTTGCAAGATACTCGTTCACAGATTGTC
CTCCCTCCTGATTTAGACTAACAAGTCGAGAGTGCAATTGGTAATAGTGAGCAAGTCCAA
TAGACTGAAAACGTGTGGACAGAAAATCCCCAAGTTCTTTTGCCGTATCAAATGCATCAA
ATTGTGTGTGCATTGCTGGAATAGAGGTGTTACCCAACCAAGTGATGATCTGATGGTTTT
TGCTATCCCAATCCTCAAGACGTTCAATGTATTTGTCGGTTTCTACAGTCGTTTCTTGAA
CAGTGACATCAGATGAGTCTGTATCAATATTTTCAGTGGTGTCCATCGGAGGAGTAGGTT
TGACTGGTTTAGTGATATCTCCAGTAACGATACGCCATAACTTTCGACCTATCAAAAAAC
TCCTCATTTGGTGGGCTCAAGTAATATAATTAGTTCCATCGAGAATGATGCTAATGGGAC
GAGCAACTTCATGTTTCTCCATCTAAAGATAATTAACTGTTGCTGGTTCACAGAATATTG
GTTGTTGACGAAGATTTGCTGCTGGTTCGTCGTTGTTTCTTTAGATATGGGATTCGAGGC
TGGAGTTCGCGGCTGGGATTTCACTAGAATTATATTACTTCACGGCAGGG
>Contig23
TAATTTCCTTAATAAGATCAAGAGGAGTCCGGAATAGGGAATCGAGAGTAAGTCAACGAG
GAAGAAGAAGTGGGACAAGAATCGGGCTAGGCCCAGGAGAACTCCACCAGGAAGAGATAA
AGGTAGTCAAGGTCAGAAGAAAGGGAGGCCATGGGTCATGAGTTCGATCGATTCAAGGCT
TCAAACTTGATTTGCTATATCGAAGTCAATTACGAGGTTTTATCGGCATACCGAAAAAGA
AAAGAGGGTTGGACGACCGAGTCGAGTGGGAGAGTTGTCCCACGGAGCGGTGAGGAAGCC
GAGACCTAATTTCAGACTAAATAGGAAAATCTCCTACGGAGCCGTCCTCCGGACTATGAA
ACCTATTAGCTGGAGGACGAGGTTAGAACCTGAAAAGAGGATGCGATAGCGGTCGGAACA
AAGAAAGTAGGCGAATGATCAGTTTAGGATCGGCCGAGTATCGAGATAGGGAGCTCATGA
AAAGAAATACGAAGCTGGCTGGGAAGTTAGCCTATTTTTTTCTTTCGGCAGACAGGTACC
TGAAAACTCTCTCTTTCATCAGTCACTTCGGAATAAAGGATCTCCGCGAAGGACGGAACT
CATCCTCGTAGCAAACTCGCGAGAGGAGAAAGGAAAGACCGTCTGGGATCAGATAGGATC
GACAGAATTGGATCGAAGGCTTACCCGAAAAGGAATGAGAAATCGGAAGATCAATCGGCA
TCGGAATGAGACCATCCATAGCTAGGGAGTCAGCAGCGAGAAAGAAAGAGTGATCGTACA
AAAGGTAAGGAATCCATCCTCGTGGAAGGAGTCCGCCGCCCACAAGGAAGCTCGAACTAA
GGGCTAGGTCCTTTTCTCATACGAGGATCAATGGTCAAGACCAGGGTAGACCCTTTCTCA
TTTACCGCGTAGTCGGCTTTCAGACTCAGCACTCTTTTCCTGGTCCGGCGACGAAGGTCT
TCCAGCCCGCTACGTGGGGAATTGAGATTTGACCCAGCCGTAGGCCCAGATCAATCAAGG
CATAATAAGCTCGACCCATGTCTGAAAAAAGGTAAAAAGGCTTTTCTACGGATTCCTTCT
TCCCCGACTCATATTTGCAACCGACTTAGCTTAGTCTGAAGATAGAACTGCACTTGTGAG
AATACCACCTGCTTATCCCGGACCCGCTAGTTCAACTGCCGTAAGCCGATCTCATGAAAT
GCCCTACCACAGGAAGGCTTGAGGCCTCGTACCTATCCGCATCTCCCTCGGCCATACTCT
TAAGAGAATGAAGCAGACTCCACTACAGGCCTTGAAGCCGGGCCTCCTTCACAGGGGTTT
TATCTCATATCTTTTGATTCAGGCAGGTGAGATCTTTTCCCTCATAGTAGCCCACCACCT
GGTCAGTAGCTGTGTGCCTTTGGCGACTAAAAGGAAGTTTGAGTGGAATATATAGGTCGG
GAGGGTCCGAAGTCCTTATCAAGCTTAACCTGTCCTTCGTTCAATGAACATCCATAAAGA
AATTGGGATTCAAGTCTCACACACCTTGAAGTAAATTCTAACTGATCCGCTGAAAAGAGA
AGGTAAAAGATCCCACTTTCTAGGTCAATATTCTTTGAACCTCGCATCCTTCTTCAATTA
AGGCCTGAGTTATCATCCTCGGCGAATGGCTGGCCTATTTCTCTTTATCCTTGTAATAAA
TCACCTTCTCTTGATACCCTTTTTTTCTCGTAGAAAGAATTTCCGATTTCAGAAGAAGTC
GAGCCACTTCTGCAACTTTAGATACATCGACTTCCGGCGGGAACATCGACTGATGACTTA
GAAAGAGAGACCTCTGACCCTGCACCAGCACCTACTTCTAATCCTGAATGAATGAGGAGG
ATCCTTACGGACCTTCTTTTTCATCCGGAAGAGAGGCCTCCTCCCTTCGTCTTTGTCCCA
CTACGCGGTCTAGAGCATAGGAAGAAGGAGAGCTACTTCAGAAAGCGCTTACCGATCTTC
TCCGGTCATCTGAAAGCGAGGGTCAATGAAATATGAGTCCGTGGGGTAGAGAAATTTTCA
TGGATTCCATTATAAGGAAAGAGATCATCTTCATCTACTTCATCTTTCATTATCTTTTCT
TTCATTCAAAATGAAAAGGACGGAAAAAACGGGGACTGACTCTGATTCTGGATGAAAGAG
GAGGAACCCCACCAATCCCCAAAAAGTGGAAGAAATCCGAGACGGACCGGCTCGATCTTG
CCCGAGGCCTTATCAGCTTTCTGATAGAGTGGATAGGATATGGAGTTATCTTCTTAATAG
GGAATGAATAGTAATGTCCACTTGGAATCAGACTACTGAACTTCCACAGCAAGGACGGAT
TCTTCTGGGACTGACTCCCCAGGAGAGCTTCTAACCGATTCCCGACCTAACCTGATTAAG
AAGGACCTATTAATGGAAAGAAGGACCTGGAATCAAGGACTTCTTCACGGAATACCTCAA
TCCTGTCTACTACCCCACTACGCGGTAAATCAGTCGACTCAGTAGTCAGTGACCTACAAG
ATCCAGTCAACTCATCAAATTTCATTGATCCTTCGCATATTGAATTGCGCCGGAGGACTG
TGAAAAGTCAAGAAAAGAAAAAAGAAAAGAATAATTAACTCATTAACGATAATGAAAGAA
GCTCAAAACAAAATTCATCTGCTAGATTTCAGATTAATCTGCGGAGGGAAATCAATGATT
TTGCTAGGTTTTGCCCATAGGGAAGTAGCAAGAAATCATGAAAAATCAGTCAATAAAGTA
CTTTTATCGTAGAATATCAATATGAGAAAAAGTCCTATTTAGAAGCAAAAAAGCCGGGAA
ATAGCAATGAAAGAATCATAAAGGGATAAGAAATTCACATAGTTTGTGAAAACTTTTCTA
ATGGATAGTCCTACGGACGGAGAAAGAGAGGTCTATTCTTTATTCCGCTCCTGAATATGG
ATAGTCCTTCTTCGCAATATTCTTTGCACCTTTAGAAAAAAGAAAGGTCAAGATGACATT
CTTTATTTAGTCTGAGCAATATTCTTTGCTCCTTACCTCAATATTCTTTGAGCCGGAGTT
AGGCTCCAGTCCGAAGGACAGACAGGTTAATATGGATAGTCCGAAGGACGGGATTTCATC
CTTGCACTCCGTCCTCTTGACTCGTTTTCTCTTCTTAGATAAATGCGCTTCGCTTCGCGC
ATCTGGACCCAGCCTCCAGCTTCTTATTCGACGTTAGGAGTATTAAGACCGGTCCTCCGG
ACTCCTAACGGAGGGTGCAAAGAATATTGCGACTTTAATAGCGAGACCGAAGAGGGGAGA
AGTCGTAACAAGGTAGCCGTAGGGAAACCTGTGGCTGGATTGAATCCATAGCGATGAAAA
AATGAACCCACAAAGATAGTGACTCTTATAGGGATCTGGACGGCGGATGGGGGAATTTGA
GGAGTAATGAACCCACAACAATAGGAAAGAGAAATGCCACCCAACAAATCTCATATTTCA
GAGAGAAGAAATAAGACGTAGTAGGAGTTGATGATTTTCAAAGAGAAGTCAATGAGGCCA
CCGCCAAACCTCTTTTCCCAAACTCATTGGGTTAGTTCGAATCCCAACCTTTCGGGGAGC
CATTTCGTACTCACCCGAATTGTATTATCTTTCTCGTACTCACACACAAGCGGCTACACA
CACATGCTTAGTACTAGTTACTACCAAAATCCGAGGTCCCCAGGTATGGGTCATTTCCCC
CGAGGTCAGGGTCATTTCCCCCCAGGAGGCAGGGGTCATTGCTGTATATTACAGGTTCCA
TCAAAAGCAATTTGTTGATATTAGTTCTAGTAGTAGAAGTCACTTATATATGCATCATAG
CGTAGGATCAGTGGTACGAACTACGCCTTCCTATACTCCTCTAAGTCATCTCAGCAGCTC
GTATCAATTGAATCTAAGCAGGTCCTCTATTCTAGTAGTCTAAAGTACTATACTTATTGG
GAACGTCTGAAAGCTTGTATTGAGACTCATAGAGAAAAGAGTCCTTATAAAGGAAATCTT
GATGCTGCTAATACTTTTCTTTTACCGAACCATACCCTCTCATGACAGATTCTGAAGTTA
GAACCGCTACGTGGGTAAACTACTCGTCTGATGAAGAAATCCGTAGTTCATCCACTGTCT
CGTCCTACTCGTTCGATTAATTACGGAATATTAGCAAAGAAAGCTACTCCAAGAGCATCC
TCAGCAGGCACAAGAACTGAACTGAAAACCGTCTTTCTCAAGAGCAAAAGTGACTGCCAC
AGCCTCCCCAAAACCCTCTTTCTCGAGGAGACGATTGATGAAGAAGAAGAAATGGAAGAA
CTTCTAATGAGAACACTGATGAAATGAAATAATACCTGAAGGACTCCTTGTCTTAAACTC
GACAGTCATCACCTACGGCAGAACAAAAAAAGCTTTCTAGCAAGGGGCGAAGCGTGAACC
GTAGGCAAGGTGAAAAGAAGATTGAATCGCTCTATATATTCTTTGCGCCTAATACTTCGG
ATATTGATCGATGAAAAATAGCATTTTTTTGATGATTTACTCTGAAATGAAAAAGAGCAT
TCTCCCGCTTTTCTTACTTGACTTTCAGGAGGCCATAGGCAATTAAGAAGACGGCTAGGA
AACTCACCATTCCACGATCCCGACTTAAAGAGTGAACGAGTGGGAGGCTATGCTATCCCA
AGAATCCGTCAGTCCCACGTAGCGGTAAATCAGGTCTTGCTTCGGAAAGGGATGAGGTCT
CTCCTCAACATCTAATTACTCTGGAACTCTCCCTGTAGGTAACTTCGCACCTCTCCCCGA
CTAAAGAAGGGAAAGCTCTTCCACTCCTCTCCCTATCGCTATCGGCAGGCAGCATATTCC
AACTTGGGATAGACGTCTTCTCTCCCCGGTCTCCTCAATTACGCCTAGCCTTTTGCCTCT
TCCTATTTCTTCCTCTTTCTTCGGTCGAGACAAGGTGGAGATTCCTTTGCTCTCTCCTTT
CTTCCTCATACTCAAGACTAAGAGAAAGAGAGAATACGAAATACCTGCCTCATAACCCTA
TGGTCAAGCTTCTCCGACCCCACTTTGGAAGGTCTAGCTGAAGATTGAAGTTATTCATTC
AACCTATTCCGACGAAGAAGAGATACTTCTGACTCAGACTCTTCCCTATCGTACTCTCCC
TATGAGGCTAGGGCGCCCTACTCTCTTTCCTATTCAAAAAAAAGTCTCTCGTATCGAACC
CATGATAAGAATCAGAATCACCCTACTACTTATTCAATTCCTATTGTTCTTACCTCGTAA
ACTCATGAAAGGGATTGGGCTTTCTAAACTCATAATCCGACTCAAGACCGTACTCAGTCT
TCCGATTGATGCTTCTTCTCCGTCTTCAATCTACCATATTAACCTAGAATAGCTCAGTTC
TTCGCAAATTCTTTGCGCCTGGACCCGCATATTTCATTGCGCCTTCTCGTGATCGTACTT
ATGAAACTGAGGCCTCGCTACCAAAAAGCCATTCTTCATATTCCGTGGGATACTCCGAGG
CTAGGAAAAGTCCATGCAAAAAGGAGAATAAATGACTGAAGCGAAGAAGTCTAAGCTGGA
TCCAGAAAGAGATTTCTATAGCTTGACTCACAAGATCGGACCCCTGCAACTTCTGAAGGT
AGATCGTCGCCGGCGGGATCATCTTCTTGTCTAGCTTCTTTTTCGTGAGAGCTTTAAGTT
ATTACTCGTTATTTCGAATGAATTGAAGCATAAGTTCACATCTCGGAAGCTAGGGCTCTT
CCCCTTTACTCTCGTGAATCGTATACAATATTCATAATATGAGCTCTTTGAAAGAAGAAA
AGCGACTTCTCCAGGTTCGTCGGCCTTCTTTGTTCTCTAGCCTTTGAACGCATATCCGCT
GCGCCTTTTCTTCTAAATTGCCGATGAAGATCTGCTAGTCCTTTCCTTTTTCGCTGGACA
TCCTGCCTTTCTTTATGGTATTCCACCTGGCCGAAATCGGGATCATCGTCTAGCCAATCC
TCGTATTTTTTCAAGGGTATCTACCCGCTCCTGGTCGCTTGCAATGGTTGTGACCTTCTT
GTCTTTGAAAGGCGCACAGGCTTCCTGGGAGAACTGGAGAAGGGGGCGTCTTCTCGTCTT
TGCTTACGTGTCGACACAGGGGTTTCCACGCTTTCCTAAATCTTGTCTTCCCTCGTATTC
TCTTAAGGCCTTTCTAATCAGTTTATCAGCAGTATATCTGGAGGCCTTCTCCTTTCGTAC
AGAAAGAAAGCCTACCGCAACAAAGAAAAGAGGTCAAGGAAAGCCTACCTTGAAATGTGG
TCTTCTCATTCCACTCAAT
>Contig24
GTGGGAATCAATCAAAGTATTTATGTGTATGAAATGATTAAAGAATTTCACCTTATTTAG
ATAAAGAAAGAGAATGCATTTTTCCTAACACACAGACACCAATCATATACTTTATCTTAT
TATTAATTGGCAGTCAATGATTTTGTAAGTTCACCTTCCTTCCAACAATAACTGGAAAAT
CAAGTAATGTATCCTTGTTAATAATAATAATAATTGAAATGTATTTTTTTTGTTACGTGT
GAAATCTCGAGAGTAGGTGAGGATATAAAGATCATTTTCTTGTTATATACTATCTTTACT
ATTGATTGTTTGACATGTTATTAAATGATTTCTTAATTGATTAAAAAGAATGTATGAACT
CTGTAGCATCCTAATAATTGCTTCAACAATCTTTTAGTTAGATCTACGTGGAAATAAATT
TATTTATTTAGTTCATTTGCATTAATTGTAATGTTTGAATTAAGAAAGGAAGAAATAAAG
TGTGTGAAATTACAAAATGAAATACTTTTTAGTTTCTAGATGTATTTGGTCCATTAGTTT
GTCATCATGAGGTCTATAAGAATAGACCAATTTGGTTCCCTCGTTTTCAAAATGTACATT
TTTAGTCTTTAAGTTTTTTTTAAAGTAAGTCTAAACCTAGGAACTAAAATAGGTCTATTT
TTAAAATTCAAAAGCAAAAGTACATATTCATCAAAACTTGGAGACTAAAAATGTAATTAT
TTTTGTGAATAATTAAAATATTTATAAAATATAATAAAATTTAGATTCTATCATTGATAA
ATTTTTTATCAATGATAGACTGTCTACTAAGGTCATTGATAGATACTCATAGAGATCATC
ACCAATAGAAAGTTAAAGAAATTTATCAATATTCATCAATGATAATTTAAATTTTGTTAT
ATTTTGTAAATATTTTTCGATTGCATGTGTTTGCACGAGATTTTCGAAGAAATTTGATTC
GTGGAGTTGATGTTATGTTTTTTATTGATTTGATGCGATGCGGTTCAATCTCTAGAATTT
GATTCTTTGATTCTCTCTCGATCGGATGTTTACGCTTGATTTGAGAAAGCGGAGCACGTG
ATGTTCTTGAAGTTGGAGTCTTGGAAGAAAGTTTGTATCTTCAAAACAGCTTCAATCTTC
GAGGGTGGTCAACTTCAGAAGTTAGGGAGTCTTCTAGCTTTTGGAAGAATTCTCTCTGGA
TCTTCTAGAGTCAAAATTTTCCAACCCCTACAAATGAGGAGAATTCCTCTATTTATAGAG
TTCACTGGTGGGCTTTATGGGTTTGAACCTGGTTGGTCCATGGACCAGACCCATGGGCTC
AACCATATGGACTTAGGTTATATTTAGTCTTTGGGCTCAATTAAGCTTATTTTTTGGCTT
AATTGAACTTACTCCAAGTAAATAATATTTAATTGAACTAAAATGATTAACTTAATCCAA
CGATTAATATGAAAACATGTGGCATTATTAGAATGACCAATTTATTTATTTTAACTCTTT
AATTTGGAGCATATGTCAATTTTAATTAGTCCCAAATTTAATTATTTGTACTTTTCATCA
TTAACTTAATAAATGATGTGGCAACTTGTGATTGGTCTCAAAATTTCTTATTCAACAAAT
GCCCCCTTTTCGAGATTTATGCACGTATATGGGTGAATGAATCTCGGAAAAGATAAATTT
GAAGTCAAAGTACGAGCTTCTTTTTTTTTTTTACTCAATTCAACATATCAAATTAATCAA
ACTATGAATTTAGTACGTGAGTTTGATTTAAATTTAAAATAAGGGTTGGAATATGGCCAA
ACCTTAAAAAAAATTCAAAGTTTTATTTCCCACTTAATTTTATTTGAGGGAAAAAAAAAA
AATTAATATGATGACTTTTTTTTAAGTAAAATTTGGAATATAACCAAAATTTTAATTTTG
AAATAAGGATAAGGTTTCTACCGTACCTTAATTTATCTTGGGGATGCATAAGAATTTGGA
ATGACCAATTTTAATTTGAGATAAAAAAATCAGGTCCTCAATCTTAGGTAAAGTTGGATT
TATGGCTCCGATTTAAATTCATGATAAAAAGGAGGTCATATATGCAAGTTAATTTAACTT
GAATTTTGAAATTGAGAATATTTATCTATATATATATATGTTTTTAAAAATGTTGAAATT
TTTAAATATTTTAAATATCTCAATAAAAGTTAAACTTGAGATTTATCCAAAAAAAAAGAA
ATAATTTAAAATAAAATAAGATAATTGGATTATCTTTTCTTTATATATATATATTTTTTA
AAAATCATTCCTATTCCTTTTAGGAATTGGATTTGTTTTTTTTTAAAAAAATTAAATATC
ATTCCTAATCCTTTTAGGAATTGGATTTGTTGGGCTTATAAATAGACTCATACCTTACTC
ACTTATTCCTCATCCAATCAGCATAAAGGTATAAAAAACTTTTCTTCTCCCTTTCTCTTT
TTCTCTTTTTTTTTTTTTTTTTTTTTTTTTTTTTTTGTGTTTTTTTTTGTTTTGTTTTTT
TGTTTTTGTTTTGTTTTGTTTTTTTTTTTGCAGGAATGACTTTGTCGAGCTTCTTCTAAG
AACGATCGGACTTCTGCTGTCAGATCTATCGCCCTAGTAGGA
>Contig25
TATTGGAAAACTTTGGACTATGATATTATGCTAAAGCATATTGATCAATGAATACATGTG
ATAATTGTTAACTCTTTTCAAAGGCTATGTACATCTTATGTTTTATATTCCTTATGGATC
ACTACTTAATGCCATAAATTGTTTATCTTTGAGATCACTAATTACACTATGTTTGTGTCC
CGTAAACAATGTTATGATTTGTAATCATTCAGGGTCATTACCTATATCATGTACATACAT
TGTACCTATGTTGGAATAAGTTTAACAACGTCAACATAAGTTTAGCTCAACTGACACCTG
TATGTTTTTGTAGACTAGAGGTCTCGGGTTCAAATTCCTAACCAGCATTTATTACAATAT
CTTTGCAAAAAAAAAAACTATAAATACTCATTTCATCTCTAAAATTTTGGGTTAGGTTAC
TTTTTAAAATTCCCCCATGTTACTATTACACTCTTATTAATTATCATTTCCTTTTTCTAC
GGTTTTTGAAAGCTAATTTAGATCCTGATTCGCACTTGGTTTAAGTTGTAGGGAGTACTT
TGAATCGTCGATGTAAGTAGAAGTTATTTCCTCGAAAATTCCACGAACAGTTCAGGTTTG
CGTTCACTGATTGTGTTGTTCTTTTTTGATTTTGGAGAGTGTTCTGGGTCATTTTGAGGA
TTAGTACGTTTTAGTTTTTTTGGCTTGCATTTAAACACACATGATCCTTGAACTAGGGTT
CTTTTGAATGATTGATGGTTGTTTTGTTCAGAAAAAGTGATCTTATATTTGTGCATCTCT
ATGTGCAACTTTTGTATGAGGTTATTAAGGAAGGAGATAATGGTTGAAGAAGGGAGAGAG
AAAAGGTAGAGACTGGCTTAATTCTTTGGTTGAGTAGTATGAACTTGCAACAGAGCCACC
ACTCAGTGGCTGTAAGGTATAATGGGCAAAATGAAAGTGAAAAAGAATGCACATCCATTC
AAGCCAAGGGGTTTGGATTCCTAGGTTATTATTGCTCTGGGTTTTGTTGGTGGCATTCAT
TAGTATTGTTAATCTATAAGGGAATGGGATGGTGTTAACAAGAGTTACAATAAAGGAAGT
TCTGGGCAATGTGTGTGACCAAAGGACAAAGATGCTTCCGCATCAATTTAGTGATAGTGT
TAAACCATGTCCATTCTTTGGTCATTGTCATTTCTACTTTCCACTACTCGAAAAATGTAT
CAGCAATTGATAATTGCTCAGGTAAATGTGTTTCGATTTCTGTCTTTGATACGTCTCAGT
TAGTTAGGCTTAAAAGTAAGGGATATATAAAAATAAATAAGATCTTATATTTGTGTATCT
CTATGTGCAACTTTAATATGAGGTTATTAAGGAAGGAGATAAAAGTGGAAGAAGGGACTG
AGAAAAGGTAGAGACTGACTTAATTGTTGGGTTGAGTATGAAGATGCACCAGAGCCACCA
ATTCCTTTCTTCTAACTCTCTTAACACCATCCCATCTACAAGGGAATGAGATGGTGCTAA
GAGAGTTAGAAGAAAGGAATTTCTGGGCAGTATGTGTGACCAGAGGACAAAGATGCTTCT
GCATCAATTTACTGTCAGTGTTAAACCATGTCCATGCTTTGGTTATTCTATTTTCTACTT
TCCACTCCTCTCGAAATGTATCAGCAATTGTTCATGTAAATGTGTTTCGATTTCTGTTTG
ATACTTCTCAGTTAGTTAGGCTTAAAAGTATGAGAGATAATTCATTTCTCGTCTCATATA
GAAATTATCTTGATGTCTTGATTTTTAGGGTTTTTTTCAGCGGTTTTTGGTTTTTTTTTT
TTTTTGTTGGATTTTGGCTAGTTAGGCTTAGAGGTGCAAGGACTTGTGAAAGAGAAGCAT
TTGATTGACCAACGAGTAATTAGTTTCTCCTCAAGCATCCCACCACTTTTCTATTAAAGA
AATACAGGTACGTCTACGCTATTACTTTTCATGTCCTTTTACTTAAGATATTTATATAAA
TATATATAAAAATAAATAAGATCCATCTTTGGTAATTTTTTTTAAAATCAAATCTGTGAA
TATTCATTTCATCTCTAAAGTTTTGCGTTTTGTTACTTTTTAAAATTCCCTCCATGTTAC
TATTACACTCCTATATTTGTGTTGTAATTATGATGTCCTTTTTCTATGGTCTGTTAAAGT
TAATTTAAATCCTTTTTTGCTCTTGGTTTATGTTGAAGAAATGGAAGAGTTTTTTAGCCT
TAATAGATCTGGAGTACCTTAATCGCTCTTGCATTTTGTGATTCTGTTCTTTTTCTATTT
TGAAGAGTGTCCTGTGTAATTTTTAGGATTTTTATTTTATAGTTTTTGTCGCTTGCATTT
AAACACGAACTTGGTTGTTGAACTGGGATTCTTGAATAATTGTTGGTTTTGTTTTCTGAA
GAAGTGATCTTATATTTGTGTATCTCTATGTGCAACTTTAATATAAGGTTATTAAGGAAG
GAGATAAAGGAGGAAGAATGGAGAGAGAAAACGCAGAAATGACTTAATTGTTGGGATGAG
TATGAAGATGCAGCAAAGCCACCACTCAGTGGCGGTAAGGTTTAATGGGCAAAATGAAAG
TAAAAAAGAGTGCACATCCATTCAAG
>Contig26
ACATGAGCGAAGAGATTTTTGGTAAAGTTTCATTACCGGAGAGCTACGATGACAAAAAGC
ATAAAATAGTATTAAGGGTTTTGAATAAATCCATAGTTCTTTTTGTTTATCCATATAAAA
GTAACGAGACAAATATTGGAATCTATGAGACAATTATTGGAACTGATGAGACAAATATTG
ACATTTGGGAGATGGAGAAGGATGAATTTGGCGTTGTTTCGTGGTCGAAGCTATTGACGA
TTGACCCTCCTTTTGGAGTTGAGCATCCATTGTTGTTTGTAAGCTGTGAAGAACTGTTAA
TGGAGTCTAGTGAAGGGCATGTGATTATGTATAACACGGCAACTCAACTATTCAAAAAGC
TTCCAATAGAAGGGGATGTAACTTATGGAAAAACTCACAGATTTGAAGCTCACGATCTTT
TCATTAAGAGTTTGGTATCTGTGGAAGGAGAAAGAGATACGAGTAATAGTTTTTAGTATT
TTCGGATTTTATCTGGTAAGTCATGTTCGTACGTTGTTTGAGTAATGAGTTGCAGTCTTT
TTCAAACTAGTTTAAGTAAAGTTTAGAAGGAACAAATGACTTTGATTACTTAGCTTTCAC
ACACAAAAAAACTTATATTATTTTTAAAAGAAGATGGTTACTTTTCCTATATAGATTTAA
GAAATATGTGTATTGGCATTTACCTTTACGATGTCATCATTGAAATTATGGTGAGAATAC
AAAACCTATTTATAAAACCATCTTTTCCTTTTTAATTTTTTTGTTGAAATATTAACAAAT
TAAGTTACAAAAAATTAACAAATGAATAATGATTGATCCTAAACCCAATAATTTGAATAG
AATTAGCATAATGAATTTAAATCCATATTAATAGTTAGTTTTTGTAAAATATAGAAAATA
TAATATAATTACTATTTTTATGGTTAGCTAATAATAATATTCGTTTGCTTATTTGGTTGT
TGGTGGCATTTTTAAGAAATCCTTAATTATATTATATCACAACCTATAAATCAGTTTCGT
TATTATCATATATTAATATTAGTCTATATTGAATACANNNNNNNNNNTAAACAAATCCAA
TTGAAAAAGAGACTTCTTCTATAAACCATTTTCATTATTATCATATATAATAATAGTCTA
TATTTTTAAATAGTGTATTACTCATATTATTGATAATATTGAGATGTATTTCATGTTACA
AATGAGATCATTCTCTTGTGAAATCCCAATTCTTATAGGTCATGTAGTTACAAATCATTG
TTAGCTATACAATATTATAGTTTTGTTTTCAAGAAAAAGAAATCACTTATTATTAATGTT
GAAATGTATCCCACCTATTGTTTTTCTTTTCGAGGAAAAAAAATCAAACACGAAGATATA
ATGAAAAATGTTATATGTTAGGTATATACAAATAATTGTCAGCTATACAATCATTATATG
GCTATTACAAATATCATATTTTTTATTCTCGTAGTATTGATTGTTACAACACTTATTAAT
ACTATTACAAAATTATTTTTCATTGTTTACAAACATTGAGATATGAATACTGTTTATTGA
ATTCTATTCTTACACATATCATTACTATTTATTGAATCTTAAGGTTATACGTCATTATAT
GATTACTACTTATTGAATCTTATGTTATACATCATAGAATGAATTTATTAAAAAAAGAAT
AATTGATTTGATCATAATATAAAATATCACATTGTTTTCTATTTAGGTTTTATGGATGTG
AAATAACGTGTTGTTTTAGTTTTACACTTCCCAAAATCTATATTTTTTTCCTTAATCACA
CTATTTTAAAATCCATTATACATACAAATGGATGTAATATCAATTCTTCAAGTTTAATAT
TTGTTTTACCTTCGACATTATTAGAATCACTTCTCTAAAAGCACTTCTACAATTTTTGGT
ATAAGTGACACATCATAAGTCTATATATACCCTTGTTTTCTTCATTCCGTTCACCTTCTT
CTATCTCATTGTTTTGTTCTCTTCTATCAATTCTCAATGACTCAATCTATTTTAATTATT
TACTTTTTGAGTTTGGTGGTGTTCGTTAATGGCGGCGTTCCATTTGAGTTCTTCCAATTC
GTGGAACAGTGGGGGCCGAATGTATGTAATACTGGCGCTCGTGTCTCTCCATGTCATACT
CCGCCTCAAGCCAAGTTCACTATTCATGGCTTGTGGCCAAGTAATCACAGTAATGCTCAT
CTTCTTTGTCAATCAATAACGAAATATACCAAGGTTTCCATCTTCTTTAATATCGGTTTG
ATCCTATAGTTGATATAACACGTGGACGTGATCTTATTCCAGCCATGGTTTATGGGTTAG
TGACACATTTCATTATTATTTTGTCTGACGGCAAGAATAGTAGTGGCCATATCCAGTTTT
ATTAATGGTAATATGTATTTTTGTGTTCTTATCTGTCACTCTGACAGGAGGGATGTTGGT
GGACAAGAGTTTGGAGGCATGTATTGTGCCATATTAATTGTC
>Contig27
AATGAGTTCTCCGTTCCCCTGCGGATCATGGCCTTACCACTCGGTCCCCGATGGACTGCG
GGGGATTCGGTATAGCAGCTCACCTTCGGTTGCGCTGCGCCTTCCCGCTCGTCTTAGCTG
TAGGAAGTATGGTTCCGAAAGTGACTGCGGTTCGCCAGTTCAGGCTCAACTCCTCGCTTT
ACGTTAGCGGACCCACAGGTCGGGCCGGGGCTCTGCGCTCTTTCTTTCTGTGTGGGACGA
TGCCGGGGAGAGAAGGGAATGCGTCGAGGCGGCGAACAAGAAGACTACAACTCTCTTTTG
GCTTTTCCCTCCACGAGATGAGCCCAGTGCATTGGTACAAAGAAGGGAGCAGGCCTAAAA
AGCGCTTGGGCGCTCTACGTACGATGTAGACTCCATCAGATACATATCTCTTTCTTCTTT
CTGGATAAGAGATGATAATAGGAGATTGATCCTTATTAGGATCCCCGATCCGATCCCAAG
AAAGAAGAAGTAAAGAAGAGAAGACCTCTCAACAAAGAGAGAATGAAAGGGAAAGAGCAC
TTATTCCTCTTGAAGTTACCTTTCTCTTTCTCTCCGCGAAACTGCTCCTTTTGAGTCCCC
GCTCCGCTTCTTTGCGCTCCGTGGGCAGTCTAGGTCAGCAGTAGAGGATCAACCCCTTGT
TCATTGAGGCGGATGAATGAAGAAAAAAAGGAATAAGAGGGCTCGACTGAAAGGAGAGGA
AGAGGTCAGAATAAAGAAGACATAAAGGACCTCAATCAATATCCCTGTCTTATGGCGCCT
TCTACGTCCGACTTTCAACCTCAAAATAATACTGAAAGCCTATCCAACTTGCTCTCTTAT
GTTTGAGAATTTGCACTTTCTTCCTTTCGATAATTCGTTTTAAGTGCTTTCGTCTGATTT
TTGGGTTGAAAGCCGTCAGTCCGACGCTTAGTAGTAGGGGTTTCTTTTCTTCAGTATTTA
TTAGGTGATTTTTTGGGGAGTTGGAATGCCAGTTTAGTCACTTTTGGCCTATGCAAAGAG
CAAGTTTTCACGTCAAATTTCTTGTTTTTCCTTATTAGTCATTTTTCACTTTTGGCGAAT
AGAATAATGCTGCAAGAAAAGACCGCGTAGTGGGATCAGCCATTTGAACATCTTTGATTA
GTGAAATGAGCATTTTCTAACTTTTAGCCCCGTAGGACCATAAAGAAGAGATAAGAGTCC
AGTCGTCTTCTTTGCGCTTGCACGAGTATTCGCTTCGATAATTCTTTGAACCTCCTATCC
TTAATCGTCTGAATTCAGCTGAACCCGTCCTCAGTCGCAAAGTTCATTGAGGCGAAGGAC
TGATTTTGATCCATATTCATTAAATAGTGGGACGCAAACAACGCATATTGAATTGCGCCT
AAGGCCAGAAAAGAAAGAATCTCATCTTGACCTTTAATTTGAGGCTCAATGAAATTTGAG
ATTTTCCGCTTTCTTTTTTCCTGATGGATAGTCCTTCGGACCTGTCTTATGGAGCCTTGA
TTTTGTGGAATGAATGAGTGTAGGAGGTCCTCCGGACCGTAGCGGTCGAGTCTGATGGAT
ATTTTTGCCAGTCGCTTCGACCCAATGAAGAATGAAAAGAAGAAGAATCGTCAACTCATC
TGGAGCTTGATTTTTCATTGACTCGTCTTTTAGAATAGCTCAATTCTTCTCAAATTCTTT
GAGCCTGGACCTTTTCCGCAATATTCTTTGCGCCTCCGTCTCTTTGTATTTGTCGTCCTT
TTTCATGAATATGGATAGTCAGCTGGTCCGAAGGACTGACCGCAGAGGTTTTTTGGATCT
GTGGATAAACAAGGGTCCAGGTGACCAGTCTCGTCTGAACTTTTTTGAGTAGGTAGAAGG
CGTAGAAGGCTAGGCGAACCTGACTGAACTTTCTTCCGGAGGCATCAAAATCGATCAATG
AACGAGTCAATGGATCTGGATAGGTTTCTTTAGTTGGTCGAAGAGATAGGGCTTCAAAAT
TCATACTATTTCAACCCGCGTAGTGGGATTCTGATCGCCATTCTCTTCTTTGAATCTGAA
AATCTCCTCTTATTCGACTATTATAAGAAAGCCTATCTTCCTTTAAGCTATATTTGAGAG
TGCTCGGCTCCCCGGTTTTAGAATAGCGAATAGTCAGCTGGTCCGAAGGACTCACCGCAA
AGGTTAGGCGCAAAGAATTTGCGAAAGCTCCGTCGGAGCGGTTAGGATAGGCTTGGAATT
GATGGAACTGAATGTCTGTTCTTTAGGCTTTCTTTTCTTCCTCCCCTCCCTGCTGCTTCT
TCTCTTCTCTTTCATACTCCCAGAAAGTGGAAGCAATAAAAAAAGTTCAGACGTCAAACT
AATAGGTTGAATAGTCCGGAGGACCCCTCCAGAAAAGTGGTCGAATCAATTGATTAAGAA
TCTTTGAGCCTCGCAATATTCTTTGTCAATCAAATTCTTTGATCCTTGCGACTGAGTAGG
CGAGTGTCCAGGTGGTCAAAGCCCTCAATAATAAGGGATAGCTCTGACTTTGAAAACCAC
TTTTCACCTTCCATATTAACCTCTTTGAGCCTTGGACTGATTTATGGAACTTGAATCCTC
GATCATTCATGCAATTCCTTCTTTAGGCTTTCTCTTTCCGACTACTTCTAAAAGAAGGCA
CCCAATAAAGAAGAAAAAGGTCTTGTCATCGAGATCGACCTCTTTCCCGAGGCATTGGAA
ATCCAGACCGGCTCAGAGAATGGCGCTATTTAGCCCTTCGTTTCGCCAACAAAGAAGTCA
GAATCTTTCCCATTCCTTCTTTGCCGAGCCGCCTCTCTTCGCCATTCGAAGTACTACCTC
TGCCTCGCAATATTCTTTGCGCCTCCTTTGAAATTCAATAAAGAAAAAAGAAATAGCACT
GAGTCTGTGATTTTGCCGGCCGGCCCCGGGGGAGTTTACTCGACCCCTTCTCCAGTCTCC
CGCACAGAAAAAGTCAGTGTGCGACTCCGTATGAGGACCTCTTTCCCTTCTGCCCACTCT
CCGTTCATACGGTTCTCAAAGCAGAGGAGGAAGGGTGGGCTACAGGTACCACGAGCCCTC
TGTCCCACACATCTATCCAGAAGCAAGTGTAGTTCACCGGTTCCACCGAATGCTCCTATC
TCTCGGCAAAGATCGTGTGAGTGTGCAGTTATGCTTCGGATGCTTCGCCATAGAATAGAT
CAACCCAGTTCCCCTTCTTTTCCGGTGCACTCGCTTTATATCTCCGACACACAAGGAAGG
ACGCGGTGGGAAGAAAGCAGCCCTAGCCTCTGTCCGGCCGATCATTCCGCTGGCATCTTG
CATTCACGCCTCCGTTTGACTGCCGCTCGGGGATGTAGTTGTAGATACGTTAGTCTTAGT
GGGTCGTTGGCTCCACCTCTTATCTCCTTCTACGACATGCTGTTGTCGTCGCCATATGGA
ATATGTAACTTAGTCATCTCTGCCTCGCTGCGGGTCAGCACCTCCGAAAGAAAGGGAGGA
CTTCATTCAGTGACTCCGCGATCGCCCTCTGAACGATCAGAATAAGGTAAAGCTTGAAGA
TAAGTTTTGTACTCTATTAATTTCTCAGTCCCTCTAGTCGGGTGGGCGCCGGTCTTTCGA
CCAGATCCCCCTAAAAACCGTACGTGCGGGTCTCCCCGCATGCGGCTCACGCCATTCGAG
GTGGCCCAGCCCAGCATGAATTCGCAAATCAATCCTGTAGTTCAATATTGAGACTGCTTG
ACCTCGGAAGCTAATTCGCGTGTAGGCAGCGCTCTCTCTCGTACCCTTTCAAAGAGATCT
ATTCATTGAATGGACTTTCTTATCTTTTATAGGAAAGACAAGTCAAGAGGATCAAAGAAT
TTGAGAAATAGTGGTCCGGTCCGTCCGGAGGACTCAAGGATTCCGCTAAAGTTTACCGAA
GGTGAAAAGAATATTGAATGAATGAGATTAGGCGCAAAGAATATTGCGGAATATGAATTC
CATTAGAACGCTCCTTTTTAGAGTCCTTCGGACGTCCTCAGGCGCAGAAAGCTAAGCTAA
TATGGATATAAAGAACGACTAAGGACGGAGGACAGGTGCAAAGAATTAAAGGCTCGGCTT
TCTATTAAGGATCAATGAACATCCATAAATAGCGGGAAGAACTGGTCCGGAGGATTTATC
CGTAGGACTCTAAAACGGAGGACCCAAAGAAAGATTAGACATTCACTCTTTTTCCAAGAA
TTGATGCACTTCCATAAAGATCTTTCGACCAGACATAACCTTGAATGAGGCCTTTGAAAA
TAGGGGAAAAGCCTTCCATTTCCGTCAAATGACCCGGCCTCCCCTGGCTCTTCCACCGTC
CGGGCTCCCTTTCCCGCCTATGCTATGCTCCCCCCCGGCGCAGGCCTACCACGCTTCGCG
CCTGCGGCGTTTTCGCCAGACGGTCTTTGCCAGTAGTGCCATCCTCCCCGCTGGCTGTAT
GGGCAGGTTGCCCCTCGCTGCTGCCTGATCTTAGGCTATGGATTATAGGAACGAACAAAT
GTAGTTGAATGAGACAGCAGGCGGGTTACACGTTCCACTGTGCCGAGATGTGAGGTGCAG
GTGGTGATGATCACCCCGGGGTATGCGCGGGAGCCCTTGACAGGCACTCCAGGACCCGCC
AACGCTCATTCAAACCCTAGGCTTTTTTCTTGGAGGTCCTCCATTCATCCGACCAGAGGT
GTGGATAACGAGGCCACCTTCACAACCTTCTCCCTTCTGTCCCTATGTTGTAGTAAGGTA
GGGCGGTTCGCTTGAGTAGAAAAACCGCCCCTTAGCCCGGTGCTCATGACGCGCTACGGA
ACCTCCACCGTGTCGGGGGACCAAGCAGGGCATAGCTAGCGGCATAGGAGCCGACTCGGC
GTCAGCGGCTTCGTGCCGCACTGGAGTAATCCAATATGGGGTTCCGCACGTTCCACCACT
TCTCCGTTCATTTCCAATACTGATCGTGAAACACCATGAGCAGCAGGATGTTGAGGTCCG
GAATTCGAAGTGAAATTTTTGATTTGCCTGTTCCTAGTCGTCATGGGAAAGAAAGGAAGA
AAGAAGAAAGAGATTATTCCCTCTGAGCTTGTCCAGTACTACCAGTACTCAAAATGCATC
TCCTTCGCCCGCGCGCGATAGCTCTACCAGGCGTGGCGCTGGCGTGCAAGCGAAGCGCTA
TTGGCGGCAATAAATAGCTCACTGAGCGATGATTGATGAAGTCCCTACCTCTTTGATTTT
ATTTGGGCATTTGTCGAGCAATATTCTTTGCGCCTCTCTTGTTCCAGAGAAAAGGATCAT
GGCGCCCCAGAACCGTGACATCCAGCAGCAGCATCTCCTTGCATGCGAGAGACAACTATG
CCAGCCTCATTCTCGGCTCAGTTATGAAAGAAAGCGGCAGACTCCGATCATTCTTTGAAC
CTTGTCAACTCATCTGGAGCTTTGATTTTAGGAGTGGGAATTGAACCGCTTATTTAAGCT
ATTTAACAGCTTTTTTTCGGAATAATACTTTCAGGAATAAGACTAACTAAGGCGCAAAGT
TCGGTTAATTACGGAAAGTCCTCCGGACTACGGATAAATCCTGCGGACTGCTTCGGTTAA
TTACGGATGGTCCTACGGATAAATCCTCCGGACTACTTCCATATGGATAGTCCTACGGAT
AAGAATCCTCCGGACTCCGGACCCTGGACCTTTCTTTGGCACTGCGGACGGCTCAAAGAA
TATTGAATGAATGCGTTCCGAAAAAAAAGTCTTATGGAACTGAAACCTCCGCTAGGCTCA
AAGAAGATTTCTCAAAAGTATTCCACTAAAATACACCCCTGCTGCGTAGGAGGCTCCAAG
CTAATATGTCCTTATCAATGAGACGTCCGGAGGCGCAATGAAATATGCGAGGTCCAGCCC
ACGGAGCTTTCATTACGTTGATGAACTCAATGAATTCAGCCTTAAGAGTCTAGTCAATAT
TCTTTGAACCTCCCTCAAAGTAATAGCTATAAATAGTCCTCGAAAAAAATATGATGAAAT
CAATATCCCTGTCTTATGGAGCGTCCTCCGGCTTGACTCGGAAGAAATGTAAATGTAAGA
AAGCCGCTCCTGGGTGGCCTAGCCCTCTCTGACCTGTATTTCTGCATCAATAGGAGCTTC
TAATTCATATGAGGTAAGTTGTCTTCCACTTAGAATTGAAAAGGGAATCCCGTCGACGAA
CTAGTCTGAGCATTGAAAGAGAATTGAGCCAGCCAGCTGGACCCAATTCTGATGTCTTGC
ATCAAGAAGCAGATACTCGCATACAATTTCATCGTTCTGTCTGGCCATCAGTCTGAGGAT
GGTAGCTTGAGGATATATTCAGACTTGTCCAAGGTAAATAATTCTGTCCAGAAGGTAGCA
ATGAATCTCCCATCTCTCTCGCTCACAATACTCGTCGGGACGAGATGCCTAAAGAAGAAG
AGTGCTGTCAACTCGGCGGAAGACTGCTTGGTAGTGGGGATGAAGGTGGCGTACTTCGAG
AACCGGTCAATGATAAGCAAGATGGCCTCAAGATCGCCCACTTTTTGGAGATGTGTAATT
CAGTCCATGGATACGCTCTCCCATGGTCTTGTCGGAACAGGCAAGGGTTCTCGAAGCCCA
GCAACTTTTGCTTTCTCGATTTTGTCCTGTTGGCAGATGAGGCATGTCTTTGTATACTGC
ATGACGTCGTCTCTCATATTGGGCCAGAAGTAGCCCTTTTTCAGCAAAGCGTACGTCCTC
TGCCATCCAGGGTGGCCAGCCCACAGAGTGTCGTGACACTCGTGTAATAATCTCTTCCTT
ATGTCCCCTGCTCTAGGCACATACAGCCGATTTCCTCTGGTTACTAATAGGTCATCTTCA
ACCCAAAACAGTCTTGTCTTACCAGCCTTAGCTAAGTTCATGACTGTCTGAGCGGCGGGA
TCTTTCTGCAAGAATTCTCTCAAGACATCACGCATTGAGCCATCGATCTTACTCGTCTGA
AGGTGAGCTAAGATGCACAGGGCCGCATCTTCGCTTTTCCGGCTCAGGGCATCAGCTGCC
CGCTTACTCGATCCCTTCTTATGTTCAAACTCTCAATCAAACTCGGCCAGTCCTGCCACC
TTGCTTGCTTCGAAGTCAATTTCGGCTGAGTAAAGAAGTGGCATGTAGCACTGTTGTCTG
TCTTCACAACAAATGTCGAACCCAGTAAATACTGTCTCCAGGCCCTCAGGCAATGTACCA
CTGCCAACATTTCTTTTTCAGACACAGTATATCTCTTTTCTGCTGCATTTAGTTTTCGGC
TTTCGTATGCGATGGGGTGTCCATTCTGCAGGAGAACACCGCCCAACGCATAATCAGACG
CATCGGTCTCTACTTCAAATGGTTGGGTCACATCTGCGATCCCAAGAATTGGCCCCTTG
>Contig28
TGTGGTTGGATTATCTAATCCAGGGACGATGAAGGTTTAGGGAAGGATACAAGAGAAGGG
AGTGGTGGTCTTGATTGATTGTGGAGCAACACACAACTTTATTTCTGAAATACTTGTGAA
GGAATTACAACTGGAAACAAAAGAAACCTCAAACTGTAGGGTAATTTTGGGTTCCGGTGC
TGCTGTAAAAGGGAAGGGGATATGTGAAGCTGTGGAACTAATGATAGGAGAATGGAAAGT
GATTGATGAATTCTTACCACTGGAATTAGGGGGAATAGATGTCATTCTAGGAATGAAGTG
GCTTAATTCCTTGGGAATAACGGAGGTAGATTGGAAGAACTTGATATTGTCCCTTATGTA
TCAAGGAAAGAAGATTATAATACGAGGAGACCCTAGTTTAACTAAGGCAAGAGTAAGCCT
GAAAAATTTAGTTAAAACATGGGGAGAAGAGGATCAAGGCTATTTGGTAGAGTACAGAGC
CTTGGAAAAAATGTGAAATATCAGAGGAAGAGGATTCAATTGAGGAAGTGTTGACTGAGG
AAGAGTCGGTTGTTGTTGTGTTAAAAAAATTTGACGATGTGTTTGATTGGCCAGAAACCT
TACCTCCCCGGCGGGTAATTGAACATCACATTCATCTGAAGGAGGGTGTAAATCCAGTAA
ATGTGCGGCCATATCGATATGCTTACCAACAGAAAATTGAGATGGATAAGCTAGTTGAAG
AAATGTTATCGTCAGGAATAATACGGCCCAGCACGAGTCCTTACTCGAGCCCTGTATTAT
TGGTGAGAAAAAAAAATGATAGTTGGCGGTTTTGCGTAGATTACAGAGCATTGAACAATG
TGACCGTACCTGATAAATTTCCAATACCAGTAATTGAAGACCTATTTGATGAATTAAATG
GAGCTGTGATATTCACTAAGCTGGATCTGAAGGCATGATATCATCAGATTAGAATGAATG
CCGAGGATATTGAAATATAATTGATGTGGCAGTGATTAAAGAAGAGGTTAATCAAGATGA
AAAGTTTAAGAAGATCAGAGAAGAATTAGCGGAAAAAGGTGAGGAGCAGTCCAGTAAATA
TTCTATGAAGCAGGGGATGTTGATGTACAAGAATCAAATGGTAATTTCCAAAACTTCCAA
ACTGATTCCTATGATATTACATACGTTTCATGATTCGGGTTTCTTACAAACGTACAAGAG
GTTGACTGGAGAGTTATACTGGGAAGGAATGAAACAAGATGTCAAAAAATACTGTGAAGA
ATGCATGATTTGTCAAAGAAATAAAACTCTAGCATTATCTCCAGCAGGGTTGTTAATACC
TTTGGAAGTCCCTAATAGAGTATGGGAAGATATTTCCATGGACTTTGTAGAAGGGTTACC
AAAAGCGAATGGTTTCGAGGTTATTCTGGTGGTGGTAGATCGCTTTAGTAAATATGGTCA
CTTCTTACTATTGAAGCATCCATATAATGCGAAGTCTGTAGCAGAATTGTTTGTCAAAGA
AGTGGTGCGATTACATGGCTTTCCAAAGTCCATTGTGTCAGATAGAGATAAAGTATTTCT
GTGCTCATTCTGGAAAGAGTTGTTCAGACTAGCGAGCACAAGATTAAATCATAGTACAGC
ATACCATCCCCAATCGGATGGACAAACAGAAGTAGTGAATCGTGGAGTGGAGATTTATTT
TCGGTGTTTTTGTGGAGAAAAACCGAAGGAGTGGGTAAAATGGATACCATGGGCTGAATA
TTGGTATAATACCACTTATCAGCGTTCGTTAGGTATCACACCTTTTCAGGCAGTCTATGG
ACGATTACCTCCTCCTCTAATATATTATGGAGATAGAGATACATCCAATTGAACATTGGA
TGAACAACTGAAGGAGAGAGATGTAGCCTTGGGAGCTTTGAAGGAACATTTGCAAGTAGC
ACAGGATAAAATGAAAAAATATGCTGATTTGAAGAGGAGGGATGTGCAGCATCAAGTAGG
GGATTTGGTCTTATTGAAAATAAGACCTTACCGGCAAGTATCGCTGAGAAGAAAGAGGAA
TGAGAAGCTCTCGGCCAAGTATTTCGGGCCTTACAAAGTGATTGAAAGAGTTGGACCCGT
GGCATATAAACTAGAGTTACCTGAACAGGCGGTTATACACCCAGTTTTTCATGTGTCTCA
ATTGAAGAAAGTGTTTGGAACACATGTGGAAAATCGTGATGATATTCCATATCTAGCAGA
GAATTATGAATGGAAAGCCGTGCCCGAGGAAGTGTATGGATATTCGAAAAGTAAGGCGGG
AGGTTGGGAGGTGTTAGTAAGTTGGAAGGGATTGCCGAGTCATGAAGCAACTTGGGAGCT
ATATGAAGATTTACAGCAACGGTTTCCAGATTTTC
>Contig29
GTCCCCGGTGGAAGAAAAGGAAGGAAAGCCTACCATCTCTTTTTCTTGCTTTAGCAGGAG
CAGTCTAAGTGGTCTTCAGCTGGCACATAGAAATCAATGAACAAGGGATTACTAGAATAC
CGACCCCTAGGGGAAAGGTAGCGATCAACTGTCCTAGGGAGGTCCCCGTTGTGAGGGAAG
TTTCTTTGAGGAAGAAAGTAGAAAAGGGAAATGTAGCGCTCTTTTCACTAACTGTGAAAG
AACTAGACATGAAATGAATCGACTGTCCAAATCAAGATCAAGCCTAGCGAAGCGAAGAGG
AGTGCAAGATAGGATGAGCTTACGAAGGAGAGGGATGAAATAGCTCGACTGAAAGGAGAG
GGCGAGACCACTAAGCGGGGAATGGGCTGTTGATGTCCCAGTGTCCGCCCACGGAGCGCT
TTCTCTTTTTCTTGCTTTTGCGGTTGAAGCTCTTGCTTTGGAAGTGGAGTATGAAAGATG
TGTTCGGTATCTCTCATTCGATCTACAGACCAAGCCAAATAGAAAGCCCTTTCACTCAAT
TCAATTAAGGGGTCGAATTTTCTGACAATCCAAGGAAAAGAAGTGAGAAGCCAGGCTTTT
AGCCTTATTTATCCATGAAAAAAGAAAAGAAAGAAGAACTGAACCAGCAAACTCCACAAC
ACACACGTCGACCAGCTGAGCTGCACCCAAGTCATCCTCCTTTTCTCAAAATCAAAGTTA
TGGCAAGAACAAGGCGCAAAGCATATTGCGTGAGAAAGAGCCGCCTAAACTAAGGAGTGG
TGGCTTCCACCAGTGGAGTGGGCCTTTTTCCCTTCTCGTTCGTAAACTCAGTTGAGCCAC
TATTCAACCTTCTCGCCGATGCATCTGGCTTTGGGCCCTTTGTACGAGCCTAATGGTGGG
AGTTTGTCCCAGCCAGAACTCTGCATTTCTACTCCTTCATGATTCTGAATTACAGAATGA
CTGTGCTAAGCAAATGCACACCTGTCCAAAACATAGAAAGAAACTTAACCCTTTTTTATG
ATTGTAGAGACTTTAGCTTTCACCCGCACTAGCACTAGAACTCCAAAGACAAAGACTCCA
GATGAGTTGTCTTTCTTCTTTCTTTTGTTCTCGTTGCTGGATAACTAGCTTGAAATATGA
TGATTAATATATGACTGAACCGGAGATGAGGTGCCTCATTTATGAGAGGGGTGCCCTACC
CCGACCCCGACACCCTTCTGTCCCTCTTGCTCCCCCGAAAAAAAGTAGTCCGTAGGACCT
ACAATTCTTGCCGTCTTGCTCCCTCTCCCCCGTCCGAAGGACTTCTTTATCAAGCTTAAC
CTCTCCTTGAACCGGATGCTACCTAGCTTCTCGGGCTGCTAAGAGCTCTTCCTCTTCGTC
TATGGATACTACTCTCCCTCTGGAAAAGCATATTTCATAACCTCTTCCGATACGGATGAC
TCTGGATCAAGCCCATAACCACCCTACCGGAACTGGAACTATTGACGATCTGGATGTGAC
CTCGTCAACAAAGAAGGTCTCAATCTACATCTAGAAAAAAAGAGAAGAAAGAATTGCTTG
ACTAAAACGGGAGAGCTACTAACCTATCCCTTTCAGCCGATTCAGCCTCAGCGGATCCAG
CTTTCTCTATTCAGTCGTATGAGAACCTCTCCTTTGATGTAGTCTCGCTTCTGATCTCAT
CAACTGAAAGAACTCCGCAATATTCTTTGCACCTTGGATTATAGAAGATTGGGAGTTAGC
CCGAAGGGTAGAGAATGAGTCCGCCACACCTGATTGAGTGGGTGCGGAAGCCTCAAAGGA
TTGACCGTAAAGAGAGGCCCGCTATTAGATCTTCTTCGATGAATTCGATCAGTTTCATAG
TCTGATATTTCAGTCGATGTATCAGTCCTCCGGACTATCCATTAGAACGCCCGGCCTAAG
GAAAAGGGACCAAGGGCGAAGGGGTCCCTTGCTGGATAAGTCAGTCGGATTAAAAGCCAT
GAATATTAAGGAGAAAAGAACCCTCAGTCAAGATCTCTCACACTACCTTTCATTTATGGG
GAGCTTATAAAGAATGAATACGATTGGTTCCAAGAGCAGGATAAGAAGTCCGTGGGGAGG
ACCCCATGAGAGAGCTCCCCCAGTTGAAGGGGTCGAGAAGTCAAGACTTTCAAGGGATTT
GAAACCCGGGACTTCAAAGAAGAATGGCCACGCCCGCAACCGGTGGTTTAACCGGAACGA
AGGGGTAGCTGCAAATGGAATGGACATCATCTCAAAAGATAAGAAAAGAACCTTTCTCTT
TTCTTTGTCTTTCGCTCTCTCACGCAATATTCTTTGCGCCTAACTACGGGTTCAAAGAAT
TTTTCAGAATGAATCTACCCGGTCTGAACTTTTTTGATTGCTTTCTTCCTTTTATTTCCA
GGTAGACTTTTGACCTATGACTCAGTTTCAGTCTTTTGACTAATTCAAGAAGTCTCGC
>Contig30
ATTTGAAAATAAATAATTGAAATTTAAAACACATGTGTTTGGCGTGGAAAAACTTAGCTG
TTGCATGAGTCCTTCGTCTCTCTACCAACTTACTTCTCAGTTTATCTTTGTTGTATGATT
TGATTCACGTAAAAGTACTCAGACCATTGTGTTATCAAGCCAAATTTACACTAACATTTA
AGTTAGTAAATGAAGTATTTAGTTCAACCTCTCTTCGAAATAAACTTTCATAAGATGATA
TGAAACGTTAGTACGTATGTTAGATGAATTATGATAAAAATAAATAATATAACGTCAAAT
TCAAGCTTAGCTCAACAAAATTTCTTTCTCATAAATGTATTCTTTACTATCACCCCTCGA
TTTCAAGTGGCATTAATACGATCGTAGTTGAATGATTTAGAAGATAGACTTGTAGTTGAA
TGCACTAAAGCTATAATCCTTAAAATTCGAATATCATGATAATTAATACCCACATCTTGA
ATGCTTAAAATAGAAGAACCAAAAGTAAAGTTATTTATTTTGTATTAATCTTTGTAACGT
ACACCTAATATATTTTCAAAAGTAGAGTATTTTTTCTCATTTGTACCATAGTTTTTTCTT
TCTTTTTTAACATTAAATCAAGTACACAAAATAAAGTGTATTAATTTTTTTTAGTTGTGT
AAAATATGTTTATGAAATTTATATCATAAATTCAATTCACACAGAAATTGTATTATTTAA
TTTGTCATTTGTATTCAATCTGTAGTTCAACTTGATCCGTAAATCCAATATAGGAAAAAT
ATTTATTTTTTTCTACTCCAAACCCATATGAGAAAGAAATTGAATTACATTTTTTTTCAA
TGTGTAAGAAATGCTTATGGAATGTTTTCTGTAAACCAAATACAAACAAAAATTGTATTA
ATTTTTTTTTTTTTTGCGTTTGTCTAAACTTATTTATTTTTTTCGTACGGTTTTCAAGAA
ACGACGAATATTTATATTAAAATAATGTTTATATTTCATTTCAACTGTAACCTCAACACA
CAACACATATGTATTAATTATAAAGTTGTAATTATAATTTGGACCTTATCCTTTCCCTAA
AGTTTTATATTTTGTTTTGTTTTGGTTTAAGAGAGTTTGATTCGGCTACGCCACTAATTG
TTAAAGTTTCAAAAAACTCAAACCCTTCAACTCAACCCCTCTCTCACTAAGTCATATCAA
GTCCCAATCATATTATCAATTCACAAATTAAATCATGTTTAACTTTATACAATATTATAT
ATTTTATTCAATTTATCAACTAATTTAAGTCTCATCCATATATATATATTTTGAAAAATC
TCGTCCATATGTATTTTGTATTTGTTATATGTTATTCTTATTCTATTAATTTACTATCTA
AAAGAAATTTGAATAGTGTGAGTGAGTTATTTATAACTTTAAGTAATTGAATCATATGTT
TGGTTGAGTATTTATTTTTAAGGTTAAAAAATAAGAATATTTGACCAAATATAAATAATT
TGTTAATTTTTTCTATTAAAAATACTTTTGGCTAGTGAATTTTTAGGAAGATAACTAATT
TACTCGATAAATTAAAGATATTTATTGTTTTAGTTTACAATTTAGTCTTTAAACTATAAT
ATGCAACAACTTGATCGATGTACTTTCAAACTTGTAATATTTAGTTTTCATAATGTTAAT
AAATTGATCGAAATCAAATATTAATTTTTATTATTTTGTGACGTAATCTACCCATTTATT
ACTAACGAAGACTAAATTATTATTTTTTAAAAGATAGTGTTTGTGTGTTTGTTTCATGAG
ATTAACATTATAAATCTCATATATTTAAGATATATTATTACTAAAATGATCGAAGTGAAT
TTAAAAATTAAATACATCTTTTTAGAAAAAGATAATTAATAGTTGATTGGTAACAAATAG
GCTCATAAATAATTAATTATAATGATCAAAACCGAATCCTTATAATAAGTAATAATAATG
ATAGTTGATTGATGGAATATATTATTAATTCAGAAATTATTTTTCAAAAGTAATTGCATC
CATTTATTTTAAGTTAAAATACAATTTTATGGACAAAATTTATTCAACTAAAAATATTTA
CTATTATGGATAGATATCGGTAAAGTTTATCTATGTTTATTATT
>Contig31
ATCAGTATATCACTATGTATAGCATGTTGAGTATTTGTGGTGATGCTAATACACTGTAGG
CCATTATTTTGTAATAATGAATTATTTCACGTGGCAATATATGATTTCTTACTATGGGTC
AAGGACCTCCAGATGCAGATGCTATGTCATCGAACCTTGGTTACCAATTCCTAGTGTTCT
GAATATTGCTTTTACTATTTGTTACTTTAATTGTTCATTTTATTAACCAAAGTGTTATCT
TAAGTTGTGAAGTTTGCTTTTCACTTCGAATCAAATTTACAATTTAACTTTAAAAAATTA
TTTTCAATTTACAAATAAATGAGTTTGCTTTTCATTTTTTACTCTTACCTTAGCCGAAAT
CAATATATCAAAATACATACTTTTATATAATAACCTATCTATAAAATTTCAATTGAATTT
CTTAATTGAGAATTTTAAGTATTATACATCAAGCAGTAAAAGTTACATTTAAATTAATAT
TAGTGCAGATTTTGTATATATATGGTAAAACAAATTATCCATAAAACTTTACCTTCGTGA
ATTTTTATAGAAAGATAATGTCATTACACATGATCATGATCATCATTAGTGTTCATTTAT
TTATGATTTCTCCAATTATTGAGTAGAGAAAAGGGTTATATTTCAGCCCCTTTTTTTCTA
TTAACATAGTTAATAAGGGTACGAAGAAAATTGTGTGGGGTTTTTATAATTCTAAGAGTT
ACAACAGCATAATATTTTTTTACTAGCTAAATCTTGAACGCAACTTCCACTCCCAAATTT
TCTTTGAACGCAAGAACTTTGGCATTCTTTATTTTGAGAACTACTGGTATTTTGGCAAGT
TGAGTTGCAAACTAATGGTAGAGAGTGTGCTACCTTCACTTCCACATCTACATGAAATAA
TTCAAATAAAAGTTAGTTTTCCATATTGATTGAGACATGAAACTCTTTATGAAAAAATTT
ATTTAATTTCCATTTCTTTTTTATTTGTACCAAAAAAAATTCTCTAAGAAATATGGAGTA
ATAGAGAAAAGAAGAACTTCTTACCAGAGTAAACACAAACGGAAAGCACAACCATTGTAG
TGAGAAAGATCCAGAAAAACTTTTGTGCATTCATCTTTTCATAAGCCATATCGTTTTCTT
GCAATATGATATTAGTTTTTGATTTAAACTCACTCTTATATAGTAGTTCTGTATTAAATT
TTGGTTCATGAATATTCTTAGATTATCGATATTAAAAGCATAAATACATAACAAACTAAT
ATTTATTTCCTTTCGTACAAATACATGCATATTTTCTTAGCTAGGAAAGCATGCATATTA
CACCAATAATTTCACACGTTAGATAAGATGCATGCATTTATGGTCCAATTGTAACCTAAG
TTTTCACCTACGTCCATGGGAGGGAGGGATGGACCTCATTTTTCAAGTCCTGAAATCAAC
ACTTTAATAAAACTACACCATACTATCATAGATTTACATATAGAAAAATTATAGCAAATG
ACACAATTTAGGAAACTGAAAAGAAGCGTAGGGTGTGGATTTTTTGTTTAGGAAACTGAA
AAGAAGCCTAGGGTGTGGACTTTTTTAGTCTTTTATCATAATTTTTCTTCAGTTATATAT
GCAATTATTTTATTCTTGTACTATACATATTTTACTTTAGTGTCATCTATGTAATTTGCC
ATTTTAAGAACCTTGAATTTTTACTATTAACATATATTTTAATATTACATATTTGGTAAT
AAAATTAACATATAATTATTAAATAATTAAGTAATTACATGTGAGATTATTTTAGAGTCG
AAATTCCAACCAATTTTCCTTCTAATACTATATTCAACAAAATTGATCCATTCTCGATCA
ATTATTACTAAACTTCATTTGATCGTAAAAACCCACAACACAAGGCTTAAATCGAACCAT
AGTGAAACAAATCAACTTGGACATGTGAGTACCATATCTAATTATTACCGTTATAAAATT
AAATTATTGAGTCTTTGTGAGGATGCTAATACACTGTAGGCCATTATTTTGTAATAATGA
ATTATTTCACGTGGCAATATATGATCTCTTACTTTGGGTCAAGGACCCACATATGCAGAT
GTTATGTCATCGATTCTGGGTTCCCAATTATTTTTCGTGTTCTAATAATTGCTTTTACTA
TTTGTTATTTTAGTTGTTCCTTTAGTTATTAACCCAAGTTTTGTTTTTCACTTTGAATCA
AATTTACCTTTAACTTTAAAAAAATATATTCAATTTACAAATAATAAATGAGTTTGCTTT
TCATTTTTTTACTCTTACCCTAGCCAAATACAATATATCTTTTATATAAGAACCTATCTA
TAAAATCTCGATTGAATTTCTTAATTGAGTATTATACATCAAGAAGCAAGAAAAGTTACC
TTGAAGTTAATATTAGTGCAGATTTTGTAGA
>Contig32
ATTAGTGAAAAGTTTTCATTAATTTGCAATCCCTATTCACTCTCCCTCCAGGATTGCCAC
ATGAATCCTGCAATATATTTAATTTACTTAATATGTGTTCATGTTTTAGGAAAAGCTTTC
ATGCAAAAATATATTATTTTCTTAACTATAATTTTTCATTGATTCCAAAAGGGGAGAGGA
AATAATAAGAAATATTGAAATGAAAGCATGGTATCAATGATATATCATTTGAATTTGTGA
TGTGTTGATTGTGATTGAAGTTCATACTTATATCATACACCTATTTGGATTTTATTTTTC
TTGACTTGTTTGTCATCATACAAAAGAGAGAGAGGGAGATTGTTGGCCTTTTCGTCCATA
ATCAATTTATTAATTTTAATTAGTTCATTAATTCATGTTTTGATGATAACAAACTCAAAT
TCTATTGACTAACAATTTTAGTGTTTTGAATTATCATTTACGTAGAGCTTGAAACAATGA
TTTCAATGCAATTTGAATCAACTAAATCAGGTTCAACTCAAGAAGTTATTGCTAAAACAA
GCTTACCAAAATTTGTTAATTCTGACTGGATGATGTGGTAAAAATCTTCTCGTCATAGTG
GATCAATTAGAAGGTGTCCTTTCATACAATGGACCTTTTTATTTTTGGATTGACTTTAAA
ATGAAATGAAACAAAATTTACTAGTCTTTTATCTTTCTGTCTATTGGCTAATTTTTTCTT
AAAGATTATGGACTTGTTTTTCTTGGACTTAAAAGTGTTGTATTCGAGATGATGTGGAAC
AGTCAACGTGCTTAAAAAGGATTAATTGTAAAACAAAGAAAAGAAAATCGTCATCAATCT
AATTTTTTACAATTTGATTATTGAACACTGAAATAAAGTAAATAATTTTAAAAAAATGCA
AAAAAACTAGAGTTGGATTCTGGAGTTATTTATGTATACTGAAAATGTGTTAGCATGTCA
TAACACTTGTTTAGAAAACAGTAGCCAAATTTAATGTCTGGTACAAAATTCATTTAGAAA
AAAATATGCCCTATTTCATTGTTATCACTCTAATATTTGAAGGAATGATTCCATAAAATA
ATTGAAATACATTCAATTAATTAGAATATTGAGAAAAAATTTCTCACCTTAAACCTGATG
AGAAATTATTATAGTTTCTAAAAATCTATTTTAGGCTAGTTTTTAATAAAGATTTGTTGT
TAAATATTGATTAAATTCATTTTTTCTTGGTATCAAATCTCGGACTACCAAAGATTTCTA
AATTCTATCGTACAATTTTTTTAACGAAATCGATGTGAGTTATTTTTTTTAAAAAAAAAA
TGATTAAAAACCTTATGAGATATAGATTTAATTTTGAATTTTTGAAAAAAACGTAAAAAT
ATAATTTTAAAGCAAAAGAATTTCTAAATGGTTTAAAAAAACAAATTTAAGAATGATTTC
AAAATTACTTGTAATTTAATTTAAAATATTTTTAAACTTGGAGAAATTTTAAATTAGATC
AAATTGGAAATGATGCACAATTTAACTAAGAAAATAAAATATGCCATCCAATAAATTTAG
AAAATAACATAAAATTTTATTTTCTTAAAAAAAGTATTGGAATCGATATTGGACTCTCAA
ATAATCCATCCTCTCACTTTAAGAATTTAGAAATAAATACTTCCACATATTTTCAATTAG
GGCGCTGGAGTTTTTTTAAGAATAAAATAGAAAGAAAATGAAAAAAAAATCAAATTTTTT
AGGGATAGTTGCAAATTTAGCAATTAAATTCAAAATAATTAAGTATATAGCAATATTTTA
AAAAAATTGCAAATATAGCAAAATTTGTCAAATTCTATCAATGATAGAGTCTATCACTGA
TAGATCATGTTGTAAAAACTGGTCTATCACCGATAGATCATACGAGTCTATCAGTGATAC
AAGTCTATCAGCGATAGTTTTGCTATATTTGCAATTTTTTTTAAATGTTGCTATATCCTT
AATTATTATTCCTCAAATGACAATCAATTACAATTATCCTAGTTTTATAATCAGTTTGAC
CCATGCAGTTTATAATCATCAATTCATGAGCAACATCATTCTTGTTTTTGTTTGATTTCA
TTTAAGTGTTTATTTC
>Contig33
TTTTTTCATTTTTTGAGTTCTTAGCGATCTTCCACCTTGACAAACCACACTTAGAGCACT
TTGTCATGTTTTCATATTCCTTTATGTACAAACAACAATCATTAGGACATGCATCAATTT
TTTGGTAACTTAGTCCTAAGGCACCTAGTGTCTTCTTTGCTTTATATAAGGAACTTGGTA
TTTCGTTGTTTTCAAGTAGGAGATCACTTATGATGGATAGTAATTTAGAAAAGCTAGCGT
TACTACAACCATATCTAACCTTTAAGTTGTACAATCTCACGAGGGCTAACAACTTGGTGA
ATTTCTTACATCCTGTGTATAAGGATTTCATTGCATCATCAAATATATATAGTATCAAAG
GTATTTGATGTATTAGAAGATTGTTCATGAATGGATTGAACCATACTATTAAATAAATCG
TCCATTTCTCATTTTCATCAACTGTATTTTCCGTTATGTAGGTAACATTCTCTGAGTTCA
AATTTTCACTATGTCATAACCATACCTTCTAACTTTTATCAATTCCATTGGCATACAAAT
GATACCGAACTGTTGAGACATCCTTAAGTAAACGATTGCCGCAATTCAAACATGGACATC
TAATTGAATTAAGACCTTTGGCATGACTCAACCCAAATTTAATGAACCTTTCGACTCCTA
AATCATATTCTCTTGACATCCTATTTTGGGTCATCCATGACTTGTCCATTGTGTAGAGGT
CTAAGTTGGCCTCGAAATAAACCTGATTACAAAAGAGATTATAGGCAACAACTTTTAAAA
CTCAAACTTTCAAAACGGTAGATAATCCTCAAAGTACTTAATAATTTATTTCATACCATT
TAGGAATTTTCTAGCTGTATTTGAAACGATTGTGGTAGGAAAAAGCGTCACACATAGACA
CACAAAAGTATATTTTCCAAAATAGATAATCAACATCAAAATTATATATACTAAAGAAAA
TATCGTAACTATATATACGAAGAAATTATTGTAGTCAACATCAAACTTAGTCCTAACAGC
TGGTTTTCAGCTTAGTCTTAAAAGTATACTAAAGAATACTTCATAACTCCAATGATCCTC
TAAATTTCAAAACCAAATACATGAGCGGTATTGTTCAGCATTTCAATCCACCCATAATTT
CTCACATCTATATATCAGAGTTCATCAAATTCTTATCTAAATATGATGCTGATTTTTCTC
CTTCTAATGAAAGATCAAACTTTTGAATTTATAACAAAAATGTGCTATATGAAAAGAAAT
GCCCAAAATCAAATGTTCCTCGTAAACAATCATTGAGAAAGAAACATTATACTTAAGATT
GAGAGAAACAAATCCACCTATTAACACTCAAATACCATGAAACATTCTCCTAAGACTTGA
GTCAATTCAGACCTCCCCTATTGGATTTTGTCGACTTTGACAGTTTTAAAGACTTTAGTC
CCTATTAAACGAACCACTCGAATGTCATGATGAAAACTAATGAAATTTGTTACATTAATT
TGAAAGGTTGTCTCATTACCACATTAGTGATGGAACCATCTTGAAGGAAACTTCTGGACT
AGGTTCAACAACCCCCAATTAGCATAAAACATTTGTTCTTTCAAGTTTTACACTCAATTG
AAGGACAATTTCCTTTACAGACATGATGAATGATGAAGGGAATTAGTTGACAAATAATTA
TAACAATAGTTTGTCTTTAGTTAGCTGATTAGGGTAGGTTTGTATAAGTAGTTTGGCTTA
CATTGTACAAGTAATTAGACAAATTTTAGATTGTACCACAGTACACTGCCAGAAATTAAA
ATTCAAGAGAAATCAACAATTAGAAAACAGAAATTAGGCATAACTCAAACTCACAAAATA
ATATCATGTAGTTGCAAGAACGAATTAAGGTCATATAACAAAAATTCAACGATAATGACT
GAAATTGGGAAAAACTGAAACTCATAAAACAATCTCATGGAGACAAAGAAGAACTTCATA
GAGAGAGAAAGATATATATATAAGGAA
>Contig34
CATCTGCTTCCTTTTATTTTGTTGATTGCGAGAACTTACTATAACCACTAACTGAGGAGA
GACTGAACGGATCTGCTTTCTTTCTACGTTTTCCGCACTTTTACGAGCCCCAACATATAA
AGACAGGTCGCCCCTTCCTTGAGTCCTTTTTCTCGCTAATAGGTCCGGCTTTTCCATATC
AATAGGTCCGGCTTTTCCATATTTCGGCGATATCGATCCGGATGACTTCTTGTTTCGGTG
GCTTCGCCCTTCATATTTTGGAAACCTAGTATTGTCTCAGCTCCAGGGGAGCTTCGGGTT
AGCTATTAGCTAGGAGTTATCGGTGGCTTTGGAATATTCTTTTGGAATTTGGAAGCGGTG
GCTTCGCCCTCTGACTTGTCCGGCTAAGGCTAATCGGTGGCTTCGCCCTTCATTTTTTGG
CTTCGCCCTTGGGCCCCCCTTGTGCTTGGGTTTATGTATGTCTTTTTAGGAGTCGGTGGC
TTTGCCCTATTTTGGATTCGGTGGCTTCGCCCTTTGTTTATTTATTTTATATGGATGCGG
TGGCTTCGCCCTTTTCATATATTAGGCAACCTCGCGCGCGCGTCATGTTAACGCTTTGTG
TATGCTCCCCACTCGCTCCCTTATGGAGTACGCTCGGGGAAGCTTCTACAAAGCGCAGAT
TCTCCCTCTCTAAGATTCACTAATGTATCTCTTTAAGGAAGAAAAGATTTCAAAAGTGCT
CTTTCTTTCTCTCTTTCTTTCCTAGTTCTGAAGTTCAGTTCTCAGTTCAAAAAGAAGTTT
CCTCGGCTGACTCCTAGCTCCTAGCAAACAAAGACGAAGCTCCCTTCCTAGAGCTGAGTC
AATACTTCCCATTCTGAAAACCCGGAAGCCGGTAGATGCTCTACCGACAACTAACGAGAG
AGGGAAGAAAGAAAGTCAAAAGGAAGGAAAGAAAAGTTTGCTTAAAGCGCAATATTCTTT
GCGCCTTCTCAACCTCCCTATCTTCTCCGCGTCATGAGGATGGGGTGTATTGACTCCGCT
CCTTAAAGGGAGCTTCGTCTTTGTTTGCTTTGGCTAGGACCTCGCTACCAAAGTACGCTC
GGTGCTCCTTCCAGTCGGTTTCTCTCTAGATTGAGAAAAACTTACAAATAATTCACAACA
AAAACTATCAACAAAAAATCTCGTTAATGATGAAATCTCGTTAATGATTGATTCAAACGA
TCTTTGCCCGAAAGTGCACTGCTAAACCCAGTCTTGCTAGCGACTAGGGGCATCGTGGAC
AAAGGGCATCAATCGTAGGACTGTGTCATGACCCCAGATCCAAGGACTGGGTGGGTGGCC
GCTAGATACGGTGTCCAGACCTAGACCACTGACCAGGAGAAACTCTCGCTGGTTCTTGGT
AACGCTGATCAAAGCGACGGTGGCTCCATACCCCTTTATGATGTGACCCAGTAGGAAAAA
GTCGATGCAAGTTACAGGCTTCCAAAAGAAGCCCTCCACTTTGTCTTTCTACTATTTGAG
TATCCGGGGGTGGTGAACCTGAGCAGGGAAGCCCGTGGGGGGAAAAGCCTTTTTTTCTCG
TGCCTTCCGTGGGGGCTGTAACGTATACATGGACTTATCGGCGATTCTATTCAAGCCAAA
GGCCTTCGGGTCGAAAGCCAAGCCTTCGGGTTAGAACCCCTTTCAGAGACCCTAGCCCTT
CGGTAGAGACCCTACCTAGCCTCTAGCCTTGCGGAATGGTATCTGCCTTGCGCGGATATG
CCATTTTCACAGAAGATATACCTTTATTTGGCCCTTTTTCGCACTTTTAGGCGCCTCAAC
GTATATTTCATTTATAGGAGGATAGGCTTTCTTTTCTTATGAGAACTCTGATGTAGAAAA
GATTCCACTAATATGTTCGGGAATATTTATATATTTGATTTTCTTTCTTCTTTCTTAGTT
ATCAGAAAGAGAGAGAACTACTATCTACGAGAAAAGAATAAGGTTATCGAGGGTACTAAT
CTGAGTACGGAATCCTTCATTCTCATGAGAAGGCGGAGAAAACCCTCTCTTTCACACCTC
TGGCTTCATCTTACCACATAGTAATTTCATACTCTTTGGATCAGTGGGCAATTTCATAAA
CCTTTCTTCCTCTTCCTAATCCTCCCCGTCAAGATGAGTTCTCGCTTCGCTCATAATCCG
ACCCAATTTCGATCCCTCACGATTACTCAACGGAGAAGACCCCGACGGATGACTCCAGAT
CTTATGCTGCCAGGTCTCACTTCCGATTCTTCTCTCTCATGATCGATCCGATCCAAGAGC
ATAGCTCAAGTTCTAGCTTCTACAACTGAGAATGAAAGAAAGAATAAAAGATCTCCATGA
AAGAGAGAATACGACCCGTCCTCCTACGCAGCTTAATATGTAAGCTGTTCTACTCCGCCT
CAACTTTCGAGTCTATAATATGATAACCTCGTCAACTCGGGTAAGAAAACCCTACTTTTC
TATGTCTTAATACGGGGAAAGAGCTGATTAAGTCAAGAGGGAAGGAGCTCAAGACTAATC
GATAGTCGGACTGATTTATTCCATATAGCCTTTTCTTGGACTGATTTATGGAACTGAAAC
TCTTCTTGTTAGAGATCCGAGTAGGTCAGTCAACTTCCCCCTCTCCCGATGCAGCCAGCC
CCTTTCCTACTCTTTCTTCTGAGTTCTAGCTGCCTCTTGTTCTTGCTTAGTTCTATCTGC
CCACGGAGCGGTGAGGTTATTCTATTCTAGAAACTGCCAATCTCATACCCTCATAAGACC
TCTGGGGAGCATATGAGAACCTTCCCCCATTCAGGATCTTGTCTAGCTTCGGAGAGAATA
CTAAGAGCGGAGATTTCTCTGATTCAACGTACTTCTTCCTCTCTTCTTTCTGATAGAATG
CCCTATTCAGACCGAAATAAGGAAAATCAAGAAGCTCGTAGGGCCATCAGAACCGGCACC
CAACTCTGAGTCAACTGTAAGCTGAAAGAAAGACCGTACGATCCTATTCTTCTGAGTGAT
AGCAGGAGGCTAGTCCAACTCTTTACGAAGGATGCGCTTTCTTCGGCTACTTCAGTGAAT
GCACCAAGGAGCTGACTCTTTCTTATTCCGATGACTCTTCCATCCTGCCGCTGAGCTCCT
ATACGGTCGCTTGTCTCCTAACCCCTAGGCTTTCTTCCATATGAGTTGGTCGTATGAGAA
CCTCTCCGCCCCGTGGGAGTCTCCCGTCTGAGAACCTATCTGATACGGGAAAAAGCAGTC
GCTCTCTCCTTTCTAATAGTAAACTGATGAAACTGAAACTGCCGATTCCTCCTACGAAAG
AACCTATCTGCTTAATCAGTTTTTTAGTGGTCAGGTCCAGGTGACTGATTTTTATCCATA
AACAAAGTCCAGATGAGTCTGCAAATTTTCCGCTTTCTCACTCGCATATTCCATTTATTC
CGGGAAAGCTGCAAGAACTGGAAGTCTTTTAGATATTATGTGAAGTGACTCCAACAAAGT
GTCTTCGCCCCAACTCAGGATGTGCCCTTTCAGCCGACCCAACTAATTCATCCGGGAGAG
CTTCCAATTCCAGTTATGCGAGTTCTTCCCTTGAAATAGGAAATAGTACTTTCTTCTTGG
GATCGCTGCTCCTATGCTTGGTCGAGGGACTTTCTTCCGATTGTGGAGACCGTTGTCAGA
GTAGAGTCTTCCTCTCGTACTCACTCTTCCTTTGGTCGAGCTCCTTCACTTCCTGATAAT
GAAAGAGAGAAAGCTTAGGTCATTTTCGGCTCCTATTATCAAAAAAAGAAAGATCAAGCC
TAGCCTGAATGAACAAGGGGACCAGGATCCGATCCCTATATCTACCTCTTCTTAGAATAC
GAACTGCACTTCTGAAATACCAGAATCAGACCGATGCCTTACGGTCGTTCTAGCTTCCTC
TTGAGCGCCACTTCTCCTCTTACGAAAGAAGACTTGACACAATTCCCGCTACGTGGGCTG
ATAGAACTCTCTTTCTGATACCCTGGGACTTCCCTTTTATTCAAAAGGGTAAATATATCA
TTTCGTAGAATGCATGAAAAAAGGTTCAGATCGAAAGACCCCTCCTTTGTCGATTTGCGC
TCTTTATTTCTTTTCAAAAAGTGGGCACGTAGAAGGTTCTGTCTTCGCTTCTGAAACTCA
TCTGGAGCTTGATTTTTCATTGATCTCAGGAGAGCAGCGGAGCTCATAACCCTACTAAAA
CTTAATATGCTTTCTTTCTCCTTCGAGATGAGAAACTTCAAAGAATTACTAACTCCGACC
CGCACCCTTCTCAGACTGAGGCTTCCCATCCTGATAATGAGGAAGTCTGTCTCTGTCTGA
CGAAAGTCTTAGTTATGAATTAACTGACCTCAAGACTAAGACCAGACCGCCTATTCATTC
CCCTTCCTTATTTAGTGGAATCTTTGACCTAGTGGATAAAAAAGGTCACCTGTCCCCTTA
TAATTGTTCTTTGAGCCTAAGACAAGATCCCTTTATTTATGGATGTGAATTGAGCCTCTC
CTCCATCCAAATAAAAGAGCCTCTGGAGATGCTCCTCCCAAATATATATGATGAATACTC
GTCAATTTCCACTCTCAAATTCTTTGAACCTCTCGCACTAGGGAAGTTCCACTCCCTAAC
TCTCGGGATTGTGGCCTCAGTTCTGAATGAAAGAATGTAGGAATACCCGCTGCATCCAAT
CCTATTCAACTGAGACTGATATGCACCATACATACGAACTCCCGCTTTCAGTTATCAACT
CCTATTTAGGTCCTTTCAGTCCTTCTAGCCTCGACCCTACTGGATATTGGGATAGCGAGA
TCCTCTGATTCTTAGTTATTGCGCGCGTCCTAGTCACTGACGAAACTGAATTCCTTTTAG
CTCCTGGGCCTAGTTAATGACTCATTATCACTTAACCGATGAATGAATATCTATTGAATA
CAGGATTAGCAGAAGAGCAGTGATACCTTACGGAAACTTAAAGAAATAAGTGCACTTATA
TATATAGATGAAATCTGACTTAGAGGACGCAAAAGTCAAATTCTCTCGTAGGCAGTATCG
GTTGAACCTCATAGGATGTTGACGCGATCTGCTGCTTAGGATAGGTTCTCTTTCTTCTTT
TTCTTTGAATAGGCTCTCTGGAGTATGTGCGTCATGTTTGGTAAGCTCGTATGCTAGATC
GACCAAGGCTTATAGCGAGCCTGATAACTATATTTCCTTTGACGGAGATTGAGATGTCTG
AGCTTCTTTCGATCCATCCATAGATTCAGAAATAGGCCGACGGCCAATGAACTCAGATTT
CATTCCCCATCTATAACATCCTGCCACAGCAAGCACTCTAAAGCAACTGCTGCCACATAA
AGGCTCCGACGGAGCCCACTGGAAAGCAGAGAGACTGACTTATTGCTTTGGTCTATACCC
TCGTCGAGCATATTTACCGATCCAGCCGCTGGGACAACTACTGCATGCAGCCACTCGTTC
GCGAGAGAATTTGAGTTCTGTTATCAGCGTAAATTGAGTCCAAATCCAGGTGCGAAGGAG
CGAGACCTAAACTAAATAAGAGAAAGTCGAGAAATAAAGAAAGCACTTCTAATGGATAGT
CCTACTTCGGTTAATTACGGATGGTCCTACGGATAAATCACCTGGACCTTTCTTTGGCCC
TGCGGACTCCGGACTCCGGACCTGTGACGCCTTCGGACCTGTCTTGGAAATCTTCTTTGA
ACCTCCGGACATGCCCTAGGAATGAAGCTGAACCTTCGCTTCGATCACGCAATATGCGCC
TCCGGACTGATCCTACAGTCGTCAAATATGATTCATAGTCCAAAAATCAAGGGCCAGATG
ACAGGCTCAATGAAATTTGAGTTTCTGACTCCCGGTAGCG
>Contig35
TTATAATTTTATCATTTAGGCACAAGTTATTTATTTCTTAACTAAAATCAATCCACTATA
CATTATATTTACAAAGTATTGTACTCAATTGGGCAACTGTTTCCAAATCCCACCATGTTT
TCATCCACCAAATCCCTCTTAACAACTGTCTTATCATCCCTACTTCAAAATATATTCGAT
AAGAATGAATAACCACGTAGTGAAGTAAAAAGAAGAAGGTCTCAAGATAAGCCCAAGAAA
CTACCAAGCCAATATTTAAGAGTTAAAATTTGACATTTGAATTCATATATTGTTGTTTGA
ATTTGTTTAAAGAGATTAATTTTTACAATTTAAGGGTTGAATTTATAAAATTATGATAAA
TTTGTGGGTCATAAATTGTATAAAAGTGAGAGTTTAATTTTTATTCATATAGTTTCAACT
TCCACCATATACTTCAAGAGTTTTTAGAATTTGTTCAAAAAGTTATAAATCCTACACCTT
AAATCTCAAGTTTGTATGGATTAAAATTTTAATCTATTTAGTTATGGTACTTTCATAATA
CTTTTCTTTTTGCCCATGCTCCATTTTCCATATTTTAACTATTTTTTGTTAATTGTTTCT
AAATTTTAAGAAATATTTCTTGAAAAATGAATCAAATTTAAAAATCCAGTTTCAAAAACT
AAAAAATGTAAGATATTCAAAATTGTGTTTTATGGATTTATTAGTAATTACTATCCATTT
ACAGGCATTTGCTTGGATTTGTTTTGCTCTTGGGATTGTGTTTGGGCGAATTTGATGGAA
GAAATTTCTCAACCAGCGGATCTCTTCTGCTTTTTTTCTAGGTTTATTTCTCTCTTTAAT
TAGTTTATTTTGTTTCGTTTTACAAAAGTCAATTCTTATTTGGAGTAATTTTGGTAGTGA
TTAAGATTAAGAGAGAATCAAGTGAAGAAAACAAGACGTATCCATTTCAAGTTTTCTTCA
ATTTCTCTTATTTCTACATGGTAGTGTTCCTAAGAGGGCGCAAATTAACACCAAACTTCA
AGTTCTTTAATAAGTATGGGATTTCAAGTTTACTTACTTTAACCTTGTTCAATTTTGTCA
TTACTTGTAAGAAATTGCAATGTTACTCTCCAACAATATTCGTCGTTGTAAACGTTTCAA
GTAAAAGCATCTCAATTCTCAAACAAGGACTTAGACTAAAGCAAAGGTTTTACTACACCT
TTTATTACTTTTATATTTTTAAAGAAAAAAGAAAAGAATAAATAGAATTTCTTGTTGCAT
ACTTATTTTTCACCTTCTTTCATTCTTTTTTCTCCTCTCTTCAACTGTTGTCTTTACCTT
CAGTACTAATATAGAAATATGAAATCGTGCTTCAGTTTAGAAGTACTTGAGGCTGTATTA
ATAGCATATTGTGGTGCTGCTGACAGTTGTTTTCAAGGTAATGGTAATTTCTATGGAAGA
CTTGTGCACCATTTTCTCATCAGTAAATGCTCATGTTGTTAGATTGTTACATTCTTTGTT
AGAAATTTGGAGTATGTTAAAAGACCCTATTGATACTTTTTCTATTGGGTTAATGATTCT
TCACATGATTGAATGGGTGACCTCTGGTTTGATTAATCTTCATTCTTTTGAGAAATTAGA
TGTTGTTAGACATGCGACTTTAGTGTCTTCATGTTGCAACTTGTAATAATGTTTCTTGTC
TTCTTCTGTTTTTTATCTACTTATAGTTCATATTGATTGTATAATAGTAGTATAATTGTT
AAGCTGTTGATTTTGATGTTTGAGACTCCCCATTGTAAACTTTAGACCAATTGGTCATTG
TCAATCTTTTGGTATGTACTTGGAACAATTGATTGATATAACACTTTTTGGATTTTT
>Contig36
AAATTCAAAGATACATTCGAAAGATGACAACGTTGTCTCTTTATGTGAATATAAAAAGAA
TATAAATATGAAAATATTGAAATGACTCTTCCAATTTTAAAAGTTAAGTTAAAATTATAA
TTTTTTCGTGTGTGATTTGCACGTGCATCGCAGGTATATATATATGTAAAAGAAAATGTT
TCATAATTTTTGATAAAATTGTTTGAACAAATATTGGCATTTTATTGAAAGGAACAAAAG
GAATCTAAATTTAAGACTGCTAGTTATATTAATTACCCAAGAATTTTCATTAATAAATCT
AGGGTTACCAAGCTTCCCTCAAACATTCCAACTTCTTGTTTATTTGGAAAAGTAAAATAC
AAGAGAAAAATAAAAGATAAAGAAGTTGTCTTATATTCTATTTAAGGTTGTCGATCATTT
TGAAGCAATAGTGTAAGGGGAAGAGCAAATGGAAGGATTTTGTATTCCCGAAAGGATTGG
TTTCACATTCATGCATTGAGATGTAATAGAACCTTTTATTCCATTATAAACGAGGTCAAT
GTTGGCTACTTTTACTTCTTCACATGGTAGGTTGCTACTACAAATAAGTTTGACTGCCAC
TGGAGTTGCAGAACTTCCTCTAATGTTCTTGAAGCTCACCTTATTAATCTTAATATTTGA
CGGAATCTGAAAAATTGAAAGTGAAAATCAAAGTTTATTCGTGAAGTTGAAATGTATGAA
GGAATTTCAAAATCAAAGTTTTAAGAATGTGATCAATACCTCGCGATTGCACTGATTCCA
TGGACAGTACTCTTGGTCTATGAGAATTGGGTTGCTAACGTTGACCATTGTAATGTCTGA
AAAATGCATGTTGGTGGCAATACCAGCAACAGGAGAGGATGGCCATGTTTTGATCCTAAC
ACCATTAGTGGTGTTTATTATTGTGCAATTCTTTACTATGACACCTTCGACAGGTTCTTC
GTTAGTGTATTTTCCAAGACTTCCTATGCTTATTCCATGACCTGGCCCACATATCACATT
AGTGACTTTTATTCATTTACTTCCATCTCCAAGTGAGATGCAATTGTCTCTTGTTGCTAT
TCGAGATTTCAAGATTGAGATCCCAATTGATCGACCAATGTGTATTCCATCTGTGTTGGG
ACTATCTTCTGGTGCAATTATGTTAACACCTTGGAATGTGAGGTTGTTGCACCCTAGGAT
GTTGACATGGAAGTTTTTGCTATCGAGTGATGTTATTCTCCTCACAATCGAATTGGTAAT
GAAGTCGAATCTTAAACTCTGCTCATTTGATATGCGATCAATAAGTCATGTCAGAGATAG
GGTGAGAAAGCCATGCACAAACTATTAAGGAGGGACGAAAATTATGAATTTTCTCCATCT
ATTTAGTCATTAACCTCATTCGTCTTTGTTCATTCTTAAGTGGTTCGTTAGATATTGTTC
TCTATTATTTTCATTTTTACAATTTGGTAAATGTGTTGTTAGTACCATATGATGATTAAG
AAATAAAATATTGAACTAAATTTAACCATATAAAATTGAGGCAAAAGAGCTAACTTATTT
TTAAAAAATATATATCAAGACTAAATATTTAGAGAAAACTCATATTTTCATCCCTCCCTA
AAAGTTTGTGTGCATTATTGCTTTCTCACCGTATCTCTTACACAACTTATTGATCATATA
AAATTATCAAAGTTTAAGATTTGACTTCATTACCAATTCAATTGTGAGGAGAATAACATC
ATTCGATAGCAAAAACTTCCATGTCAACATCCTAGGGTGAAAGAACCTCACATTCCAAGG
TGTTAACATAATTGCACCAGAAGATCGTCCGAACACAGATGGAAT
>Contig37
GAAACCCTATAAAATTTTGAAAGGTCTTCTGATTGCATCTTTAATATCTTTTGTTACCTA
TCTTCCACGTTTGTTTCATCGAAAAGAGTTCTTGCATAATGACTTCAAAATCAGCTTCAA
AACCTTCAAGTTCTTCATACGTGCCCTAACTTCGTCCATTAATTTCATTCGCTTGAAAAT
CTTCAATCATTTGTAGAAAAGATTTGTCCATGAACTTCATCCGCTCAAATCAATGAGTTC
TTCAAGTTCTTCATACATTAGAGATTATTTTGAGCTCTTAATTCGACAAAAGGTAATGAT
AGAGGATGTACCATAAAGAAAGCCTTCGACGAAAATTGGAGTGTCTTTGCAACTTGTGCA
TTCACCAGTTGTCCATCCTTCTTTTTGTTTGCTTTAATCCATAATGCAACCCTTGTGACC
GAAGTTGGATCTGAACTACTATTTTTTCTACAAAATGAAATTTATACCATGAAACCGCAT
ACGGTATGGAAGCAAAATTGAAGTACAGTAACGACATTTACCATCTCTTCAGCTAAACGA
GCATACCCTTTTCTACTACATGTATGTGAAAGTTATGTTTTCTTCCTGGCTTTGTATTTT
TCACTTTTCAACTACTCAAATAAAAGACATTCATATATATTCATACAAATTAAAGATGTT
AGCTTCATGTGACCAACACACTTTATCATCTTCTATTTCCTATGTTACTTAAAAAAATAA
GAAAAAAACCAAGTAATAAATAGTGGGTTAGGACTTAGGGGTGTTAAGAAATTAATTGCA
TATTTGTCTCTTTACTCTCTCTTTATATGCACTTGATCTTCTTCAAATGAATTTTCATCT
TCACATGCTAAATGTTAAACTTTTGGAGAGAAAATCGAGAGGAAAAGAATAACAAACTAA
TGGAATAAAATACTCAACAATGTTGGTAGAAAGAAATCAAGGAAGCCCTTTATATAGTAA
CGAAAGTTGAAAAAATGTAAATGAAAAACCATTAGTCTTCCATAATTAATTATATTACAA
AACAACAAAATTTAAAATAAAAAGATATTTATAAAAGTCATTCATCTATCTTAATTAATT
ATATTAAAAAAAATAAAAAATGAATTGACTATAAAACCAAAAACTGAAATGAAACACTAA
AGGTATAATAGGAAAGAAAAAATTTGTACAGATTGAATCTTTTATATATACTATAGATCT
GTAAATATTTTTCACCAGCTTTATCCTTTAAAATAGTTTTTTTTATTAAAAAAGTTATTT
ATTAATTTAAAGTATACAAAATTATCTTCTTTTTTTTTTTGTAAAAAAAGTACAATAAGA
TAGTACTCATTGAATAAGATAGTACAATAGAAAAGAAATTAGTTTCTTCATCTGATGTAG
AGAGCTTCGTGGTAAGATTCAGATATCATCTAGTTTAGATTCTTTTGACAGCCTCCCCTC
CACCCCAGCAACTGAAGAAATCACTACCCTACATTTTAGTAGTATTGAAATTAAAAAATT
TCTGGTACTTTATGACTAAAGACTGTGTTTAATGTTACTTTCATCAACTTCCCTACGTAA
GATGATTGAAAGACCTCTTATCTCCATGATCTGCCATTTGGTATTACCAAATTCATTGTT
TATTTCTGTTTTGACTTCTTCTAACATTTTATAATCGTTGTGTTCCTTTTTTGTACATAG
ATATGTTTGAATCATGTAACCATGAAGATCTTTTTTTTTTTAGAATGTAACAATAGAGAA
TCTTGAACATTGTAAAATAATACATTATTTGCTCGTGTTTTTTTCATTTAATTAATTTTT
GTTTTTTATTAGAGTTGTTTTAT
>Contig38
GTGTTGTATACTCTAATATTCTAAGTGATACATTCTTTGTTTGGAGTTGAGCAAATAACT
CTTTTCAATTCAACATGTATATGTATGGATTGAAAGTTCAAATATAATGCCTAATCCTTT
AGTCTATTTGTGTTAAGATTACAAATCTATTCAAACCCTCTTCTTTCTTTTTCTTTTATA
AATTCAAACCCTTCCCCAAGTTGAGCTAACATTTATTCTTTTTCCCTAAAAATGTGGTTA
ATACTATATAAACTTTTTGTTTTTCTTTCCTACTTTCTTACTTTTCTTTTTTTTCACATG
TTTTTTTTGAATGTTATGAGTCAAATTGGTTGATGAACACATAATCCACCTGTTAATCCT
CAATTTGCAAACAAAAAATTTATTTTTCCTTTAACTAAAACTTTTGTGGCATCACTAAAT
ACGATATCGCCACCAATATATTCATCAAGCTCCACGAAAATTGATTTACTTCCACATACG
TGATTACTTGCACCACTATCGAGATACCATGCATTGTTTTCACATATTTCCACACATTTA
CATGCTAGAAGCAATGATGAATTATCGTTTTCTTCATTTTTCTCAGCATAATTTGTATTT
TATTCAACTATATTTCTGTATTCCCAAGAATAATGGCCAAATTTATGACTATTATAACAT
TTAAACTGTCTTTTGTCATACCTCTTGTCATTATTTGATCTTTCTCCATTTGACCTTGAA
TAATGGTGTCTTCCACGACCCATTAATGAATTTGAGTTTGAATTACTCTCATCAAATTTT
CTTTTACCATAGTTTCTTCAACTACGACCTCTGAAATTATCACGTCCTCTACCTCGATTA
CCTTTTTCTAGGTTATTTTTCTTGTCTTTTAAATTCAAATTTGACTGAAGAAGTTGCTTA
GTTGTCTGCTTGTTCTTCTTAAGAAGCTTCTCTTCATGGACTTGTAAAGAACCCATAAGT
TGATCAATGGACATTGTACTCAAATCCTTTGGTTCTTCAATAGCTACAACGATGAAATTG
AATTTTTCATCCAACAAGCGAAGTATCTTTTCTACTACTTGCTCATCACTTATTGTCTCA
CCATATCTTTTCATTTCATTTACTACTATACTGCGAGCAATCTTGAAGTATAATTTGAAG
CCGATTCAGACTCCTTCATATGCAGTGAAATCACCTCTCCAAAATTTGTCATGCTTGATG
TGCAGTAGTTGCTCCAGAAATTTTCTCAAAATTTGAATCATCAATGGCTTGATGAATGAT
GGTGAGAGCCTTTTGATCTCTTTTCTTTGTATTTTGTAAATTTTCTCGTTGAGCTTGACT
CAAAGGCGTATCACTTTCTGGTTCTTCATAACCATTATTAACAATGTCCCACACATCTTG
TGAACCAAGTAGAGCTTTCATTCGAATACACCAGCAGCTATAATTTTCTTTCGTAAGTCG
AGGTACTTGAAGGAAACTAAATTGTTGTTTATCATTTGCATGAAAACATTTTTTTAAACT
CCAAACTTAAGCTATGATACCCACTTTGTTAGCAGTGTGTGATGAACACCCCAAATAAAT
AGTCACAAAATAGAATATTTGAGAGAAGAAATAAAAAAAAACTTCCACGAGAATCCCTCC
AAAAGATTGGAGCTCCAAATCCTAACCATCCTCTCTCCCACAAATAAAGGGTAACCCTCA
AGTAAAGAAAGAACAATAGTCACTTTCGTCACTTCTCTATTGAAAAGAGAGCAAGAAAAT
CTAAAAGGAAAGAACAAAAACTCCTAGGGTTGGAATTAGTCTTGCTCTTTAAGCTCAAGC
TCGTATCTTTGCATTATTAGT
>Contig39
TAAAAAGAAATAGAATATATATATATATATACTAAAAGTTCACTTTTCGTTTAGTTTTGC
TTATTAGTTACTTTAAGCGACGAGTTACTTATAATAGTATGAAGATTATAATATTGTAAT
AGTATGTGTTTGAGGTGCACACTATATTGTGGATCTCAGTAGCAATCCACTATTCTCTAA
TTGCACCCGTAAACACTTCTTTAACGTTACTAATTGTAGGGGAGTATTTAATGAAAATTT
AAAATTAAAAGCGTAATAAAAATGAAACACAACTCAATTTGATATCAATGGTAAAATGGC
AGTATACACTAAACTTAAAAACTTAAATATAATGATTTTTCTAGTAACAAATTCGTTTTT
AGTTTTTCAATTTGAAGATTAAATCTATAATTTCCTTTTCATTTCATATAATATATAATT
TGTGATCTACAAATACAATCGGTCAGATAGATGAGATTAATCTGCCAAACTTTACTTGGA
ATAAAACCAAAAAATAATAGAAAAATTCATATATGTTTCTTTTTCTTAAAAGAAAAGAAA
AAAATAGATTTTCAAATCCCAAATAAAATTTACTCGTCGATGAGGTGCGGATCCTTAGGA
GTAAATCTCTACTACATGAACCTCCAACAAAGTGTATTTTAAAATGGAATTTGATTTGCT
AAGGAGGAACAAAAACAAAAACAAAAAAAAGTAAAACACTAACGTAATGAAATGAATAAG
AAAACTCACATTTTTAAGAGATTCTCTCTAAAAAAATTTCTAACGTTTTCTCTAGAGACT
TTTTGTAAGAAAATTTTCTCCAAAGAATTTTTTGTTTAAAAAAAAACTCTTCTCCTCTAA
AGAATTCTTTGTTTAAGAAAAAATTTTCTTCCTTTTTTTCAAATGACAATGTTCCCTATT
TATAGACCCGGAGTGTACCACAAATTAGGAAAAAGTAATAAGAATAAAATCAAATTTTGA
TATTATATTAATAAAACAAATTTTCATTTTCCTAAAATAAATTAAATGAGATATTTTGAG
ATTTTGTGAAAAATAAATTAATACATCAAATGAATATTAAAATACTTTTATTTAAAATTG
ATTTTCTTTTTTCCTAAAATAATTTAAGTAAGTCAAAATTGATATTAGAAGATTTTATTT
AAAACAAATTCATTTCCTTTTTCCTAAAATAGTACAAATATAATATTAAAAGATTTTTAA
AAAACAAATTGATTTATTTTTATTTCCTAAAATGATAAAAATGAAATATTATAAGATATT
ATGTTATTATTAATTTTTTTACTTTTTTTTTTAAAGTAAATAAATAAATAATTTAGCAAT
TATTACTAATATTAGTATTTAAAAAAATATATATATGTGCGATAAAAATAGGTGGCTACA
ACAGTATTGACATTCATATTATCATCACACTATAAAACAAGAGTACACAAATCTTTCATT
CCCATTTCACCTAGCAATGTTGAAGCCACACAATTGCTGAAGATGCATGAGTGAGCACCT
TGTACTCAGGCTCTGCACTAGATTTAGCCACAACTGTCTATTTATTGGCTAAAAACAAGG
TTACCCTAAACAAAAATATACTAAGCAACAACAAACTTTCTATCATCAATATTTGACGTG
CAATCAATATCGAAAAAGACAAAAACACTTAAATCCGATTGAAAAAATATACCAGAATGT
TTCTACCTCTAACATATATACCACAACACGGCCGCTTGCCAATGAACATCAATAGGCTTT
TGAAGA
>Contig40
ATTTTAAATATAATTCATTGGTCAGAGGGTGACGATAGTAACAATTGAAGGTTGACTGAC
GGGGACCATTGGAAAACAGTTGTTGAAAGTTGATCAATGACGATTATTGATAAAAGGTAG
TGGGAAGGTTGTCAACAATGGTTACTAAAAGTAGTTGTTGGAGGTTGGTCGACTACTGTT
GTAGGAAAAACGGTACACAAATGTTGATCGTTAGTTGTCTACAATAAAAACAATTGCCAT
AAAAACATTCTTCAAAAGTTGATCGATGATAGTTGTTGGAAAATCTTTTAGGAAGGTTGA
TTGACAGTTGTTGTATAAAAATAATAACGAAAGTTGACTATCAGCAGTGGTCAACAAAAA
TGATTGCCTAAAGAACAATGACTACTGGTTCGCTAGCGACAGTTAATGGTGCTTGATAGT
TGTCTTGTGACAGTTGCCATAAAATGGTCGTTCAAAGTTTGTCTGTATGCAATTGTCAAA
AAGTGGTCGTCGAAGGTTGGTCAAAATCAATTGTGGAAAAAACAGTAGATGAAAATTGGT
TGTCAACGATCGCGTAAAAGCAGTGGTCGGAGGTTTACTGACGATTGTCGTTGGAGACAG
TAGTCAAATGTTGGTCGACAATAGTTGACGAAGATAGTTGTCGAAGGTTGGTTGTTGAGG
ATAGCTAAGGTGTTAGTAAGAGTGTTTTATACAAATTAAGGAGATTAACCATTAAACACT
TAACTTTCATTTTCTAAAAGTTGCTTTTAAGTATTTATTTTATAAACTCATTTTTTCAAA
ATCTACTTTTGGTGGTTGCCAAACTCATGATTTTTTTTTTCAAAACAACTTATTTCTTAA
TTTAATCACTTGAAAATGCAATCCAAACTGACGGTTACACTTTCTTTGAAATCTCCACCA
TTTTAAACGGAGGAAAAAAATTCATTTGACACTAAAATCAATCAAAAAAAATTATGGGTG
TGTTTGGGAATAATTTTCACATATCTAAAATCACTTTTGTTATTGCCAAAATAGCTTTTA
TCTAAAATAATCATGCTTGACAATAAAATAAAACTGATTTATGAAAAGTTAAAATCACGT
TAAATAGATTTTTAAAGTATCACTAATCAAAGTGACTTATTTAGTGATTACGAGGGAATC
ACCTCCAACGTTATTAAAAATAAATTAATAAAATTAGATATTTATTAAAATTTGGTGACA
ACGATTGTATCAAGGGGTATACAATGTGTAGACTGAGTTTCGTTTTTGTCATTTTCGCAA
ATAATAAAACGTGTGTACTATGGACTTAATTATTATAACTTATTTTGTCATTTTTGCAAG
TACTCCTATTTTTATTTACTGTTGCTATCGTTATCTTTTTAATCTTTAACCCTTGGTGTT
TATTTTTCTAAATGAAACATGAAGAGAAAAGAGGAGGGATAAAGAATATTTTATTAGCGA
TGGGTTAGTATTATCATTGTCATTATTATCAATGTTATTATTTGTCTTTTTCTTTCACTT
TTATTATTATTATTATCTTTTTTATTCTTGGAGATAAGTTATGGTTATAGCTTGAATGAT
TATGAATTTACGTATAAAATATTTTTACTTCTCAAATAAAATTGTCTAAAAAAAATTTAA
TACATGCACAATATAATGTCTACTAATTTCAAACTTCTAAAAAAATCAATAATTTTGAAA
TAGTGTACTTACTTTCTATATATATTTTTTCTAAAAGAATCGAAATACATGTGTTTCTTT
ACGAAATTAATTAATTG
>Contig41
GTGCAACTGATTAATGGAAAAAAATAGGCGCGAAGGACAGGCTCAAAGAATTTGAGAAGG
AGGTGCAAAGAATATTGAATAGGGTGCGGTGCACCGGATCATCGGGAAAGGAGCGAGATA
AAGAAAAAGCACAAAGTCTTCAGCATCTTAGATCGAAGCTAAGTTCGAGGTCAAAAGAAG
AGCAGAAAGAGATAGGAAAGGTGTTCTCAGCCGTAATGCAGGCAGCGGAAGTAGTCTATT
CAATGCTTCACACTAGACGTCGTGAGAAAATAATCTACTTCCGTGTAAATAAATGGAGAA
ATCGGCCTTAGGCCATTCAGACTCCCAGAACTCTTTCCTTCCATTGTTATATGAGTCCGA
CTATCCTAAGACCTTTCATAAAGACAAGAAGAAGAAAGAAAGGGAGTGAAAAATCGAAAA
TCAAGGTCATCTGAAACCCTTTGATGCGCCTCAGTCCTATCCATTAGAACGTTGAGGAGG
CTCAAAGGGATAGCTCTAAATAAAGAAGGGAGCTTAATAAAGAGACTCAATGGCCCCCAG
GAGAAGGTTATTTCGAGATCGTATAGCAATTCCCTACCGATAAGAAGAGGATAGGGTCCT
TGGAATAAGTATCCGTTGAAGTCCGCTGTCTCCCTTCTTTATTTAGGAAGGAATGCGTCA
CAAGCAAGTTGACAGGGAAGATGGGCCATCTCGAAGGAGAAGATCCGTATAAAGGGAGGA
CGCGCTTCACGATTCACATTCCCATCCCTTTTATTCTCGATTTGACTGGTCTTTTGGGAT
CCTTTCCCCGCCCTCGAGTCCCATAAATAAGACCTTGTTCATTGATTGCGCTTCGCTTCT
AGCCTTGCCTCCTATCCTTATATTACCTTTGATTTGAGTAGGTTCACGCTTCGCGCCGAG
GACCATCTTCATTCATTCACATTCAAAGAAGAAAAAGGGAGTATTAAGACCGACGGAGCA
AAGAGGCTGCGAGAGCTACTGGATCCTTCTTCTTGTTTCCGAATCAAGGGAATTCTATGT
TGAAGTGAGTAGGCGCTGCCTATTCTAACCTTTCCTATCGAGACTGATGTTTCTAACTCT
TTCTCTGTCTTCATCCTCGATCTCAAGACCGTACTAATTCTGAGTGATAGCGCGTCCAAT
CTAGCTTAGTCCACTTCTTACGATTACTCAAGACTGCTTACTCTGTCTCTTACACGGCTA
CTACTGGAAGTTACCTTGCTGAGACTGCCCGACCGACTAAGTCTTATGAATCCCGAGACA
GACTGATTCGGTGATTTGACTCCTTTTTCAGCCAAAAATACGGGTCGGACTGACGGCTGA
TAGCGAAGCGACCAACATAAAGAAAGAAGCCATCTTGACTGAATTTGAGCTTGTTCATAG
ATTTCTTGGCCCTCTTTGTCTTCAAAGTCATAGTATTCATGTCGCAATATTCAAAGCTCC
TAACGTTCCATAAGACAGGGATATTGTGAGGTCCGATAAGGCTCAAAGAATTTGAGTCTC
GTCTGAACTTTTTTTACGGCATCAAAATAGAAGTTGCGCTTTCTTGATTCTTAGTAGAAA
GCCTAGCCTTCTCCGCCTCCGGCTTTTTTGCTTCTAAATAGGACTTTTTCGACTTTTCTT
AAATAACGATAATTGTCGAAAAAGAAGGCATTTGACATGATTTCTTGCTACTTCCCTATG
GGCAAAACCTAGCATTTCCCTCCGCGGATTCACCGACAAAAAGAGTACCAGGGTTACAAA
CCTTGCTTTTCTCTATAATTGCAAATCTCTCCTCTGTCTTAACCTTAACAAAGAAAGATT
TGACAATCCTCTTAGGAATCGATCTAGACTAGCTGCCATAAAGAGCTCAATCGGATTACT
CGGGAAAAGCACAGAAAGAAGAAAGACAAGTCCTTCGGAGCGGTAATCTAGTTCTTTTCA
TATTCCTTTACAGACAGATAGAACTCCACATAGAAGAAGTCTAATCACCGGGAAAATCGA
TTTAGTTAGTTTACGTAGAACTAATAGTTACTGGTAAAAGAGAAGAAAGGGATGTTTCCG
AAGAAGCTAAGCCGCCCACCGACTGATTAATACGACTTTCAGAGAAGAAGAAAGGGAAGA
AGGGGTGCCTTAATATGGATATAAATCAGTCCCGAGTTCATTAGAATGGACTGGTTCAGG
ATCGGCTATCATAGAAAAGATTAGAATCATGCTCTCCCGGAATCTGTCCATAGGTTGAGG
GTATCATATCCGTCTATCCTGAATGAGAAGGAGAGGTTAGAGACCTAGTTGTCCGAGAAG
AATCAGGCTCAGTTGCGGAATCGGGCTATCACTTAAGCGAGTTGTAGAAGGGAGAGAGAG
AGTTCTAGACCTACAGGAGGAAGAAGCAAAGAAAGAGGTATTCATAGACAGCAATAGAGG
GAGTGTAACCTTGGCTCGCAGGGGATTACTAAGCTGCTGTCCCGAGATAAAGAAGAAAGC
GAAAAAGGCGCAAAGTGCTCGAAAGGAAAGCAATCAAAAAAGTTCAGACAGCTAATCAAT
ATATAAAGAATCTTCTCGCAATATTCTTTGCGCCTTCTTTTATATTCACCTTTTATTTGC
CGCCTTGATTCTCTTCATTGATGTCTTTTATTGGCAAATGGACTTCCAGCTTTCTTTCCG
GGGTTTGAGTGGATTAAGATAAAGAGTCCTTTCGTCAGAAGAAAAGAGAGTAAAAGGTTG
GGAAGTCAAAGAATGAAGAAAGAAGGCCTTACTACGCTAAAAAAGATCTTACCGATCGAT
CTTTCTACTTCAGCTGATCGAACTCCACTGAAGTCAATGAACAAGGCAGGCTACAGAACA
GAAAGAGAAAAAAGAAGAATGGCCACAGCTATGCAACCGGGAACTACCGATGCTCCTCCT
TCTGATCCCACTGAGGCGAGCTCTTAGATGAGGCCTTCGTCGGGACAGTTGCTCCTAACC
ACCCGTCCTCCGGACTGATTTATGGAATTTCATTCTGACGGCTCGCTCAGAACCTACTAT
TTAGAAGAATTGAATTTTGATGGGACTTGGGCGAATTCCCCTTGTTCAAGGGGTGGAAGG
GAAAGAACGGCTTTCCAGAGTTTAGAGTGAAATGGGGCTTTAGTCTTTGAACCTTGATTT
TACACCCTAGCCAAAAGTAATGGTTTGCACCGGTCTCCTATTGATATCATACCACGCCCT
TTGCTCTTTCGAGCTTCTGATCTCAAGAACTCCCTTTCATCGAGCCTTCGTCTATTCGTC
TCTGGTTAGCACCTATCTTAGTCTTGAGACTAATAACCTTGGGCGAGATCCTCCTATTCC
GCTTCCCTTCATCCATTTCTTTTCTCCTCTCGTATAAAATATGAGAAATATTCGTTAGCT
TAGAAGAAAAGCGACTGAACGGATGAAGCATTCAACCTACCGACACAAGAAGAAGATCGT
CCCCACAAGGACAGCCACTGAGGATGAAACTTCTGCAAGAATGGTTTTTCTTCAGAAAGA
AGAGCTCGGGATGCCTCTCACTCTGGTCTATAATTTCGTCTCACATTTCATCCTCTTCGT
AAAGGATTCCTCCGTCTCTTCTCTGACTGAGGCTTCTTCTCATATGAAGGTGTGGACCAC
TCATTCTGATCATTAACTGATCATTGCACATGGAATGAAAGGGATAATCCCCTATTCAAG
AGCTTGACTCTGTGCTCCCTCTATCCTATTCAAAAGTGTCCTTCCTCTCATTATCAATAT
CCCTGTCTTATGGAACATCTGGACCCGTCCGAAGGACTATCCATATTAACCCAGATTTCA
GACGTAGTAGGAGCGGTCCGAAGCCTTAATTATCGAATATTTCATTCCACTTAAATTGCG
AAATTTGAGAGAAAATCTTCTTCTCAAGAATAGACCTCTCTTTCTCCGGACCATAAACTC
AAACTAGAACTGATCCATGTGAATTTCTGGGATAGGCTTGATTCTTTCATTGCTATTTCC
CGGCTTTTTTGCTTCTAAATAGGACTAAATCAAAGATTTCTATTTAACGAAAATTGTCGA
AAAAAGAAGGAATTTTCATGATTTCTTGCTACTTTATAGGCCCAAAACCTAGCATTTCCC
TCCGTCAAAAAGAGAGTATGGAACTGCCCATATTAAGCAAAGATGTCTGAAATCTAGCAG
ATGAATTTTGTTTTGAGCTTCTT
>Contig42
AGAAATAAGAGACATCTTTGTCTTCAACAATAGTAACGACATTAGGATATAATAAAAATA
AACTTAAAATAAAATTAAAGGAATAATTTTACCTTTTATTAAGAATAAGTATATCACATT
TTTCAATAAACTGTTCATTCCAATTTTGAAATTTAATAAGAGTGATGGGTTTTACACATA
TTACAAGTCAACTCCAACAATGTCTATTTAAATAATAAGAAGTTAGACAAATGAAATATT
ATAATGAAACTAAATCATTTTTATTTATAATATAGAGAAAAACTTACCAAAAACTTGATT
TTCAAAATTGCTAGTGAGGGATCAAAAATCAATATGATTAATCTCTTTATTAAAAGAATG
CACGTCATCCGTCTCTTCAATTTCACTACTACTTGTGAATACAATTTCAATCACGTCATG
AACATTTAGATATCTACAATTCAGAGTACTGATTTTTCGATTATGAATGATATAATTTTT
TCCTTTCTCTATAACATCATTGAACTTTTTGATCAAGTCATCGTACAAACAAATTTAAAA
TTTTGTTGCCTGAAGAGGAAAAATATTACATTTTATATTATTAACAATTATATTAGAACT
ACGAAGAAAGTGATAAACAGGTTATATTACAAACAATTATTCCATGCATAGGGCAGTTAT
TTTAGAAGTAGAGCGAGGGGTAGAGCAAGGGATATAATCGTACCTTTAAAAGTTGACAAG
GGGTAGAATCGTTCAAAAATGATTCTCCCCTTGAGCCACTTTTTATATAGTAAGGATATC
AAAATAGACAATTAAAAATATCAATTTCAATGTTGTTGATTTAAAATGTTTTTTCTCAAA
ATGACAAAAAAAGAAAAAAACAATAAATTAGAATCTACAAAAACCCCAATATACATGGAG
CCAAAGTTACTTTCTTAAGCTAAAACAAAACATTATTACACTTTAATAAATGTTAAACAT
AATTATACCTACATGCTTAGCTTGTCCAATCAAAATGAGAATCCTTCCTCTTTATTTTTT
AGTCTCGTTGCAATTATCTTCATTTTCCATTTTTGTTTTTCAGTTCTCCATCTTCCATTT
TCGATTCTTCATCTTCCTCCGTCTCCATTTTCCACTTTTTTTTTTTCGATTTCATATTTT
TCAAGCAGACAAACCTTAATCTTTCCACCCTGAAGCGGGAAAATTCTAATCTCTACCCTT
CCTTTTGCAAGTTCACGTTCCATTTGAAGTTTTAGTTCCTGTTATCAATATTATCACAAC
AAACAGAAACTTATATATGTATTGTAGGTCTATATCCAACAAATTTACGTTGTCTCTTCA
AGACAAAGTTACTCACCCTAGTGCTTAGTTTTGAGAGTAATTCTCTCATGATAGAACATA
TCACATTTCTTCTAAAAGTAGCAGTCTAGAATATCAACGAATGAAATTTTTTGGATCAAC
TGACGGATAATAAAGAGAAATTCTTTTTGAAGAAGACAAAAAAATTGTTGAAAATGATCT
ACTCTCAACCAAATAGAAAAGAATCTTATTTATAGACTTATTTGTGATCATTTGAAAAAT
CATGTCATTTTCTATAATTTAGTTAATAGTACTTTTCATGAAGTGATACATTCATTCATG
ATATATCAATTCATGAAGAAACACAAATAATAACAATTTATTCCAACAGTTCCATCTTCA
ACTTTTTCATAAATTTTCAAGAAGAATAGAAACG
>Contig43
CTAGAATTAAAAGTCATCAATAAGTCCGTGGAGTTGACCAACCAGGTCAGGTTGTAGGCA
TGGTTGAGTGAGATTGACTCTTACAAACTCACAAACCAAACATACAAACATACAAACAAA
CAAACTACAACCCAAGCAAAAATAAAAAGCAAACTACATCACAGTATCCAACTAAAGTTG
AATTTGTATCATAGAAGTATAAAATTCCAAACTCACTTGTTCCATGTACATACTTTATAA
TTTTTTTAACTATTGTAAGATGAGATATTTGTGGATCTGATTGAAAACGAGCACAAACTC
CTACTGCATAGGCTATATCAAGTCTATTTGTTGTTAAGTATAATAAGCTTCTAATCATAC
TTCTATAAAGTTTGTTGTCAATAAATTTTGCTTTAGAATCTTTAGTTAACTTTAGATGTG
TGGCAGATGGAGTTCTCTTTAACTCAGATTTATCAAGACCAAATTTCTTGACAATACTTT
TACATATTTTTTTTGAGAAATAAAGATTTCATTCTTTTCTTTTTTTATTAGCAAACCAAA
AAAAGAAAATGTTAATTCTCCAACTATGCTCATCTCAAATTCTGATTGCATGTTTTGGAT
GAAATTGTTCACAATTTCTTCATGAAATCCTCCAAAGATTATGTCATCAACATAAATCTG
AGTAACTATAAAACCCTTATCAAATTTATTTATAAATAAGGTTTTATTTGTTCCATCAAG
CATATCCTTTATGAGCTAGAAATATTGTAAGTCGTTCATACCAAGCTCTTGTTTGAAACC
AGATCGAGCTTTGTTTAATTTATAGACATATTGTCGATGATCAGTATCTATAAATCCTTT
GGGTTCAGCAACATAAACCACTTCTTTTAAGTACCCATTAAGAACGGCACTTTTCACATC
CATTTGATATAATTTGAACTTCTTGAGACATGATATGCTAAGTAAAAGACGGATGACTTC
AAGTCTGGCTATGGGGGCAAAAGTTTCTTCGAAATCAATTCCTTCAATTTGAAAGTACAC
TTGAGCAACAAGTCTGACTTTATTCTTGGGGACTAAGTCTCTTTCATTTGTCTTATTTTT
TAAAATCCATTTAGTTTCAATAATATTTTCTAAACAAGGTTTTAGAACTAAATTCTATAT
ATTATTTTTTAAAAATTGCAAGAGTTCATCATGCATAGCATTAATCCATAAATCATCTTG
AAGAGCTTCATTTACAAAAGTTAATTCAATAGGTGGAGTATAGCAAATATTAGCAATTAA
TTTGGCATAGTCAATTATGTCTTTTTGTCACACCCCATCCCAAGATCACTTCATGTGACC
ATGTGTAGGCATAAATTTACAAAATCCACCATATGCAATTGAGTAAAATTAAGCATGCTC
TAATACCACATGATGAAAATGGTAAACATGCGCAGTGGAATTAGGATCAAAACTTTACTC
TAATTGCAACTAAACTAGTTTAGTGATTAACATGCATAAAACCCCTAAAATAACAAAGAT
AGGGTTGAAAGAAAAACCTCACATTTGATGCTTTTCCTTTTTTGTAATCTCTGTTGGGAT
TTATGTCCTAAAACTCGTAGATTATAAATATAATTCATTGACCGTTATCAATAAAGTGTT
ATTATTGTAATAATTGTTATTGATTAAATTATTAGTTTTGTCTTAATAACCCAAATCCAA
TAAACTAACATCCTAAGTTGTTTAATGAGTCTTGAACAGTATGTAGAGACATACAGGGAT
CAATGTTCAAGATCAGCTTAAAGGGTCTATAGTATAGGAATAAGGTTGGGTACCTTATCC
TGGTAACACTATTGATACGACTCACTTTGTATTTGATACAAACGCAATGATCCAACGCGT
TCGTGTAGTTGACATGCGAATGAGGGTATCCTATGCAATGAGTTTGCATAAGACCAAACC
ACGAAATAGTAACCACTAAATGTAACTCCGTTAACTAGTTAGGTTTCTATTTCACTAGGA
TGACCTAAGTAACTTAGTCTTAATCCTAAGTGTATTATGAACTCCTGTTCGCGAGGGATT
GTCCTTTGATTTGTATGAGTGAGAGTGGCTAGATCACCGACTCAATATGCTTATGATTTT
AGGGATAAGACTGAGTGGGGAGCTGAGAACATAATCACACAAGATGAAAGTCATTCATTC
CCAACTTTAAGGTAAGTAGATAAGTGTTCTCTTAAATTGTGTCTCCGAGACTTGAACAAA
GGGGCATACCCTCTCTATGGCATGAGAAAGGTTTCTGTTTATTGGTTGGACTATAATTAG
GTTGTAAATTAAAGCAACACAAGTATTTAAGAACTAGCAGTAATCTAAAGGTAAAACGGT
AATTTGACTCAGCTGGTGTTACAAACACTTGTGCATGACTAACTTACTGTTATTGGTCTC
TATCCGTTGACACATAAATATATCTACACTGAGAAGAATTCAGCTGTGAGTCTTTAGTGG
AGTGTACACACAATTAACGAATATTGATTAATGTAGCTAATGAGTTTAGCCAACTAATCT
CATATCGTTGTAGCTTATGATCTATAGGTCCATTAGGTCATTTTTCTAGCTCATAAAGGA
TAATGAGATTTATTTATATTGATTATAATTTGAAATGTTCAAATTTACTTTGGAAATTAG
TATAATATATGGTGATACACTATAATATAA
>Contig44
TGATCAATTCTTAGAACATATGTATGTGTCTTATAATAATTCCCTTTTATTCAGTAGCAA
CGATAGTGAAGATGATGATCTTCTATTTCGACTTCTCAGGCAACATGGTTATAGGATTTC
ATGTGGTAAGTTAAATACACAAATATAATTGTTTTCTTATTTTTAGTTTTAAACATTATT
CAAGGTGAAAGTGCAAAGAGTTAGAAACTTCCAAAATTAAGCATTTTCTAAATTGAATTC
AACTTAAGAACTGATCATGCGTTCTTTTTTCTCTCTTAATTTTAATTAAAAACAGATATA
TTTTTGAAGTTCATGGACAACAATGGAAAATTTAAAGAGTCATTGGTTGAGGATGAAAGA
GGAATATTGAGCCTATATGAAGCATCACATATGAGGGGGCATGGAGAAGCTTTGCTTGAG
GAAGCTCTTGAATTTACAACCACACATCTTAAAGCATATATTCATCTTTACTCAAATATT
AATCCAAATTTTGCATCTGAAGTTAGTAATGCATTGAAATTGCCTATTAGAAAATGTGTT
CCAAGAGTCAAGGCAAGAGAGTATTTTGAAATTTACCAGCAACAACCTTCTCACAATGAG
ACTTTGCTTACATTCTCAAAACAAACTGGACTTCAACATCTTACAAAAACTTCACCAGAA
GGAGATAGCTGAAATCTGCAGGTACAAAACTAACTTTGATCATTATTCATCATTATTTAT
TCATGTTTATCCATGAGGGAATTTAGTTTCAAAGATATCTGTATTCATAATTCTATTTTC
ACTCTCACAGAAGTTTACGTGAAACCAATATTCTCATAAATTATATTAAAATTATTTCTT
AAAAAGATAACTTCTTAAATGATTAATAATATCTTTTATTAATTAATTTGAAATAGCACA
CACTTTTGTGTGTTACGGTGTTTACAAGAAAATCCTATTTATAAGCCAAATATCCATATT
TTAAGCACCTATACGTTTAATTTTAAAAAAAAAATGTCAATCCTAAGTTAGAGTGGTTTA
CAATAACATAAAATAAATTAATTTTTATTATAAGAGTTTAAATAAAGGTGATTGTTGAAC
CAGAAATGTCAGTCAATTAAACCTTATCACGTTATCACAAAAAAAATTATGATGATTATA
ATTTGATTGGATTTGGGTAGTCAAGTTTTCCAACCCAATTCAAGCCCCTGATAAAAAATC
AGGCCAAACAAAGGGGCCTAGGCCCACTAAGAAAATGGGCCCAAGCCCAAGTCCAAACCC
AATAAGGCAAATAAGTCCAAGCCTAAGCCCAATAGACAAATTTGTCAAAGTTCAAGCTCA
ACAAGCAAATGGGCCAAAGCCCACCTAAAGTCCACAAAATTTCTCTATAAATAGAGTCCT
TTGGTTGAATGACAGAAGCTCTGAAGAATTGAAGATTCAAACTTCTATAAAGCTCTCAAG
ACGTGCAAGTTCTTATCAACTTCGAGATCATCATCTTCTGAAAGATTGAAGACTTGGAAG
ATCAAACTTTCCTTGAATTCCAGAAGACTGAAGCTCAAATAGACTTGCAACTACAACATC
CTAAAGACCGAAGATCAAGAAATTCTAAGTTTTTAACTTGTATTCGAGAGAAAGCATCAA
AGGAGTAAATACTAGAGATTGTATTCACAATATTCATCAATATATCAAAGTTCAATTCCA
CGAATTAGATTTCTTTGAAATCTCG
>Contig45
CAAAGAATATTGCGAAAAGCAAAGAATATTGCCCTTATCAATGAGCGCAAAGAATATATA
GACTATTCTTTATATATGGATTCCCCAACGATCCCCCTTATAATTGAACCGAAGGAGTCA
GAAACATTGACATCTGTAAGAGCTATCCAAATTCCCCGTCCTCAGTCCTATCCATATTAA
CCAGCCTTCGGACCTGTCTTATGGCACCGCTACGTGGGCTTTCATTATCGAATATTGCGA
CTATTCTTTATATATTGATTAGGAAATCAGAATTCGGACCACTAAAAAAGACAATGAAAT
ATTCTTGAGCAATATTCTTTGTCAATATTCTTTGAACCTGGTTTAGTTTGTAGACTTTCC
TCTTTCTTGGACTGATACTAAGAAAAAAGCCTATCCCTTGTTCCAATAACATCGATCAGT
CGCTTCGCGCCTTTTTTTTCTTCCTTTCATTTCAGTAGGTTGCCGCTCCTTTGCAGTCTT
TCTTTTCTTCTTCTGCCTGATTATTGCAGACTGCTCCGCTACTTTCATCCTTGCCTGCCG
GTAGACGGAATGCGCACAAGAAAAGGTCTTATCGATGGGATGGGCCGACGGCCCGAGATA
GCGCGTCTGGTCGATTTGTCCGTCGTCGTGTCGACTTTCTCAGTTGAGCGCTTTCCCTCC
GTGGAGAAGAGGGTGCAGGTAGGGATGCTTTCTTCTGATATTTAGAATAGAGTTCATATA
CGAGATTCATAATAAATAATCGCTTTGCTTAAGAAAAGAGAAGATTTTGCCTATACTATA
GTGGGCATTGACTCTTTTAGTAGTTTAGCTCGAGCGTGAACCTCTCCTGATACAACTCTT
TCGAGCGTCTGAGAACCTCTTCCCTTTCTCTGTGCTAGGGCGAGAGTCCTACTCGTTCCC
ACTCCGCGGTGATGGAACTGTATCTCTTTCAAAGAGAAGATGGATGTGTAGGATTAAGAG
AAAGAAGCCTTGAATGAGGCGATAGGGGAAGGAAAGGCCGCTTCTTCCACGACAGCAGGC
TCTGCTTCAACCTCCTCTGCTACTTCATTCCCCGATCCAGGCTGATCTTCTGCAGCCACT
TATGAAACTGAAACCGCAACAGACCCTGAGGATGACTTTGAAAGAGCTTGTTCCGTCCCT
GTGACCTTGAGTACCTTTATCTCTTCCTGGTGGAGTTGCTGGGCAAAGGGAGACTATTTG
TTGAATTACCTTTTTGGTGCAAGAACTGAAAGGGGGTCTCCAACCAACCCAGGGAATGAA
TGATTTCCAGAACTGGGACTGAGTGAGCCCCAAACCCTCTCTCTTCTTATCCCATAGGCT
CGAGGGTCAATCCGCTTTCCTCTTCCCTTGGGACGGACTTCCATCAGATCTTGAGTATGA
GTCAGAGTCAGCCATAGATTCCCCCATTCTATCTTTGAATCACCAGAATCCCAATTGAAG
GAGGCTGCCTAAAGCCTAGAAGGTTAATATGGTTTTTAGTGGAATTCCAAATACTAAAGA
GACTGCGTAGGTGCCAGGTTCGGTTAATTACGGATGGTCCGTCCTACTTCCTTCCATATG
GATGGTCCTACGGATAAATCCTCCGGACGTAGGATAAATCCTGCGGACTCCGGACCCTGG
ACCTTTCTTTGATGGTCCGGAGGACGGAGGATCAATGAAATTTGAGAGTTGCTGACTTAC
TTCTTCGATCATTCTTTGCCCCTCACACTTGACGCAATATTCTTTGCGCCTGACTTACCT
CTTCTTTCCGGACTTACCTGTACCTGTACTGTAGGGCTTCGCCCCCTTTTTCTTCCTGTA
CTTCCTTATGCTTCTTTTGAGTTCTTTGCCCCTTCAAAGAAAGGTCCAGGTGACTATCCG
CATTAACCTAGCTTTCTTTCTTTGCGCCTGCTTCTTCTTCTTCGCCTTCATACTTTTGCT
TTTGGGATACTTCCTCAGCTCCTCTGGAGCTTCCAAACCGAAAAGCGCAGAGCTTTTGCC
TTTGGACTAGATAGCTCGAAGTTACTAGAACCATTTTCGGAGGAGACACTTCTGGGATTT
CCGCATGAGAGCACGACCCTTATAAGAAAGAGGGAGATTATGAAGAAAAGAAGCGGATAA
GCGGATCAGCCGATCTTGCAGTTTTTACCGCGTAGTGGGTTACGGAGAAAGTAGTTCAAT
ACAGGAGGCGCAAAGAATATTGCTCGAAAGAAAGGATAAAGTTTCAGGCTGTCCGCTCCT
CGCAAATTCTTTGCGCCTCGCATATTGAATTGCGCCTTCTATATATTCTTTGCACCGCTC
CGTGGGTCCTATCCATATTAACCCGCGCCTTCTAGTGGATAAAAATGGACCAAGAATATC
CCTGTCTTATGGAACCTCTCCTTCTACACCTCACTCTTTCCTATCTCCTTCCCAGTCGCT
TCGCTTTGAGCATATATTAGTTCTTTGTTCCCATCCTTAAGATGAACACTGACTGAATGA
ATAAAAGAGAAATGAAAAGGAGAAAAGAATATTGAAAAGGAGTTTGAAACTTGAAAGCAA
AGCAAAGGCTCAAAGAGGACAAGACTCAAAAGTCTGCAATAAGAAGCCGGAGGCATAGTA
ATCTTTGGAATACTCTTTGTCATCATAAAATCAAAACCTTCGTCTGCAATAAGAAGCCTA
CGCCAGAAGACTCTGTAGTCAGATAATCAGCCATTCAGACTTTTCTATCTCGTTCGTAAA
CTGATTAATTTCACGACTCATATTACATTGATCCTCTCCTCTAAGTCGAGCCTCGTAGAT
TGCACTCCTTATCAGTCGCTTCTCAATGAATTCAGCCTATCTTTCTCTCTTTAATTCATG
CGCTTCGCTTCCTCCTGATGTGACTCATACAAAAGAGAGTCTTTTCTGACTATCTTACTG
AAAAGTCAAGGATTTCTCCTTAAGTTAGGCTATTTGCCTTACTCAAGAGATCTCTCTCAT
TCGCATACCGATCAAGAAAAGCTACTTTCTCAACCGCGTAGTGGGCTGCAACTTCAACTT
CCTAACCCGCCCCGAACCCTAGCTTCTGAGTTCAGTTACACGTGCCTCCGACTCTCACTC
TTCCCTGGGCCATTCCAATAGCTGCTCATTCTCATTCATTCTCAATTCCGATTGCTTGTT
TCGATCCGGCTTGTGCGGTTTGGCCTTCTAAAACCTTCTGCCAGGACTTTGACAAGAGCA
AGAAATTACCCACGTGCGGTCCCCACTCCATAACATTTTGTCTTAGCAATGGATGGCACT
GCTAGATTGAAGAACCGAATTGCGCTCTGATTGATCTCAAAATAGAGGTTGATCAAGCCC
ACATCACGAGATTGCTCTCATGACACGCCAGCCTCAAGTTGAACCTGGAAAGGGTAGAGG
ATCCCCAGGACTAGCCTCAAGGTGCGAACCATTATCTCTTGAGTAAGGCCTCGTTTGTGG
CTTTAAACGAGTCCCAATTTCTTACGATAAAAGACTCTTAAACGATTAAGGAAGAAGACG
ATAAAGGAGCCTTCAAACCCCTTGAAGTAGGATCACAGATCGGGTAAGGGAAGGGTAAGA
GGTGAAAAGAATATTGAAGCTCGACCCCTTCTTTAAAATAGATCTTGCTTTAGGCCTGGT
TTCAGCAAGTTTGCTTCATGTCAAATCTCTCTCCTTTGGCTAAGAATAAGTTGCTTGGGC
TAAGTAAACCTTGCTTGGGCTTTATAATAGACTGATTCAATCAAGGAAGGGATGGGATCG
TAGGTTAGAAGCCGCTCTTTAAATAGGGGAAGGGGCTCAGTTGCAATGATGATAGGCTTT
CTTTTTAGTAGGGTCGGACGAAAGGGAACTGAAATAAGTACTATTTAAAGAAGCAGCTTG
ACCCATAGGGTTAGGAATGGAACTGCTTTCCAGAGTGAACGCGGTAGAATCATTCTCTCT
TTCTTAGGGGAACTCTTAGAAAGTATGATACGTTGAGGTGGGTGCTCAGTCATATCTCTC
AAAATAGGGATAGGAAGAAGAAAGGGATAGGAATAAGTACTCTAAGGGAACATCCCTAGT
TTACTCAGTTCCCGAAGTGGGCTAGCCTCAAGCTAGAACTAAGAAGCAAGGGTGAGCATC
GAGGATTAGTCAGTCACTTCAAGCGAGACAGAAGGAAGAGGCGTAGGAGGAGTTTCAGAC
TGTAAGGCTAAATGTGGGGCGCAGTTAAGGTTAAGGAGGCGCAAAGAATATTGCTCAAAT
CCTTCGGAGTTTCATTACGTTTCGGTTCATCTTTCTTTCCATTTCATTCCTTCTTTCAAG
CTTGCTTTCTCACTGCTTTTGGTTTACATCAGAGATATTCATCTTCAGTTTGGTAAGTTG
GAAAAGAATTTCTCACGCAATATGCTTTGCTTTGAGCAATATTCTTTGCGCCGGAGTTAG
GAGCTATTCCACTAAAAATCAGAGTCATGATCCCTTATAAAGAAAAAAATAGAAAGGCGC
AAAGAATTTGCGAAGAAGGACTATCCATATTAACATTAACCCAGAGAAGGCGCAATGAAA
TATGCGTTCCAAAAACGACCACTGTTAAATCCTTATAAAGCCCTAAATAGAAAGGTGCAA
AGAATATTGCGAAGGAGTGCAAGGCGCAAAGAATATTGCCCATATTGCCTCTCGTCTTAT
TCCAATAATATAAGTCATGATCTTTCATTATTGCCACTTTGATTTTCAAGTCGTATTCCA
CTAAAAAAAGTATTCCACTAG
>Contig46
TAACTTTATATGAATTTATAACCATACAAACAATAGAGACATTTTTACTTTAGAGTTGTG
TTTTTAACGAAATATTAACAATTTTAGTTCATGCACTAATAATGAACATTTTCTTAACAT
TTTTTTTTCAATTTAAGGATATTTTTTAAGCTTTTCAATAGTTTAGAGATATTTTCTAAA
CAAAAATTTCACAATTTCTAACCAAAAAGCACTTTTTAATAATTTTAAAATTTTAATAAA
AAATTTAAAAGCTTAGGAGTATTTTTACCTAAAATGAAAAGTTGAGGGATATATCTTTAT
AATTTAGCCTAACAAACTAAACAACTCGTCAAATAATAAGATGTGACTTTCCTATAAGAC
GTTTCTATTTAAAGATTAAAGTAGAAAAATAATTAATAAACATTATCATCCCCTACAAAA
TTGAGTATTTATTAGAAATAAATTCAACTAAGAAAGTTGTAAACTAAAAGATATGACATT
TTAAACTTTGTACATCAAATGAATAATAGATCTAAAAAAAAATTATTTGATGAGATAGTC
AATTTGCTTTGCTGACATACCATTCATAACATAAGATATGATAATAATGATAATAGAATT
TCTTCCATTGTGCATGCCATTATATTGATACCATATATGTATATATGTATACTATGGAAA
GTTTCTTATACTTTGTTTGACTTTTGTCGGTACATAAAAGATAGAGAAACCAAATTGGAT
CATTAGATCTAAAATATAGTTTCATCCTCTAAAATGAGAGAAGAAAGTTGGCAAAAAAGA
AAATAAATTCTGAGAGAGGAGATAAAAAAATTATGGAAGGAAAATTTTGAAATTCGTAAA
AAAATTAACTCAACGTACGGGTTTCATGAATTTTTTTTATTTTGTTATACGAACGGTAAA
TATTAAAATTTTGTTACATTTATAAAAATTAATTAACCATAAAATTATTTATTAGTGTTA
AAATGTAATATAGGATTGCATCAGTTATTCATCTTGCATTAGTTGGTAATTATTTTATTT
TGTTCTGCACATACAAAATTGATATATCAAACAATCCTGTAACTCCTTATTCCACCTTTT
TGCAAGTTAAGATTAAGAATTTTAGATAAGAAAATTAACCCAAATTTAAAACTTTCTATC
TTCATTGCTGATATTTTATTTATTCATAGACAAAGTTTTTGTTAACTGAAAAACTATGAT
TTAAATAACTAGAGAAAAAAAAATGAAGTTAACATTACAATATCTCAAGGTCGTGAAGCT
TTGGTAGGATCATTGTTTCTTAAAGTGTATTGCAAGCAACAAAACCTCCCAAACCTAGCA
ACAGTAAAATAAAATAGATTCACTTCAAATATCTCAAACAAGAAGAGTTGAACTTTATTG
GCATAATAAATAGAAAAATACCAATGAGCGTGATTGTTGCATCTGATACTCCGCAGAGCA
TTACATCCTGCACATGAAAACAAATTAGATACAATAGAACTCTTTTGAAACACCTCTCTA
TTAAGCACTTTTTTTAGGGAAAGAAGTACTCATTTTCGATGCAAGTAGAGTAAGAAAGGA
AGACAGGAGAACTGTGTGCTATAAATTTGGTA
>Contig47
GTTCTTAATGACAAATCACCTATGGAAGTATTACTAAATAGGCAACTTAATATCACATCA
TTACGTACATTTGATTGTGCCTGTTTTCCTTGTTTACGCTCTTATCAAACTAACAAGTTT
AATTTTCATTCAGAAAAGTGTGTTTACTTAGGTCCAAGCTTGAATCACAAAGGGCATAGA
TGTTTGAGTTTTACTGTTTGGCTGTATATATCTCGAGATGTGCAGTTCAACGAAGAGGAA
TTTTCATTTGCTCAACAGTTTCTCCTCCATCCATCGACCATACACCATCCCCAACAATTT
TAGAGATAAATGTGAGAATAGCAAAATTTAGTATGGTTAAACTGGCGATTATAGAATTTT
TTGGATTTTTTTTTACCCGTTCCTTTAAGTAGGATAGTACGTGTTTTTAGATATAATGTA
TTTGCAAAATAACACATAATCACAGATACAATGTATTTGCAAACTACAATTAGCTTTGAA
AAATATTAACTAATTTGGATTAACAAGATTTTTCCTATATCCCCTAAATTAATTAACATT
TATTTATTTAATTCATGTTTAATAAAAAGATGGTCATGAGAATTTCAACCATTCCCAAAT
CATTATATTTCATAATATTTTGATTTCAAATATTACATCATATCCTTAATGACAAGCATA
AATTAAGCATTTCGTATTATTTATATTTCAAGTTATTTAAAGAAAATTATCAGATAATAC
ATAGTACGTATGGTTAAAAATAATTTAAAAACAAAGTTTTATCATCACTACAATCGTGCT
AATTATGATTATACACGTATTTTGATTGATTTTTATTAAAAAAATAATTTATTGTGTCTC
TTCTATCGGATAATTATTTTTCATGTCGGATAAATATTTTTCACCTTGTGTTTTTTAATT
ACGTTAATATTCATATTTATTTTAATTAGACGTTTTATTTTGTATGTGACGTTTTATTTC
CAATCATCATTGTTATGTATGTGTAATCAAGAAGTATAATACGTGTTTTACTTGTATTTA
CATTATACAAATAATGATACCAAATATCATACTGTATTTGCAAATTTTTGAAAAATATTA
ACTAATTTGTGATATTAAAAATTGTAAAAGTAAAGAAAATATTAAAAATTTATTCTTATA
TTTGAAAAGTAATTTTAACATATAATAGATAAGCACTATCACAATATTTGTAAAATACGA
TTTAATTAAAAAAACAAATATCCTAACTAAATTGGCCATATAAAACAATTATATTGGAAG
ATATGAAAAGATAAACTAAATCACAAACCATCCGAAACAAATCTTTCAAACATAAAAATT
ATATTTAAAATGATATAGTATATTTGACAAATCTATAAGAATAATTAACTAAAAATTTAA
AGTCAAGAAATACTTGATTATGAATATTTTTTCTATCTTGAATCACTCAAAATAAGGTTG
TTTGAGTTTCTCAAATAAAAATTGTATTCCTCAACAATATATATAGATATTTTACCCACA
ATTCATGAAATGC
>Contig48
GGAAGTAAAGAACAACAATCAATCAGATCTCTTATATATATCCAGAAGTTTCACCTAGAA
ATTCGCAACGAGTTGAAAATGTATATAATGGATTGTCATTGTTGGTCCAAAGATAACGAT
TTAGGGTTACAAATACTTCTTCCAGATGAAAGGCAAAGTTGGCCCTTCAGAAGGAACTTT
ATGGGAACAACATTATTCCATTGTAGATTGGAATGGGAAAGAGGGTTTAGGGAATTTGAT
GCATTTTTTGTTGACGAAGATTTCGTTAATCAATTTTGTCCCAACTTTCTATGCGTTTGG
ATAGCCAAACAAGATGGGCTTTACATGCTGAATGAAGCTGGTCAACTTGTTTTTCATCAT
CATTGGAAATTGCTCCGAATGCCCTCCTTGTAATGAGGGTTTGGCTCTTATCAAATTGGG
TTTATGGGTTAAATTAATTATTTGTCTCCATTTATTATTAAGTCCACCTTGAACATTTTT
CAGGTGTTATTTATTTTTTATTATTTTTTAAGTTCAACGAAAATGTGACCTTTTAACCTT
TTGATTAAAGGTATATGTTGCAACTATTGTACTCTAACAAAACTTTTTGATGTGTGATGT
GACCAAATATCTCCACACGTCGTTCAAAACGTGTCAATATTCATTTATCTTTGAACTTTG
AAAAATATTATTTATTTATTTATATATTTGTATATCGTAGCTACGAGAATGAGTTAAATT
GTTTACTTGGATGAAGAAGCAACTAAAATAAAATGAATATTAATTTCTTTTGTAATCGTG
AAGGGTCTTTAGAATTTATGGTTTACAAAGACTACTTTTTAGAGACCATTACCAACCAAC
TACTAACAATAGTTTTTAGTTGAACGTCACCAACTAACTACAAACGTTCAATGTCGTCAA
CCTTAATTTGTCATTTTACAGTGACCGCCATCAACCACCTCAAACCTGATAGAACTAATT
CATGCACAGCGGAAAAAGAATCGAATTTCTACCCTAATTGCCACAATTAACATCTAACCA
TAAACTAATCAAATTAGGGTTTTAAGAAGTATTACCTTTGAAGCTTTCAAAAGGTTTGAT
GTCTTCTTACCAATTCTACCCGAGACCACCACTAGTACTCAACTGCTATCCTCTAGACAA
AGAACCGGGTTGTGGGACCCAATTTTGGTGTAGAAAGTAATGGAGATAAAATGAGATTGG
AAGCTTTCTTTTTTCTTTTGTTGAGATGATGAAAATGATAAAAGAGGCAAAAGTCCTTCA
ACATTTGAAAACACCTCTATTTATAGCCTAATTACATGCAAAAATGCATGCAATTCAATT
GCCAAATCTCAACACCTAATATTCCACTAACAATTAGTGGAACTTAGTGGGCTAGGTGTC
TATATCTCATATAGCCACATATCCCACTAAGAGTTAGTGGGATTATCCAACAAAATGTTG
GATTTTCCCACTAACTTAGTCCAAGGGTAAAATGGTCATTAGATATTTCTAGTCAAAAGT
CAAACTTTGACTTTTCTTAGTCAAAAGTCAATATTTTGACTTTTTACCATTTTGTCCGTC
TTGACTAATTCCAACCTCCCGAGCATGAATCCGCATTCATTTTTCCAAAATTCAAATCAC
ATTTGAATATAAGGCCGGTCAAAGTTTGACTTTTCAAAGTCAAAAGTCAACATTTTGACT
TTTTACTATTTTTGACCAATTCCGAGCTTCTTAGTATGAATCCGCATTCATACTTATAGT
ATGTAAAACATAAAGCTCTATTTCTAATTAGAA
>Contig49
CAAAATTGAGGTTTAAATGGATGAAATTGAAAATTTATGACGAAAATTGATACAATTTTT
CAAGTAGTTCAAGATGAAAACGGTTTTTTTCCCTTAACGTTTCATGAGTTGAATGAGTTT
GTAGATTAACTTAATTAAATTAGGACTTGATTAATTATTTTAGAACTATATTTTAATTTT
TTAAATAAATTATTCTCGTAATAACCAATTCAACTGAAATGTTTTGGGGTTGAGTTCATT
AGAATTTATTATTTAATAAGAGCCATTACAATTAAGTTGATATAAAAAGTATTTCAACTA
ATTTGAACATTTGAATAGTGTATCCACTCATTTTTGTCCAACTTTATTTAAATTTAATTC
AATTTTTAATTGAAGATTAATTTTTACTTTAATTTGGTTGTCTTTTAATTTTGTGACCAA
CTTCGAACAAAAATGTTATTTAATTACTTTTAAAGTTTTGTGGGTAGTTTGGTTAGAGTA
ACTAAACCAATTAGTTAGTGTAACTAAAGGTAGATGGAGAATTACTCAATATAGTAACTT
TTTGAAATTGGTTTTGTTAATAAAGACTTCCTGCCATTTTGATATGATGCTAATGTTGGT
ATTATTTTTAAATTTAAAAAAAAAACTACATTTTGAAATTTTAGTCATTTGAAGAAATGA
TTTTGACTATAAATAATCTCTTTTTCATCCATAAGGATAAAAAAATAACCCTAAATTTTT
ACAAACTTCTCATTTTCTCTTGTTCGTCTAAATCTCTAACCTCCATATTCTTACTTCTCT
TAACTTTTGTATCTTCTTCGGAAAAACATAAATAAAAAGATCTACAAAATTCATTTTATT
TTCTCTTCTAGCAATCCCTAATCTTCATCTATCTTCCAAAAACTCTCTATAATGTCAAGA
ATAATTCCAAAAAAGAAACTCTAACTTAGTTAGGGGTGTGTATGATAGGGTTTTGGTTCC
AATGATCCACACTTCAAACAACGAGTAAGTTTAATGGGTTGAATTTCAATTTTTTTCTAT
CCTTCATCTTCTTTTTATTATTTTTATTTTCCTTTAAAGTTCTTTAATTTTTTTTTTAAA
TTCTTACTGTTCTCATTATTTTATTTTTCTAAAAAAAATAATAAAATCTCTACTTTCATT
GAAATATAGTTAATATTATATGCTTAGGTTAAATGATATAGACTGAGTGCCCACTTTGAT
TTTGTCATTTCACATTAAAAATAAATAATAAACTACAAAAATTAGATCTAAAAAATTTAG
AACAATGAATCTAATTATATAAATTTGCATTATCTTTTTTCTTGTTTCATTTGTTTGGTT
TCTTTAAATTAAACCTTTTCTTTTTCCTTTATAATATTTAAATAAAAATAAAAGATAAAC
TAATAAAATGATAATGATAATGATAATAATTCATAGATATTATTTCTATAACCAATGTAT
ATCCCTTTTAGCTATCTGCCATTTATAATACATCCA
>Contig50
TTAAGAATTATACGACACGAACATGATCATATCTTTGATGACATATTTATATTGAGGCTA
GATAATTGGTTAATCTTACTCTCAGTGCATTATCTTAACACTTAATTCATTGTGATAATC
TTTTCTCCAAACATTGGCTCTTCATTCCAAAAGTTAAAGTTCAATGCCATAATTCAATCC
AAAACTCAAATATCCTTGCTTCTCTACTTGAGCCGTTTATAGTTCTTCATGTTCTTTTTA
CCAATTACATTACTATAGCCAACCATTTTTTCCAATAATCATGTCCATGGGAAATCATCA
AATTCGTTAAATAAAAACTTAATCTAGATAAATAACGACAAGAGTTCATTATTTCAAAAC
CTTGAAGTAAAATGACACACTTCAATCCAAAACTCTCATATCCTAGTTTTTCTTATTTTG
TCGTCTATATTCCTATATGTGTCTTTCACCAGACTTTTTTTTTCCTATATCTATGTCTAC
AACAAATCACCACAACACTTGAGAAAAACTTAATCCAATGGGCTATTCTCATTGTCAGTG
CATTATCTCAACACCAATCTAATTTGATAGTTCTTTCTCCAAACAATTAGCTTGAGTATT
CTAATCCAAAACTTGAATTCCAAAGACACGCTTCAATCCAAAACTCTCATATCTATAGTC
CTCCATGCTTCTTTTCGAATGTTACTTGTATAGCCAAACTTTTTTTCCTATATCCATGTC
CATCGCAAATAACTTCATCCCTTAAATAAAAACTTAATCCAACTGACTAATTTTACTCTT
AATGTATTATCTTAACACTTATCCTTTCTTCAAACATTGGCGAGAGTTCTTCATTCCAAA
ATTTGAAGTCCAATGTCACACTTCAATCCATAACTCGAATATCCTTAATTTCCTTTTTCT
GTCATTTACAGTCATATGTGTGTTTTTACCAATTATATTTGTATAGCCAATTTTCTTTTC
CTATAACTATGCGATGTTGTCTGTACTTGAATTTTGTAAATGTGTATAGTTTCCATGTCA
GAGATAAAAAAATAGAAAGTGTTGGAATATTTCTAAAAAAATCTATACAACCATACATAT
TTATGAAAATATGAACATAATATGTCTCTGGATTTTTTCAAAGTTCACTTTGAAATTATA
AAGTTTAGGAAGACACATAATATTATTTACAACTATGTTTTATTGTTGTTCTTCTTACTA
ATTGTATTATTTCAAAAGATGTAGTTAAAAATTGTTTAAATGATCAAAATTTACCCATCA
ACAGTCATTTTCTTATTTTTTTTAAAAACAAAATTATTAAATTACCAAAACAAGGAAATT
AATCTTTTCACAGTGTAAATTTATAATTTTACCAAACATTTCAAGAATATTGTGTATATA
TGATTTAACCAATTTTAGAGATTAATTGTATTAAGAATTTCACTTCTTCCAAGTAGAAAC
ACATTTCTAGTGGTTCTTGGTTAGAGTTTTTATTTTGTGAACAATATATATATATATATA
TATATTATACTTACCATTCACCAACATTATATTATATACACAATTATTCACACAGACCCC
AATAGATTGTACGGTCAACATACTTTGCATCAAAATGCTATTTTTAGATTTTTTTTTTTC
CAATGCCTCGTCGGATTTTAAACATTTAAATCTATTTTAACAAAAAGAAAAGAATCCCCT
CTTATTCAATCCTTGATTGCAATGGTTGTTGGTACAAAACCACACAAATTCTTCTTAACT
TCTAGCTGCTAGGAGAAAACCATAAAAATTCTTCTTAACATCAATGCAAAACTCAGTACA
ATAAATCATATTAAGTGTTCTAACAAGACCAATAAAGTCTTCAACCTATGCTTCAAAAGT
GTTCCAATCCCAACAAGTTAGAGATAAGTTCTTGACATAGATCCATCTACCATACCACAT
GTATTAATGAGATTCTGATGAGAATGTTTTTCTCCTTACCACTTCTCAAATGAAAATGAA
AATTACCAAAGATTTCATTTTCCATTTAATCCTAGATCACTTA
>Contig51
TCCCATTCTTTATTATTCCAAATCAATCCTGATTTTGGTGCATCACACAATATGTATTTT
GGGCAATATGTTTGATATACTGTACTTTATTTTTGGTCTATACGATCACTTAACTAATAT
ACCAAACATAAAATATAAAAGTTATAAAATTGATATATCAAAATAATTATCATTTATTAT
ATATCATATTTATAAGTAGGGAAGTGTTTGTAATGTCTACGCCCTAGGATTTAGAATAGT
ATCCAGAATTTTTAAATATACCAATTGATTTATTTTATAATCCCATTATTTATAGATCTA
TATATTGATCATTAAGAAGGGGAAGTACATAACTTACATATGCATAAAAGCAGTAAGTTT
AAGTAAGGAGTTGGTTTATTCATTTGAGGAGAGGAACGAAGTCACTGAGCACCAGGCTTC
CGTCCAATTTCTCCCACACAACAGTCACATAGATTCCCAAACGATTGTTAATTTGATCTA
CACACTTCAATTTAAGACGCCAATTGGTTCCATTCACCACTTGCGACTCACATTTCAATA
TACTTACAAGGCTCAGGAAATGGTCTCCTTTGTTGTATTCTTCCACTGCCCATTCTGCTA
TTCTTTTCACGTGTAAACTATTTGGATCCTCACACGGACCATAAGCTCCAGTTGTTACAT
GAGAACACATTTTCCTACCTTACTTTCTTTTGATACACACCCAAATCTCTATTACTTATG
GAATGCTTTGTGGTTTATTTCAAAACAAGAGGGTTTCAAATTTATACAACTCCAATTTAT
TCCAATCCTTCTCTTCAACTTAATTTATTATTAATTCTTTAATTTGTGGAATCTAATACT
CTACTTCTAAAAGGTAATTAAGTAAGAAGGAAAAGTAGGTTTATTAAAATATGAGAATTT
TGAATTCCAAAAGCTAAACTATATATACATGCTTTTTGTGAGTTACACAACGTATTTATT
TAAATAATAATATGTATTATATTTAAAATATATGCTTCTAATAAACTTATGTTCATGTAT
AAGTGAACAGTGAACATATATATTTCAAGATTTTAAACTTCTGACATGACCTTGATGCAT
TTTGCTTAATTAACTGGGGGATCACCTTAACCTTTTTATTGTCTAATATTAAAATTTGTA
CCTACCATTGTCATATATAAATCACATTTAGTAGGTCTTTAGAAGTTAATTTACCTGTGT
TTAGATCACTTATATCATCTAAAGCATAGAAATTTGAGTATAGGTTTTCTAGTCTTTCTA
AATAAAAGTAAAGGTGTGTTTGGGAATACATTTTCAAGTGTTTTTTAGTTCTTAATTTTT
TATAAAAAATTATGAAGAAATGGTGGAAAACCTTCTAATCGTATTGAAATGTTTCGAAAA
CATGCCAAATAGCGTTTGAAATGTAGTTCAACCAAGTAGTTATATTAATTTTGTTTAAAG
GAAATTGTATCCAATCAAGAAAAAAAATCGAAAAAATCTGCACATAGTACCTTTTTTTCA
TATTGCAAATATGACAAATATGACAAGTAATTAACGATATTAAGACAACTATCGAAGGGA
TATCAAGCATTATCAGAGGGTTATTCGTTTTTTAAATTTACCATTTGTGTAATTTAGAAA
ATGTAGTAACATGAGCTCTATTATCTTCAATTATTTTGCTATTTTTGCAAGTGTACTTTT
ATTTAAATTGTTCAAAAGTTTACTTTTCTTTTAAGATGTGTTCAAATTTTTGTTTTATTC
GTTTGAAAATAGTTGTTTTGTTTAGATCACATGCATGAAATAAAAGATAGGGAGAAGTTG
GGTTTTTACATTACTATGTTAAAGTGAAAGAGATACATTCTTCATTATCCTATGTGTGGA
ACTAACAAATATTTTTTTTTAAAGTATTTAAACTTTAAATGTATAAGATTTTTCTTTTAA
AAAATCAATTTAATGGTGAGATTTGATTTAAGATTTATTTGAATTAAATTTTGAATCTAA
TTTTTTACCAAATTATGCTATATTTTTCCAAAATGTACTTTTTTTTTTCTCTTTCTTTTT
ATATAGTTTTATACTCACGCACGTGCTTCCCACGCCCCCTGCTTTTCTTTCATATATATC
AGTAACAATAATAATAATGATAGTCGCAACGTAACTATATCGGTAGCGGTAACGATAAAA
GGTAAATTTCAGATGTAATTGGATTGAACATCTTCTTCAACTTGTCGATCGAATTACGTT
ATTTCATTATAGCTTTGGATGTGAGCTTCGTGTGTCAATACAATTGCATAACATAAGTAA
AAAGCTTAAACTAATCAAATGATACCCACTTTTCTACGTTTTCACTGTGATGAACATGAT
CTTAATCTTTATATTTTTAATAAACTTTAAGTCGTTTAATATATTTTAATAAATCATCAA
TTTTAAAAAGTGTGATATATAAACTCTCCAACTTTAGAAGGCCATATGATCTTAATCTAT
TTTAAAAAAGATATAGTATTAAGTGTAAGTTGAAATTTTGATCTCAAAGTTGATAGTACA
AACACTATGTCAGTTGAGCTAAGCTCATGTTGACAGTTAACGAATTACATAATTTTTATT
ACCGTTTTTTTATATCGTTTATGCTTTTGTGTCTGTCTTTATTTGTTGATTTTCATCACA
ATTTATGATGTTTTTAACATTATTCAAATAATATCAATAGTTTGTGTTAAAAAGGGAAGG
TAGGGAGGTATGCATCAATTTAAATGGTAAGTATAAAGGGGAAGAAGATGGTACTTAGAA
CAAGACCAAAAAGGGCAGGGCCCAGTTTAGAGCAGCTACACATTTAAATGTTGGGCTAAG
TCTAAGTCTAAGTCTATTTTGCCTAAGCTAAGTGCCTCCTCTAAAGCTTGGGGCCCAAAA
ATTGTCCTACCACAAACTTTTGTTTATGGTTAACATTAAGGTTTTGTAGGGCTAAAATGA
GGAGGAACAAGAGACATGGAGCAGCAAACAGACAAATTATTCACAGTGATTGAAGATAAT
AAAAAGAAAGAAGAATGAGTTCTTC
>Contig52
TCCGTAAGTTTTTTCCTTTGGAGCTGTGATACTAACCTGTTTGAATAAAGGAATCTGACT
TGGTCTTTTCCTCTTTAGCATTATGGATTAGGTCTTTCTCTTTACCATATTTCGTGGATG
AAGTTTAAGAAGTAATCAAAATATAAAGGTTAATGCTAACTGCTAAGCTTATTTCGAAGA
TGAAAGATACTTTTATCCACTCCCCAAAGAATATCATTACTATTTATGTTGTATTTCTGC
TAACTAATTCTTGCATAGCATCTAGTTTGATAATTAAAGTAAAGTTTCTGACATGGAGGT
TTTCAAGTTGTAATATATATTTATGTTTTAGGTAGATTCCCAAACTTTGAAGAAACGCTG
CAGTACTGAGGTAATTGAACGTTGTAAGGCAGAGCATTGGGCTTACCAGAGCCAAGGTAT
CTTCTTCGATAACAAGTAAGGATAGTCCTGATACTACCTTTCTTTTGTTATTGAAGTTTA
TTGTTCCTTCTCTCTTGTTTGGTGGTTGTGCACCTATATTGATTTGTACTTCTGTTAATT
AATTATAGTCCTTCTCTCTTGTTTGAGTAATTATTGTCTACCATTTTGTCAGCAAAGGCT
TCCCGTGGAAATTTAGTTTGTTGTGTTGCATGTCCAAGATGATTTTTGTGATTTTAGTAT
TAGATACATAAAAGGGATTTTGCATCACCACATGAATGACTATTTCTAAATATGAACCTA
CAATAACCCCAAATGAATACCGAATTAAATTGGAAACAAGGCAGATAGAGAGTGAGATGG
AGAGTGTTTGTGTGTGCTTTAGAGTAGTTTTAAACACATTTTTTAGGTTTGTTTAAGACT
AAGTTTGTTTCACTTGCATAATTGGTTGCCATTTTAGGTCTCAAAGTGCATTTTCACTCA
TTTTGAACTTTTTGTTAGTTTGTGAGTTACGAACTTACACTTAAGCATTGTTAGTTAATT
TCAAACAACATTTTGTGTTTGTTTGGAACTAAGTTTGTTTACACATTTGATTGACATGTT
GGGTCTCCAAGTACTTTTTTCCACACTTTTTGAAATTTTGGTAGGTTGTGAGTTACGAAC
TTACGCTCGAGTATTGTTTGGTCCGTTTGAAAGCTTAGACACATTTTGAACTCTTTTTAA
GATAACTTGAAACTAAGTTCATTGCACTTACATACTTCGTTGCCGTTTTGGGTCTTGAAG
TACCTTTTTCACACTTTTTGAAATTTTGGTAGGTTGTGAGTTACAAACTTACACTTTAAG
CATTGTTTGGTCGTTTTGAAAATTCAAGTGATACTTACACACATTTTGAATACATTTTAG
GCTAGATTGAGTTTGTTGCACTTACACACTTGGTTGTCATTTTTGTTCTTGAAATTCTTT
TTTCAACCTTTTTGGTAGATTATGAGTTACAAACTTACACTTAGGATTTGCTAGGTCATT
TTGAAAACTCAAGTAATACCTAGACACGTTTTGAGCACGTTTTAGGTTGGTTTGAACTAA
GTTTGTTGCACTTACACACTTGGTTGCCATTTTGGGTCTTGTAGTGCTTTTTTCACAATA
TTTGAACTTTTTTCGTAGGTTATGAGTTACGAACCTACACGTAAGCTGTTTTAGGTCGTT
TTGAAAGTTCAAGTGAAACTTAGACACGTTTTGAGCATGTTTTAGGTCGTTTTGAGTAAA
TGGTATGTATGTTGTGATTGTTTGATTGCATGTATGATACCTTATTGAGATGTGAATGCT
TGATTGAGAAGCTGATAGAACACCAAGTAATGGTTCTTATTTGTTCATTAAGCAACCAAA
CTATTACAGAATACAATACTCAAACCAGTCTTGAAAACACAGAACAAATAAGTACTATTA
CAGACAATAACCAAGTACAAAATAAAACATTCAAACATCAAAAGTAGTTTACGATAATGG
AAAACACTTTCTAAGATTAAAGTAACTGAACAACTTCTGTAATTCTGCTCTCCAGAAAAT
ACAGCCCCTCCACTTCCAGAAACTGATTAACCAACCCCCATCTTTCCTTCCATCTCTCCC
TTTTAACCTCCCCCCTGTAACTAACTGTTGTCCCCACTAAGGTGGTTTCCACTTCCTCCA
ATTCCATCACCTGTGCACGTGCAATTCCACTTGTCTTTCTTCTGCTATATTGTATTGCAA
TTGGTGGTCTATCATTACTCTCCCTCTCCAAAGACACCTTGTTCTCAAGGTGGGAAATGA
GGAAGCTTTTGTGTAAAATCATCACAATTCTCCCATGTAGCCTCATGAGGTGGTATTCCT
TTCCAACTAACAAGCACTTCCCACTTCTTTGTTGCTGGATTTTTAGGATAGCCAAAATTG
TCTGCTGGTAGTAACTCTTGAAATGTAGGAACATCATCAATTCCATATAGTTCGGTAAAT
GTCATTCCTCCCTCCATAGCTCGACATTTTGTCAAGAAACCGTAATCAGATGGTGTCCAT
GTCTCCATCATGTGTTACAGACTCACTCTAGTCTTTGTCAAACTCGGGTCACCCCTTATA
ACAACATTCTTTTCATTTTGTATGAAAGTTAAAGTGAGTTTCCGCCAATCCACTTCAGTT
ACCCCAACGTGTGCAGCCATTGCATTCCAAGGATGACATCATGATAGAACACTGATGTAG
TGTTTCTATTATATTGACAATTCAAACACAACTTACAACATAAGCAAACCGTGAACCTCA
GAAAATGAGTCACGTTACATATAATTCACAAACATCAAACAAAGAAAACCTCCTAATCCA
AAATTCCGAACAACAAAATACTAATAAGCAAACCAGAATATAGAACACCAATCTTCTGCT
TCCCCTGTCTTTCAAGGAGTATTGCAGACCTTTTCCTTCACTCCAAAAACTCACTTTAAC
AAAGAGGCAGCCACATTTTCAGGTATAGAAAATAAAGTAGGTAGTATGTAGGAAGGCTAA
CCAGAACTGAGTTGCATAAGGTTTGTCTTCCGCCTCTAGAGATGTTATATCTTTTCCACC
TTTCAAGTTTCTTGTGAATTCGATCAATGACTGGTTGCCAAAAAGACTTTTGTCGAGGGT
AGCCTCCCAAAGGGAGACCTAAATATATAATCGGAAGCTGGAATAAAAAGAGAAGAGTAT
CATCGACAAATTGAAGCAAAGGGAGGTGGATCAAGTCTTTGCCAACAAGGAAACCTTCAA
ACTGGCTGTTAATATGAAGCTTGTTTATGATTTCTCCTAAAACCTCACTTACTAGGAGGA
ATAAAAAGGGGGAGAGGGGGTCCCCTTGGCGGATACCTCTAGATGCTGTTATCCGGCCTC
TAGGCTTACCATTGATGAAGACTGAATACTTTGGATTTTTTAGGCAGCCCATTATCCATG
ATATCCATTTGGAACTAAACTTTTTCAAAGATAAATTTTTTTCTAAAAAGTTCCAATTCA
CCCTATCAAAGGCTTTTTCCAAGTCAAGTTTTAAAATCCATCCTTTTTTCCGTTTTGCCC
TATAATCTTCCACGGCCTCGTTAGCAATTAATATTGGGTCAAGAATTTGCCTACCTTCAA
TAAAGGCGCTTTGAGTGGGGCTTATAATTGCATCCATAACTTGTTTTAGACGTTCAGATA
AAACCTTTGCAACAACCTTGTATGCTAACGTAGTAAGGCTGATTGGACGGAAATCCTTGA
CTAGAGTCACATTCTCTTTTTTCTGCACTAAACAAATGAAGTTTTCTTGGATGCAAGCAT
TTAATCTTCCATTTCTGTGGAAATCAGACATTAGTGATTTGAAGATATCCTTGAAAATAG
ACCATTGGGTGATTAGGAACTTCACTGTGAAGCCATCCGGGCCCGGAGCTTTATTGTTGC
CAAGTGCCTTTAATGCCTTAAAGATCTCCTCCACTGAAAATTGGGTAACAAGAGCCTCAT
TCTGAATTGAGGAAACACAAGACCAATTACTGTTAATAGGGATGAATCTGTCCCCCGGAA
TTCTGGTATAAAGTGACTCAAAAAATTCCAGCACAAGCCTTTCAATGTCGCGGAATGAAG
TCGAGACAACCCCATCATCATCTTTTAATTCAGTTATGAGGTTCCTTCTTTTATTCGCAT
TTAGAAAGCGGTGGAAGAAGCCCGTATTCTCATCACCCAAAGAAAGCCAATTGAGTTTAC
TCTTCTGAATAAAATTACGCTCTTCATTTTGATAAATACTAAGTAATTCCGCTTGCAAAG
CAGCTCTAGAATTCAACTCTTCTTGATTTAATCCAATCAACTCAGCCACAGAATCATATT
TTTCTAATTTTGACATCAAGGATTTCTCTGTTTTTTTTTTACCTTAGCTTGCGCAGCAAT
ATTCCAAGCTTTTACTGCCAATTTAACTGATCTCAACTGCTCATGAAGAATGAAACCAGC
CCATCCCTGGAAGTTAGAGTTGCTCACTGTTTCAACAATAATCTGATTAGAATCACTGGA
CACCAACCAGCTGTTACAAAACCGAAAAGGAGAGGGACCCCAAAGAAAAGAACCAGCCTC
CAAGAATAAAGGAAAGTGATCCGAGAAGATGCGTGCTTTTCGAGAAACCCGAGAATTTTC
AAAACAAACATCCCACATCTGATTTATGAAGAATCTGTCTAATAATGATCTTCAAGGAGA
ATTACCGTCTCTAGACCAAGTGAACCTTCCATTTTGCAATGGAATTTCCATGAGAGAAAC
CATGTGAATAAACTTATTGAATAATGACATTCCTCTAGTACTTCTGCCAAAAGGAAATCT
TTCCCGGGCCCAACGAGTGATATTAAAATCCCCACCTATGCACCAGGCCACGGCCGAACA
ATCAGCCAAGGAAGACAATTCGGGCCAAACCAATTTCCTTTCTCTGCAACCACAAGGGCC
ATAGACATTTGTGATCCAACAAACCTTTTTGCACAAAGTGAGGCATTTGATTGACAAAGA
GAAGCGTCTTTTAATGACCTCTGTTACAGATATTTTACTGCTGTCCCACATGGTAAGAAT
TCCCCCAGAAGATCCAACAGAAGCCACATAATCCCAGCCAATATCCTTAGAACTCCACAA
TGATTTTATAAAAGCCGAGTTCAAGGTGTCCTTCTTAGATTCTTGAATCATGACTACAAT
TGTTGATGAATTTTTTAAGTGCTGCACGTTTAGAGGAGTCGTTCAAACCCTTAGTGTTCC
AGGAGACAACCTTAATAATGACTGGGAGGAGGAAAAGGCAGTTGCACATCTAATTTAAGC
CAGAATGATTCCACAATCACCGACTATAGACACTAAATCTTTAGGCAAATCCAGGGGAAT
TTTAATAGGGAGAATATCTTCATCATTGAACAAGACATTCAGATCCATCCCATTAATTTC
TGGGACTAATTTAGGGTCAACTTCAGTGTTGGGGACTGCCAATTTAACTGATCTCAACAG
TAAGTTGATTAAGTTGGGCAGTAGGAGGGACACGAGACAAGGCATCTGCTGCTTTGTTTT
CTAGTCCCGGTTTATACACGACATCAAAATTGTAGCCAAGAAGCTTAGCAATCCACCTCT
GATGTTGAGGTTGGATAACCCTTTGTTCCAATAAAAGTTTCAATGATCGTTGATCAGTTT
TCACTACAAACCTCTTGCCCAAAAGATAAGGTCTACAGCGTTGCACAGCCAAAACTACAG
CCATTAATTCCCGTTCATAAACTGGTTTAGCACGATCCCTCATAGCTAATGTCTGGCTAA
AATAAGCAATTGGCCGATGATTTTGAATTAAGACAGCACCTACCCCGTATCCAGAAGCAT
CGGTCTCTATTTCAAATGGTAAGGAAAAATCTGGCAGTGCTAAGATTGGGAGAGTCATCG
TAGCCATCTTTAAATTCTCAAAAGCTTCAGCAGCTGCAACAGTCCATTCATATGCTCCTT
TCTTCAATAATTGAGTCAAAGGAGCAGCCACACTTCCATAATTCATTACAAATCTTCGAT
AATATCCTGTCAACCCAAGAAATCCACGAACTTCACGGACATTAGTGGGCACGGGCCATT
CTTTGATAGATCTAATTTTCTCGGGATCAACCTCTACACCCTTGCCCGAAATTATATGGC
CAAGATACTCCACTTTCATTTTGGCAAACCCACACTTGTGCATATTAGCATATAATTTAT
TCTCTCGCAGCACCTCTAACACCCATTCTAAATGTTGAAGATTTTCATCCAAACTTCTGC
TGTAAATTAATATATCATCAAAAAAGACTAAGAAAACCTGCGTAGGTAAGGTTTAAAGAT
ACTATTCATCAAAGCTTGAAACGTTGATGGTGCATTGGTGAGCCCAAAAGGCATGACAAG
AAACTCATAATGCCCCTCGTGAGTTCTAAAAGCTGTTTTCTTCACATCCTTTTTACACAT
TCTAATTTGATGATATCCCGCCTTGAGATCAATCTTCGAAAATATATTAGCCCCATTAAG
TTCATCAAACAATTCCTCTACTACTGGAATAGGAAACTTGTCTGGAACGGTCACACTATT
CAACGCACGGTAATCTACACAAAACCGTCAACTACCATTTTTTTTTCACCAACAAGACCG
GGCTCGAATATGGACTAGTACTAGGTTTTTATGCCAAATGCCATCATTTCATCAACCAAT
CTTTCCATCTCCTCCTTTTGCTGGTATGCATATCTATAAGGCCGAACATTGACTGGATTA
GTCCCCTTCTTAAGATGTATATGATGTTCAATGGTACATTGTGGTGGCAACTCTCCAGGC
CAATCAAAAACATCTTCATTCTTAGCTAACACGGCTGGAATAGACTCATGAGTGGTAGGC
ACTTCATCAACCCCATACATCGCTGCAAATGCCATTCCACCTTCCAAAGATCCACACTCA
ATCAGAAATCCCTGATCAAGTTCTGTCCATGTCTTCATCATGTGCTTCAAACTCACCCTA
GCCTTCGTATGACTCGGATCTCCCCTTAATACAACCTTCTTCCCATTTTGTATGAATGTC
AAAGTAAGTTTTCACCAATCTACTTCGGTTACTCCTAATGTATGTAGCCATTGCATACCA
AGAATGACATCCACTCCCCCCCCAATTCCAATGGAAGAAAATTATCCACAACCTTCCATT
CACCCAATAGCAGTTCCACTTGTTTACAAATTCCCTTCCCTTTTACAGCAGATTCAGACC
CCAAAATAACCCCATAATCAGAAGTTTCCTGCAACTGCAACAACAATTGAGTTACTAACT
TTTCAGATATAAAATTATTGGTCGCGCCGCAATCTATCGATACTACTACTGACCTTTCTC
TAATCATACCTTCAATTTTCATAGTTCCAGGGTTTGTTAATCCCACCACCGAATTTATTG
ATAATTCGATCACGGGTTCTTCTGGTTTAACAACTTCAGTCTCCTGTATTTCAGTTTCCA
CTTTTGAATCCTCTTCTTCAACTACTCTAGTTCTTCCCCATTTGCCCCAACAACTAAAAC
TCTAAGTTCCTTATGATCTTTCACTTTACACTTATGGCCCACAAAAAATCATTCCTCACA
ACGAAAACAGAGACCTTTCTCACGTCTAGCCTGAAATTCAGCATCAGAAAGTCGTTTTAG
TGGTCCTTCTCGTCGATTAGGTTCACCAGCCACTCCTCGAAGTGTAATCATCCGCATTGG
AACAATCCCTTCTGACTTATTATCATTAGAAATCACAGGAATTTGAGGTTTAAAAGAAGC
AGAAACCTGGAATTTTCCATCCGCTGCACGTTTGAAACTTGATTCTCCCATTATCACTTC
TCGGTTCTCAATCTTTTGGGCCAACTTCATCATTTGAGCAAGCCCCATAGGTTCCCAACA
TTCCATGTCTGCCTTAATCCATGGTTTCAAACCATTCATAAATGTTTCTTCTAAGACAGC
CTTTTGTAGAAAAGGCAATGGTGCTACTGATTTATCAAATAAATTCCAATATTCTTCCAC
TGTAATTTCTTGCTTGATCTTTAAAAATCTTCCCAGAATTGATCCCTCACGACTCGATCG
AAATCAAACAATAAGTCTCTTCTTTAAATCGTCCCAATTAACAAACGGTTCACGATCTTC
ATGAGATCTATACCAATTCAAAGCTGCTCCATCAAAACTAATAATGGACACAGTCATTTT
CTCTGACTCACTCAGTT
>Contig53
ACCTTAGAGTTCGGGGTGTTATAATAATACTAAATTATTGGTCATTTTTTGTTGTGTAAC
TATTGGTTGGAGAGTTTATTTTGTTGATGAATATGTTTTATTGAAATGAATGTACGTAAT
GAAAAAAACAGAAAATGGAACATTTTGTATATTAAATATATTAATAAATGCTATACATGA
TGTTAAATATATGTCAAGTATACTATCGTACTTAAATCACATATACAATTTTACTTGATG
GATAAATAGTGTCAAGTATACTATCTTACTTGACGAGTAAATAGTATCAAGTATATTATC
TTACTTGACATGTAAATAGTGTCAAGCATATGATCTTACTTGACATGTAAATAATATCAA
GAATACGATCCTACTTGACGTGCAAAAGTCGTCAAGTATAGGACTCTACTTGACACGTAA
AAGGTGTCATGTATATAACCTCACTTGACACGTAAAAGGTGTCATGTATATAACCTCACT
TGACACGTAAAAGGTGTCATGTATATAACCTCACTTGACACATAATAAGCGTCAAGTGTG
ATAGATTACTTGACGTTAATACAATGTCAAGTAAATGTATACTTGACGATTTTCTAGTGT
ATAGTAATGTGACTATACTTGACAGTCGATTACTTGACGCTTTTAAAAACGTCAAGTATA
TGTTTACTTGACACTGTGTTAACGTCATGTAAACCAATTTTTGTAGTAGTGATATGTGCA
ATATAACTCTTTGTATTTGTTGGATATTTTTGTCAAAAAGAAATAATAAGTTTCTTTTTA
TTATTATTAATGTGGTTATTTAAAATAAAGGATATTACTTAAAGATAGAGATATTATTTA
AAGATAAAATATTTTCCTTTATAATAGGAATCTTTTATCTATATCTTTAACTAAAAAGGT
TACTTGAGGTATTATCGTGATCTTTAAATAGCTAAGTTATTGACTTAGTTTGGTGTGCGC
ATTGATGAAAAATTGATTTAGAAGATGTTCTATTTTGAAGAATTATTATTTGTGAAGGTA
GTCGAATATAATTGTCTTCTTTATAAAGATGGATTTCTAAAGTTCTGCAAGTGGTATTTA
CGTTGTACCTGTTGTTAAGAAATATGAAAGAAGACTGAAATAGTTGAACTGCAGTCAATG
AATTCAGGGAATCTGGGTTTATCTTCAAGAAGATTCAAACACAAATTCAGGGGAGCTCGT
CTTTGATTAAGTTTTTTTATAACTTAAGAATGTTGTTGCTTGCTCATTTGATTCTTAATA
ATATTTCTTATATGAGCTAAGAAGCTTCCCATACATAGATGGTATTCGTTGAACCGAGTT
AACAAAGCCTTATGTGTTATTTGTTATTTCTGTTTCTTTATATGTTCTCTT
>Contig54
ATATTAATTTAATATGAATTTGATTCATATTAAAATTATTGGTTATGAGAGAAATTTGAA
TATGATTCAAATTTAATTTAAGTTAAATATAAGATATTTAATTTAGCTATTAATTAAAAT
TAATAATTTTAGTTTAATTTTAGGAGAATTTTAAAAAATAGTAGATTTTACGAAATATTT
ACAACATATACAAATTTTGTCACTGATAGTCATTGATATGCTATAGTGATATAATACTAT
AACATAAAATTTTATTATTGCTTGTAAATATTTTAATTTATTTTTGCTATTTTTAAAAAT
TCTCCTTAATTTTATTTAATTAAAATTGATTTGATTAAATTAATTTAAAACTATAAGATA
TTGGAGAGATATTCATTAAATATGATTTAAATAAAATATTAATTAAATATGATTTAACTA
ATTAATTAACTAGTTGATTTGAAATTTCTATTAATTTAATATTTTTTAAATTAATAGAAT
CTGTTGCTCAAGCTCTGTGTTAAATGATTTGTGGCTCCAGTGTCAGAGTACCAATTACTA
TCAACATTCAGATCAGGAGCAGCAATCATGGCAGCCATCTATGGATTCTGAAAGTTATTA
GTGTAGGAAGATGTAGATGAGTTTGGAGAAAAACTTGAGTTATTTCTTGGGGCATATCGA
AAGTAGCATCGATCAGCAATGTGATCGAATTTTGTGTAGATTTGACACTATGATTTGTTT
CTGTTTCCTTTTCCTCCTCAATTTGATCTACCTCCACCACGGTTCCTTTGGTTATATTGA
GAGTTATTATTTGTGTACTAAAAATTGTTTTGATTGCCTCGGTTGAGGCTTTCACCTTCA
TTTTTTAATTGTTGAGTAACAACATTTACAATGGGTAGAGAAACATCATTGCTAATTTTA
TTTTCAATCTATGAAGCAACAAAGACATAATATCTTGAACAAATGGGGAGTCAGTACGGG
CAGAGATAATTGATATCATGGATTGATATTTTGATCCTAATCCAACAAGTATATATAATA
TGTGATCATCAGTAGAAACAGGTTTGTTGATGGAAGCAAGGCATCAACACATTGCTCGAT
TTTGAGAAAATACTCTTTTAATGGCATAACTTCCTTCTTTATATTGTGAAGCTTATTTTT
AAATTGCATAGCCTGTGCCAAGTATCGAGAGGAATAGATACCTTGTAATGTTTCCCATAT
TTTTTTCGTAGAGGTGCAGTGGAGCATATGACGTACTTTGAAAATTAGTATAATGTATGG
TGATACATTATAATATAAAGTTTATATTTTAATCAAACTTTATTATATAAATTTAATTTT
GAATATGATTTAAAATTAATTTATGAGATAAAATATTTGAATAAGTTCAAATATTAATTT
AATGTGAATTAGATTCATACTAAAACTATAGGTTATGAGAGAAAATTATATTTGAATATC
ATTTAAATTTGGATTAAATTAAATATAAAATATTTAATTGAACAATTAATTAATAGTTTC
GTTTAATTTGATTTAATTAAATTAATTAAAGTGAAATTTTCAAAAATAGCAAATTTTACA
A
>Contig55
GTAATGTGGCAGATCCATCTCATGTAGTGGACTATGAACCACTAGAGATTGACGAGAATT
TGAGCTATGTGGTGCAACCAGTTGAGATTCTGGTTAGAGAAGTGATGATGCTTCGTAATA
GAGGAATTTCATTAGTAAAAGTATTGTGGCAGAATCATCGAGTTAAAGAAGCGACATGAG
AACGAGAAGATGATATGAGAGCTCATTACCCAGGGATATTATAGAGTTGTTGAGGATTAG
TACTTTCGAGGACGAAAGTTTCTAAAAGGAGGGAAGATTGTAACATCCCAAAATTTAAGG
TAATTTTAAATTTAATTTATCTTAATGGAATTGAATTTAAGTTGGAATTATTTGGGTGTT
ATTTTAGATAAATTAAGAGATTTGTTTGTTTTGTGAAGATTATAATTAATTGAATATTTA
TGGAAGAATATCTAATTAATTATGAAAATTGATTTTTTTTATATTGTTATGGATGAATAA
AAGAGAATGATCTTGGTAATTTATTTTAGGATTTTGAGTATAGATATATGCGTTTGATGT
TATGGAAGGATGAGAAAATTATATTATTGGAAATAATATAATTAGTTTGAATAATCTAAA
ATTTTGTTATTTTAAAGAAGGGATAAAAAGTTGGAATTGATAGTATTTAATGAAGAGAGA
GAATGTTTGTTTTGGGAAGAGGAAAAGTAAAGGAAATAGAAAAGTAATAATAATATATTA
TAATTATATTATTATTATTATTAATTCTTTTTTAAGAAAAAAGAATAATAATATACTTAT
AATATTTTATTTTATTTTTCTCTTTTCCTATTCATCTTCTTCCTTTCTCTTCCTGTTCAA
CCTACGACCACAACCATCTCTTTTCTTCCTTCTCTTTTCCTTTCTCTTTTCTTTCTTCTT
TTTCTTCCTCTTTTCTTCTCCGCTCCACGGCCGCCGCCCCTATTCTTCTTCCCGTCCTGC
CGCAGCCAACCGCAGTCAGCCGCCCCATCCGTTCGCACAGCAACCGCCGCCGGCCATCTC
CATCTTCTCTTCTCCTCTCCGTTCCGTCCAAACCCAGCCGGACGTCGCTGCAACCATCGG
CCAGTTCGCGAGGCAGTCGTACGCGTCACCTTGCGGCCGCCGTACGCGTCACCTTGCGAC
CGCCGTCCAGATCTGTACCGCAAGACCTTCCGCCGCTGCCCAGCCGGCTCAGTCGGTTCT
GTCTTCGTCGAAACCCGAGCCGCCGTGTGAACCAGTAACCGCCACGTCCGCCGCTCACAA
CCACCGTCCAAGCCAGCCGCCGCCGATCCCTTCTCCTCCGTTGTCTGCACTGCCGCGCGA
CTCTCCGTCCGTCTGTATACGGTCTCTCCGTCGCACGTCGTCTCTTCGCAAAGCTACTGC
TCGACTTCTTCCGCGAATAACATCTGCCGTGAACCGAACTAAAGACCCCAGATCCAACTT
TCTACGCGTCGAGTTCCTTCTTCGTCCTGCCACAGGATTGGGTCGTTAGCTGTCGTTCCT
GCTTTGCCACGAGTCATTAAATTCTGATTGGTAAGATTGAAGTTATGAAATTCGTAACTG
TTTCTAAAATAAACTGAAGTAATATTACAGGACTAATTGGTTGGAGAAATCGTTTACTGT
TCGATTATAGGTTGAAGGTAACGTTCGAATTCCTTGGGTTCGCAGCAAACAATTGATTCT
AGTTAGAACTAGTTTCGCGAAGATTTGGGTAAGTTGTAAAAAAAAAATTCACATTGGGTT
GAATTTAAATGATTGATGCGTTGAAGAGAATTATTGAGAAATTGTCTTAATGTTTAGGTT
CGTTCTTCGTAGACTTCAACGTGGTTAAGGAGCTTAACTAACTTGAAAGTAAGGGATTTT
CTACTGGACTCACTTATGATTGTGAATTGTATGTGTTGAATGTATACTGTGGATTGACTG
AAAATATATATATGCATATGAATTGAAGTAGACTTAATGTTGAATGCATATTGTGATTGT
CATGGAATATATATATGTGTGTGTGGACGTGGACAGGACGAAAAATTGTAGATTGTGTTT
GTATGAGATGCAGATGTGAACTTGTGATTGTCGTTTAGATTGGGTGTACGTTACGCTAAA
GTATGACTGTGTGCTGGTGAACTGAGGGGTGTATTGACTGTATAGTTTGATTGACTGATG
TATTAGTATGTTATTGACAGACATATGACTAAAGTGAGATAAGTTGACTGTTAGGACGTT
GAGAGAAAGAACTTTATATTTTGAAGTAACTGAAAGATGGATTGAATGGAATGAGGGGAA
AATTGTTAGCTTTTATTGGGATGTGTGCCTTGTAGGTGTCCCACGGGATCACCAATTTAT
TCTGCACCTTCGGGAGCATTAGACTGATATGTGTTTCTGCAGAACACTAGACTGATATGT
ACGTCCCTCGGGGCGTTAGACTGAGATGTGTATCCTACGGGATCACAAGACTGCGACTGT
ACAGGGTGTCCCAATAGAACTTTAACAATTTATTTTCCCCTGACGAGACCAGTAGAGGGT
CTCTTACTGAGTATTGTTATACTCACCCTTCTTATGTTTAATTTTCAGGCAAAGGAAATA
AAGGTGGCAAACCGGCGAGGGGCAGGAAGGAAGCGTGATTGCCATAGGGAATGTGTTATT
TTGCTTCCGCTTATGATTTCTTTTAAGGTTTAAGATGTACTAAAACTTAGTTTACAAACT
TTTATTTGTAAATAGTGTTATTGTTAAGTTTTCTTGAATATTTGAAAATCAGGCCTGACA
TGTTTTGTTTTTAAATTGACTTATGTTTCAATTTGTATCAACCAAAGTCTTTTGTCAAAA
ATTAACGACCTCGACTTACCCAGAAAAGTTGGGTCGTTACAGTTGGTATCAGAGCCTAAG
TTTTAGGTTCTGTAGACTGACTTACGATGTAAGTCTATGTTTTTGTGTCCCTATGGCTAA
CGCGACCCTTCGTCTCTCGTCAGGTATGCTTTATGCTTATATGTATGGTTTATGTATATG
ACCTTGCCTAAGTTAAACTAGAATTACATGAATGTTATGATTTAATGGTGAAGGATTTAA
TGGTGAAATTTAGGAAAAATGTTGCCATGTAGAGGTGTTCAAAGGAGTGGTCGAGTAGTA
GAAAAGTAAGACGTTGTTAGCGAAATTGTCTGTTTTGTGATTGGAAATCTAAGAAAAATA
AGTTATGTAGGTGGTTTTAAAGAGGACTAAATACACGGTCAAGTTTATACGAAACACATT
AAATGGTTTTAGAATGGAGGTATTGGAAAAGAAACAAGGAAGATGAGCATGGTTGTCTTG
ATGTGACTTTAAGAAACAATTTTGAGTTTCTCGTGAATGAAAAGTTACTAGTTTGGAGTT
TGAAAATTGGAATGTAGTTTAACCATGTAAACATAAAATGTTCAGCGAAAATGTAGTTTC
TAATCCTTCTCCAGAGGCTAGTTTCAAGTACAAAGAGGTTGGAACTATCGTTTCGCTAAA
AGTTATCCCAGCTATGAAGGTTAGTAAGTTGCTTGACCAGGGTACCTGTTGTATTTGACT
AGTGTGGTAGACACCAGAGAAGTCGATGTTTCTTTGTTATTTGAATCAGTGGTGAAAAAG
TATTATGATATTTTTCTAGAAGAGTTTCTAAGATTACCGCGCTAAACAGAAATTGGTCTT
GCTATTGAGATAGAGTTAGACTCGTTCCTATATCTAAAGCTTCATACAAAATGGCCCCAA
CAGAGTTGAAAGATTTGAAGGTGCAATTGAAAGAAATGTTTGACAAGGACTACATTCGAC
GAAGTATGTTATCTTGGGGTGCACCAATTTTTGTTTATTAAGAAGAAAGATGGGTCGATG
CACTTATGTTTTGATTGTAGAAAGTTGAATAAGGTGTCGGTTAAGAATAAATATCTTTTA
CCAATGAATGAGGATTTGTTTGATCAACTGCAATAAGTCCGTGTTCTTTAAGATTGAATT
ACATTCAGGTTATGACTTGTTGAGGATTAGAGAACAGTGACATTCCTATGGCAGATTTTC
GTTCGTGATATGGACATCATGAGTTCATTATGATGTCTTTTGAGTTGGCAAATGCTCAAA
CAATGTTTACGACTTGATGAACAAAGTGTTTAACGATCTCTTAGACACTTTCGTGATTGT
ATCTATTGACGATATCTTAATTTATTCCAAAATAGAGACAGCGCATGAGGAGCATTTAAC
ATGGTTTTAGAGGCTCTTCGAGTCAACAAATTGTATGCAAAGTTTTCAAAATGTGAGTTT
TGGATGAGGCCAAGTATCTTTCCAAGCCATGTGGTATCTAGAGATGACATTTATGTGGAT
CTCATAAAAGATTGAAGTCGTTACCAGTTGGCCTCAACCTTTCATAGTCAGTGAGGTTCG
TAGTCTTTTTGGGTTCAGCAGGTTATTACTAACGGTTTGTATAAGAATTTTCTCGTATAG
CTACTCCTTTGACTCAGTTAACTAAGAAAAGGGACTCCGTTTGTTTGGGACAAAGCCTAT
GAGGATAGTGTTCAGGATCTTAAGCAGAAGCTTGTACAACTCCCGTGCTTACCGTACATG
ATGGTTCAGAATGTTCCGTAATTTATAGTGATGCTTTTAGGAAAGTTTAAAAGGTATTCT
TATTCAACAAGTTAAAGTAGTTGCTTGTACTCCTCGTGAGGAAAATTGTCCAACTTATGA
TATGGAATTGACAGTTGTGGTTTTTACATTAATGATTTGAAGGCACTATATGTATGATGA
AAAGATATAGATATTTTCTAACCAAAAGAGTATAAAATACTTCTTCACTCAAAAGAAGTT
GAGTATGAGATAACAAAGGTGGTTTGAGTTAGTAAATGACTATGATTGTGAGATTTTGTA
CCATCTAGGTAAGGCGAATGTGGAAGTTGGTGCTCTTCGTAGAAAAGTATCACATTTTGA
CAGCACTTATTACCAGACAGGTTTCATTAGACAAAAACCACGAGAGAGCTGAGATTGTAG
TTTCAATGGGGGAAGTCACCTCACAGTTAGCTCAGTTGTCAGTACATCCGATCTTGAGAC
AAAGAATTCTTGTGGTTCAATTCATTGATCCTTATTTGATTGAGAAGCATCGCCTAGTAG
AAGTAGGGCAAGTTAAGGAGTTTTCCATATCCTTTGATGATGAACTTATGTTTGAGAGAG
AATTATGTGTGCCAACAGAAAATGCAATTAAGACAAGGTTATTGGTTGAGACTCATAGTT
TCCCATTTCTCATGCATCCAAGTAGCACAAAAATGTATCCGGATCTGAAAAGAGTTTGTT
ACTAGCGTAATATGAAGAGAGAAATGGAAGATCTTGTTAGTAAGTGCTTAGTATGTCAGC
AAGTTAAGGCACCTAGACAGAAACCAGCAGGTTTGTTACAACCTTTAAGTGTGCCAGAGT
GGAAGTGGGAGAATGTGTCGATGGATTTTATTTCAGGGCTGCCTAAGACCCTGAAGGGTT
TCACAGTGATTCTGGTTGTCATAGACAGGCTTACGAAATCGGCACATTTTGTACCAGGAA
AATCCACTTATACTGCTAGTAAGTGGGCAGAGTTGTATTTAACTGAGATTGTGAGACTGC
ATGGAGTGCCTGTATCGATTGTTTCTGATAGGGATGCACGGTTTACTTCCAAGTTTTGGA
AGGGACTTCAGACTGCTATGGGTACGAGATTGGATTTCAGTACAGCCTTTCATCCACAGA
CTGATGGTCAAACTGAACGTTTGAACCAAGTTTTAGAGGATATGCTACGAGCTTGTGTTC
TAGAGTTTCCAGGTAGTTGGGACTCTCATCTACATTTGATGGAGTTTGCTTATAACAACA
GTTTCCAGGCTACCATCGGTATGGCACCATTTGAGGCTTTGTATGGCAAATGTTGTAGAA
CCCCTGTTTGTTGGAGTGAGGTTGGTGAACATAGATTGATGGGACCTGAATTAGTTCGGT
CTACTAATGAGGCTATTCAAAAGATTAGAGCACGTATGCAAACAGCGCAGAGTAGACAGA
AGAGTTATGCGGATGTACGGCGAAAAGACCTTAAGTTCGATGTGGGAGAAAAGGTATTCT
TGAAGGTAGCACCTATGAAGGGTGTTATGCGTTTTGAGAAGAAAGGAAAGTTAAGTCCTC
GTTTTGTTGGACCATTTGAGATCTTAGAGAGGGTTGGTGTTGTGGCGTATCGCTTGGCAT
TACCACCATCTCTCTCTGCAGTTCATAATGTTTTCCATGTTTCGATGTTGAGGAAGTATG
TGGCCGATACATCTCATGTAGTGGACTATGAACCCTTGGAGATTGATGAGCATTTGAGCT
ATGTAGAACAACCTGTGGAGATTCTGGCTAGAGAGGTAAAGATGCTTCGTAATAGAAGCA
TTCCATTAGTAAAGGTTTTGTGGCGGAATCATCGAATTGAAGAGGCGACATGGGAGCGAG
AGGAAGAGATGAGGACTCGTTATCCAGAGTTATTTCAGGATTAAAACTTTCGAGGACGAA
AGTTTCTTAAGGAGGGAAGAATGTAATGCCCCAAAGGTATATATATATATATTTTGTTTT
TATTTTATATATATATTTTTTAATATTTAATTTCTATATATTCCTTTACAAACTTTAAAA
TTACATTTTAATATTGTTTCAACTTCAAACTAATTCGAATTTAGGATTATTGTTGTGGGT
TTTATAATAATTGGTATTAGTTTAGTTTCTAATCAAAAAATCAGTTTTAAAGTAAAATAT
TGTTGGATAAATTTTAATTTCAATTTACTTTAAAACGAAGCAATTTTTTTATGTATATAT
AAAAGGACTTTTAAAGTAAGTTAATAAATACTTTGCCTCATAGACGTAACCATTTACTTT
AGGGTTACAATAACTAAATCCATATACCATCAATTTTATGGCAGTTTAATTCTTAACTTT
TTTACTTAATCAAGTTTGAACTTTAAAGGTTGTAACAATTTAATCCTATCTCTTAACAAA
TGCTATTAAAAAATAATAATAATTTTACTTCCCACGTAGATCAATAAACTGAATATGGCT
CAAATTAGTACATAATAAAAATTGATAATTGATTTAGATGAAATTTCACAGTAGTTATTA
AATCATTACAAAATTTAAAAGATTGCTATTGAAGTTTGTCATAAATTAAAAATTGCAATT
AAAAACTCAGTAAAAAGAAA
>Contig56
TAATTTATTTCTAATTTGATGTTTAAAAAATAATAGACATGTGATGTTTCTGAAGTTGGA
GAAAGAGTCTTCCGATTATGGAAAGAATTCTCTAACATTTGTGAAAAATTTCTAAATCTG
ACAGATGAAGAGAACTTCTTTATTTATAAAGTTCTAATAAACTTCATGAGCTTGGACATG
GTTAGGCCTGGTTAGTCCATGGATTAGACCCATAAGCTTAATCTAGACTTGAGTCATATT
TAACATTTGAGCTAAATTGATTTTTTTTAGAAAAATGTGAAAATGGCAAAATAATAGAGT
ATATTTGAGAAAATAGTAAACATTAAAAGTAATTTGATTTTTAGCAAAATCTCATAAAAT
AAATATATTTTTTATATTTTTTCATCTAGTTTTACCCCTCAATAGAATGAATATCATGCT
TGTTAGTTAAAATGTATTTGTTAGCTGTAAAATTAATATTACAGTGGATTTGAATATCAT
TCAATTTTATCTTCAAACAAAATTAAATAAACGTTTATTAAATAAATAATTATTTTTTCT
ATTGATCTCATGTAACTAAATTATGCTAGATTCATGCCTTAAATTGATAACAAATTAGAA
TTTAAAATAATATATTTTACCTAAAATTATGCATTTTATATAATAACAAATTCATATAAA
TAGTGTATATTCCCTATAGTTATGTGTATAGCAATTATTCCATATTCGGATTGACCATAT
TAATAATAATAAATTGTTAAGCATTATTTTAGGGAATAAATTGTAACATAAGTAAACTTG
TTATGTAATTTTCTATAGATATTATTTACTACCATTTAAAAATTGATTTTAAATTCTTGT
AAATTCTCCTAAAATCGTATTATTGGATTGATATCCCTAAAATAATAGCAAATATAAATT
TAATATTTTTGAATTATTTATATTTCAAAACATTTATAAAATTATTGAATTTAAATTCCT
CCAAAATACGTATTGCTCGTAACAAATTGAATTAAAAATTTTATCTTCCCCTAAAGTCGT
TCTAATTCGTTTATTTTTATTTTTTAAAAATTGTTTTATTGTGCCAGTGGTAGGAATAAT
TATTTTGAGACGTGTTTTTAAATTACGTTAATAAGAGTTTTAAATACATCATAATTGTGA
TCCACAATCTTTAAAATCTTATAGTCATCTATTATACAAACATATTCCAATCAACAGATT
TTGGACACACAAAAAAAGATAAAAAATTTGGTCATCAAGACGTGGTATCATTACTCATCT
TGATTTCACATATTCCAAATACAATTTATTTCAATA
>Contig57
ATAAAGATTTCCCTGAAAAATTGCTAAAAGATTTTCAACCGTTCCTTATTCATTAGATTT
TATAATATTTTGAATTCAAATATTATGAAATCTAATCCCCAGAATAATGACGATCACCGA
TTCAATATTTTTCGTATGATTTATATTTCAAATTATTTTTAAAAAATTATTAGATAATAA
ATAGTACATATGATAATTAATATAAAAAATGGTTATATGGTTAATATAAAAAATGGTTAT
GAGAATTTCAACCATTCCCGAGTCATTATATTCCATTCCTACAATTAGTGATTGCAATTA
TTTTAGGGATTAGATTGAGAAATTGTTGAAAATTTACCAATTTTTTAGGGGAAATATTTA
TTAAACATAAGTTTTATGAATTAAATAAATAAATGTTAATTAATTTGATTTAAATACTAA
AAATCCAAAAATTTGTTATGAATTATAGGCATATATTTAGGAAATATTGATAAATCTTAT
CAAGCTTGAAAATATCATAAATTAGTTAAGATTTTTCAAAACTAAATGTTTGAAAATAGA
CTGTACTCGTAAATCTATGATATCCTGCATCATCATTTTTAATCTATATGAAAAAGAATT
TTTCTCTATAAAAGAGTATAATTGGTAAAAAAAAAAGTCAAAAAACGTTCATAGCCAACA
ATTTTGCCATTAATCTTAATATTTTGAAAATTTGCTATTTTTCAGTTTGTTGTCTAATAT
TTTGTCATTCTCACGGTTATCTCTTCAAAAGATTAGTTAATTCTTAACAAATTTTTAATT
AATTAGGGCCAATTAGGCACAAACTTAACAGCCTATGTCTTTGGACATGTTAGACACAAA
TCTTATTTAGTATTAGAGACTTTTGAAAGTTTAAATTTCAGCGTAACGTAAACTTTCAAA
CTTCAAAAACTAATTCTGAATATTTTTTTAATACAATAAATGTTCATTTAAATTTGGAAT
AATTGATTTTTGTCATTTGTGTAAATATTTTGTGATTTATAAAGATAAAAAGGAAGGGGA
AAAAAAGTAAAATGAGAACGCCCTCAACATAAAAATCTGAAAAATCTATATTTCAAGAAG
GCATCCAAAACTATCGATATGCACCCTCTGTAAGGGAATCCTTAAGATGCTCGTGAATCT
CTAGATACTGAGATATCTTACAATACCACAAAACAAGCATGCAAATTTAGATGTCCACTC
CAAAAGAATATATAAAATGTCCACTAAACAAAAAAAACTTCTAAGGGGTCGTGTCACACC
CCATCACACAAACATCCTTGCTT
>Contig58
CAATTTCTAAAACTTATTTGTCTTCCACGATTTAAGTTTCATTTGATATTTATATAACTT
ACTAATTTGGTCAGTTTGATAACTAACAAATTATTTATATAATATATAGATATCAAATAA
TATAATTTTCAAGTGGTTTTAATAACAAAATTTGCAAAAGTATTAATATTGCAAATAATT
TTATCAAAACTCTCATTCAATCTAAATGACGTAATTTAAAGTATAAGTGGATACTTATAT
TATTATCATTATATATCCATATAACACATAAAATAATAATAATTGATACATAATTGATGT
GATTATCATATTTGCATCTTTATAAGTAGTTGCACATATTTTCAAAATCTAATGACAATA
GATTTAAGCAAATCGATCAATTTTGAAATTCATCTAAATTCTTTATTGTAAAAAAATAAT
AATAAATTAATAAATAAAAACAATTACATCGGAATACTTAATCCATGAAAAATCAACCAA
AGAAAACTTGAGTTTTTAGTGATTTTTTAAATACCATTTATTTATTTACTATTATTATTT
TCTTAATCATTTTTCATCCAATAGAGTTATTTTCATATACCAAAGAAAAATCAAGCAAAA
TTATTTTTTACACATTAGTATCAAAAATCATAAATTCACCATGAAAGCTTTGGTACCACG
TGTAGGTTTTATTTTCATGATTACACAATAAAACCATAACATTGTATAAAACAATAAATG
CCAAGATCTCTTAACTACATGATTTTCACAAACTAAACTTAGTTACAGAATCACATACCT
TGATCCATGAATGGTCTTCTAAGGGAATGTATTTCTCTCACTTGACCTCCCTTAATTAAT
TTTTTTTATAAGGAGGAGTGAACTACTTGAATGAGATAGTGGAATGTCAATCCCTAGAGT
TCTATTTATATATATCACCTATTATAATGTTTAATTAAAGCATTATCTTTTTACTTAATG
AATCTAATAAAATAATAGACTCGAAAAATATACCTGTTTAAAAAATATTAAACGGTTCTT
AATGCGTTAATCCACAAGAACACATGTAAAGACGAATTGATTAACATACTTCTAACCATA
TTCATTAATTGTCTTGCATGTGTTGTATTAATTAATTATTTTGCATCCTACGTAATTAAT
CATCTTGTACATTTTGCATATTGCTTACATTATCTTGTATATGTTTTTTGTATTTATTTT
ATCTCAACATATTACCCTTCAAATATTTTTCAAATTTCATAATGTTTTGTCATTGTTATT
ATTTATTTTCAAATTGAAATAT
>Contig59
TGATATTGTGGTTGTTTGTTTTTAGCATAAATGGACAAAGAAAAGAGATCAAATTAGCAT
GCTATCGGTAATAGTTTCGATAGCTTTGAATCACTAATAACATACTATCCATATGATAGC
TTCTATCAGTAATAGTATAAATGAAATTGGTAAAGTTGCAACTTTTGTTGAAATAAATTA
TTGATTTCAGGTTATGCTATCAACATTTATATCATATAGAAATTCAAAGTTCAAGTTATC
AGTGATAAATTCATGAAAAACATATCGACACATTAGGTATAATGTTATTGATAGAAGTCA
CCATTGATCGCATGAGAGGAAGAAAACCAAAGGACAAAATTGACATATTAAAAAATTTAC
CATAGTAAAAACATGTTTTTACAAAGATTGTTTCCTTTCTTATGGATTATATTTATTTTT
TAATTTATATTATTAGGTGCAATTTTCCTAAAATCAAAAGGTATGTGTGATGTAATTGAA
ATGAAATTTGTAAAATACAATTGATACGATAAATAGACAAAATTGGATAACTATATTTGA
TCATGGGTAATCATTTGGGTCATTCTTGAAGAAAGAAAAAAAGAAGAATATATATCATAT
AGTCCATTAAACAAATTTTGGATGAGTTCACAATTAATTAATTTATCCAAGAGGTTTCCT
AAACTTGATAAAAAGACACAAAAATAAATAATAAAACTTGGTATGCATTCTACACATTTC
TTTTCTTAATTTCCCTTTCTTTGCTACCCAACAATCCTCTTTCCATTCTCATTAATTTTC
TTATTAAAAGAAAGGATATGTAAAAAATAATAGCACATTAAAATAACCCACATAAATAAG
AAATAAAAAAGTACAAACAATCAAAATTTATAACATAGTTGATATTTATTTAAAAATGAA
GCACAAAATAGGAAGATATAAAAAATCTAAAATACTTATTTTAAATTATTATATCAAAAT
AAAATAAAGTAGAAATTTCTTAATCCTTCACCCATACCTATTTGTTCATATGACATCTTG
AAAATGAAACGGTTGAGGAGAGAATAACAAAAGAAGTTTCTATCTATACATTTTAAAACA
ATTATAGTTTCAACATGGAAGGATATTATGTCGTCTATAAATTTTATAGTGATGTAAAAA
ATGTCACTACTACAAAAATAGGCTCTCTTGACGGTTTTAAAAACGTCGTTGAAGCCAGCG
TCAAGAAAGGCAAAGTTCTTGACGGTTGATTAAACGTCAAGAATAGTGAACGTTGACGTT
TTATAAACGTCAAGTATACTTATGTTCATGACGTTTTAGAACCGTCAAGACTGGTATTGT
TTATGACATTTTAAAACCGTCAAGGATGAACTGATTTATGACATTTTAAACCCGTCAAGA
ATTTTAATATTCATGACATTTTAAAACTGTCAAGAATGTAATTGTTCTTGACATTTGTCA
ACCGTCAAAAATGCAATTGTTCATGATAGTTTAAAACCGTCAAGCTTGCAATTGTTCATG
ACATTTTAAAACCGTCAAGCATTTTTTAATTTTTTTTAAAAAAAGAAATTGTAATTGAAT
TATGCTGTAATGGAAAGAAATATATTCTGATTGTCCTGTAATTGTCCTGTAATTGTCCAG
CAACAGTTTCATAGATATTTGATATTCATCAAATATAGTTTCAAATCTCAAACATATATA
AATAAAACCATTCACCATATATATTCAATTCCAAGACTTTACATATACATAATGAAATAG
GCTTTACATTAGATTTCATATGGCATTACATTGCCATGAATCCAAATCAACTTAGAAAGT
CACAAAACATGCTAGCTATAACAATAATCAAAAGTATATACGAATGAACCCCCCTCTCCC
CCCTTCCTCCATATGAACAATTCAAAAGAATTATCGGCTAAAGTTTCTATACATAAAGTT
TAGGGTCATAAAGAAGCGACACAACAAAAAATTTCCTACTTCAGAATCACAAAATATTGG
TCATAATCATATGTAAGAACCCAAAAAGTCAGCTAACTCAACTCGCACCTCGTCTAGTTC
TGCCTGTGAGTATGATCTTCGTGTATCAATCTATAAACATGCAAAATAAATTAAATGAAT
TAACTGACTATACAAATAAACCAATTAACTCACAAAACCAATAGTTTGATATATAACATA
CCGCATCGGATATGACAATGCTTCCCCTAGTCACAATTTCTCTCATATACCTCATCACGT
AGTATCCACACTCAGTACTCCCGACTTGTAGTGGACACTATATAAAAGCAACAAATTTGA
ATAACAAAGTAATCCTAATTGCTAGTAGTCTACAAAAATATAATGACTTTAAAAGTTGAT
ACTTGCCTTTACTGTTCGCCATAAAGTTTGTTTTCTACTTTTTTTAATGTTCTTTTGTGA
CTGAAACATCGCTATTGCTCTGTTTTGACAAGATAAGATTGAACAAATAGTTTAAATATT
GTGTACATGCATATAAGAATCAACACTAAATGAAATACTAGATTAACTTACGTGTCGGTG
ACGTATCTTATAGTTGACTTCGATGTTGTCCTTAGTGAGTCGAGGTAGAATACTGTATCA
TCATACGCATTTATGGCCAGCAGTGCCCAATGACCCCTAATTATACAAAATATTAGTACT
AGTTTTTTGCAATGCAAGTAATAAAATAACTTGACTTACCCAGGATTAAAAGGAGCAAGA
ACTATTTCGTTAATCTTTGAGACCATCAATCTACTGCATAAGTTTCGAACTCGAGATTCT
TGCGAGTGTCCGACAGAGGTGAGGGATGGATCTACAAAGACGTACTGTATATTTTCCTTC
GAACCAAGAACAGATGAATACAAGTACCTACAAAATATTATAAACTTGTAAACGAGATAC
ATAAATTTAGATCTAAAGAAATGAAATTGACTTACGTCATATAGGCCACCAATGTAAATG
TTTTGACCTCATTCATGTTACAAAGATCAATGATGTCCTCTCGGAGAACAGAAGTCTTTC
GACTAATACCAAAAATGCCAACAGGTAGTGGAATAGTGATACTAGAATCTTTCTCCATTA
TCTTCTCAGCGTATCTGAGAATCAACTTCATTCCCATTGGCAAAACTGACGTCGATTCAC
AGACAACCTCTCTTTCCTTAGGCATTTTTATTAAGGCTCTCTCCTAATTCAAGAAAAACA
TTCACTTTCAATACGATATGAATATTAAGAATTTGAGTTTATTAGAGGATCGATCACATA
CCTTAAAGATGTCCAACTCTACTTTGTCGTCATTTACATTGATCTCCTCCACCTCTTTCC
CTTCGATTTTATCCATCAACTTACTCTTCCCTTTGATTATTTTCATCGAGTCACTCTCTT
CTAAGATATTTGGCTTCGAACAGCTACCATGTCCAGATAATGGTCTAGACAAGTTTGAGT
GGATATGTGCTTCTAATTCGCTTACACGCCTTCGAAGTTCTTTATTCTCAAGTATAATCT
CATCCTCACGTTTAGATGTCTTTTTTACATAATGAAAGTAAGTGGTAGGAGTAACATGCC
CACTGACCCCACGAACACGACCGTGATGCTCTTTTGTACCCAATGCTTGGGTTAACACAT
CGTTAGAAGAGTGTCCTTTTTGAGACGATGAAGACGTATTCATTGAAATCTCATCCTAAA
ACAAAAACCAATCTAAGTTATAGAAATGTGTAAACAAAACCAATCTAGTTCAAATGTTCA
ATATACAAAAAGTCTTACAATTTTATGGACAACTTGTTGAACGTCGTCGTTCTCATACTC
CCCTTTTTTGTTAACTCGAGCCTTCTTCCACATGATGGCTCGATCCAAATCCGCTTGATT
TGAACCTTCCTTTCGCTACATTCCAATTCTATAATAAGATTAGAACAACCTTTGATAAAG
TTTGATAAACTTAATAAATTAGTTCTTACCATTTCCTCGATAAGATTGGCATAACCCTTC
CTCGAAATCCTATGGTTATACTTGTTCTTAGATCGTCTATCTTGTTGCAGAAGTCTTTTT
TCCTATTTTCCAAAAATATTGTTAGTGAGAAAGTAACACACAATCTAAACCTTACAAATA
TATTTGTTAGTGAGAAAGTAACATACCTGAAAAGTTTCACACAATCTAGACCTTACAAAT
TCTGCCCAATGATGTTGATCAATGAATGAATACTTTTCTGGTGGAACTTGTAGGAGTTGT
GGTTCATCCTTATGTGGCATAATATATTTTGTTGTTAGCCAACACTTAAACTGACGAAAC
GAAATGCCTGCAGTTTGGATAATATTTTTCCTAGATCTTGGATCAATGACGAATGCGGCC
TAAATATTTAAAAGTGATTAATAAAGTATACATAAGGAACATTATCAATATAAGCACATT
GAAATTATATATATACCTCAACTGTACTAAATATTTTATCTTTCAGCTCTACAGGCACAC
TTTTCCAAGATGAATATGTGATCGGGACATGATAATGTGTCGCAGATCCTATGAAAGACT
TCAACTTTGCTCCATTCTCACCAATGGGTACTCCGTCTTCATTGTACATCACCACCTTCT
TCTCTCCCAAACTTCTAATGCGAGTGACATCGAACATAATAGTTGGTCCTCGTGGTCTAC
ATATCTGCTTTGGGGTTTCATTTTCAGTACCAAGATGTTCATCATCCTCAATTCCAAATG
TTGCATTCAACTCATCAACACCAGCTTCTTCATCACTAAAGTTGTCCATGTGATGTATGA
ATCAAAGGCTGCCAATCAAAATGAAGAAACAATTAGCATAGTATACAAGTTTTAAACAAA
ATTAAAAACTGATCAATTAATTGAGATGAATGAGCATAATAAACGAATGGTACTATTAGT
TTGAGAACAGTAAAACTAAACCTTATAATATTATGTAGGTATCCATGTGCCTTCACAATC
TGCTCGTACGTATGTTAAGATGTTGTCATCCAAGTCATTATTTAAGTCAACATCTGGCAT
ACCATTGGGTATTCCTTCACACTGTAGTATTGTATCACCAAGTTCATCGTTGTTATATCT
ATCTTCAAAGTCTCTTTGTGGTGGAGTAAGCACAACTGACCATCTAACATCGCTTGGATC
CTCAACATAAAAAACTTGTTTTGCTTGACTTGCTAGTATGAAGGAGTCTGACTTGTGTCC
TACTCTATTCAAATCAACTAAAACATAGCCAAGTTCATCAATCCGAACACCGCCATTGTT
TTGAACCCAATCACATTTAAACACAGGAACATTAAACGTATTATAATTCAGTTCCCATAT
CTCTTGTATGACTCCATAAAATGACATATCTCCGATGACCGGATTTTTATCTTTAGAACT
AGACACTTGCATTGTTTTTGCAACTAAGCTAACTCCACTATTTTATACACTTCGTTCTTT
ATCACAAGATTGTGTGTGATAGCGACATCCATTGATTGCATAACCACTATATCTAACAAC
AAAAGGATGAGGGCCATGAGCAAACCACCGTAAGTTATCTGAAACTCCAGCATTTCCAAC
TTCAAGCTCAGTTGATACCTAACATGAGAATTCTTATTTAAAATTGGACACATAACATGT
GTAACTAAATTACTATGTTCAGCACTATACCTCTTCCCGTAGCCAATGTATAAAAGTTCG
ATTATGTTCCTCTTGAAGCCATTTCTGATTTCTAGACTTATTCCGATATTGTAGTTGCAA
AGCCTTCATATGTTTTCTTTGTAGTCATCAATTCAAACATTGTAATATAGTTAGATTAAG
TATATAAAAGTCAATAAAACAATCAAGAAAGCAAGAAAAACTTACTCTGTATATGGTTGG
ACATCGACTGTATTTTCCAAAACATATTGATGAGCTTGATGTAGAAGTTCTTGTTGAGGT
TTGAAAGGAACTCCCATGGACAATGGTCTACCAATGTTTGAAGTATCTAAATGGTCTTGT
GTCTTGCGAGTCCCAAGTCCAATGGGATCTACTCCAGATAAGAAATCAGTACAAAATTCA
ACAGCTTCTTCTATTAAATAACTTTCAGCAATACAACCTTCTGGACGATATCTATTCCTC
ACAGAGTTTTTAATGACCTTCATGAATCTTTCAAAGGGATACATCCATCGAAGATATATA
GGGCCACAAAGTTTGACTTCTCTAACTATGTGTACTGTGAGATGAATCATGATTGTGAAG
AATGAAGGGGGAAAATACTTTTCAAACAAACACAATGTTACCACAATATCTTCTTCCAAC
TTGTCTAGTTGTTGTACGTCTAATACCTTGTTGCATACATAATTGAAAAAGACGCACAAC
CTAGTTATAGCATAACGAACATGTTTCGGTAGCACTGATCTTATCGCAATGGGAAACAAC
TGTTGTATGAGCACATGACAATCATGAGATTTTAAACTATTAAGTTTTAAATCTGTCATT
GACACAAGGTTTCTAATATTGGAAGAGTAACCTTCAGGAACCTTTATTTCAGACAAAGTC
TTCAAAACACATCGTTTTTCATCCTTTGTAAGAGTATAACACGCGGGCGGAATGAATATT
TTCTTTTCACTGCTGATAGGGGCAAGCTCTGGTCGAAGTTTTAGATCAACTAAATCGCGT
CTAGCATTCAATCCATCCTTACTTTTCCCAGGAATATCAAGAAGTGTACCTAAGATATTC
ATGCAAACATTTTTTTCAATGTGCATCACATCTAAACAATGTCTAACATGAAGATCCTTC
CAGTATGGCAACTCAAAAAAAGAAGATAATCTATTCCAACAAATTTTGTCACTTCTGTTC
ATCAACCGTTTCTTATGGTTCTTCTTCCCTCTAGAAAATTCAAGATCTTTCAATTTTAAA
TACACATCCTCCCCAGAAAGTGGCTCTGGAATTGTATCAAGTTCTTTTTTACCATTGAAT
GACTTCTTTTGTCGTCGATACGGATGATTTCGTGCCAAAAATCTACGATGTCCAAGGTAT
GCCATTTTCTTCCCATACTTTAACCTTATAGAATTTGTATTATCTCCACAAATTGGGCAT
GCTTTATACCCTTTCACACAACATCCACTAAGGTTACCATATGCAGGAAAATCATTGATT
GTCCACAACAAAACTGACCTTAAGTTGAATGGTTCTTCTCGATAAGCATCATAACATTCA
ACACCACTTTCCCATAAAAGTTTTAAATCTTCAATTAGTGGTGCTAAGTATATGCCTATG
TCATCCCCTGGTTGTTTTGGTCCTGAAATTAGCATTATAGCATCATGTACTTTCTTTTCA
TACACAACCATGGTGGAAGATTGTAAATAACCATCACTACCGGCCAACAACTGTATTTAG
AACTCATGTCACCATGAGGATTTACTCCATCGGCTGACAATGCTAAACGAAGATTTCTGG
GTTCAGAACCGAAGTCTGGCCATTTCATGTCTACTAACTTCCATGCTGGAGAGTCTGCTG
GATGTCGTAACTTACCATCATTAATTCTTTCAGTAGAATGCCAAGTCAAGTTTTCAGCAC
ATTCAATGCTTCTGAATAGCCTTTTAAATCGTGGAATGATTGGAAAGTACCATATCACTT
TAGAGGGAATTTGCTTTCTCCTTTCATTTGTATCCTTGACGTTTTTCCACCTTGATTGAC
CACATTCAGGACATTCAATTGCATTAGCAAATTCTTTTCTATAGAGACAACAATTATTCG
GGCATGCATGAATCTTTTCGTATTCCATTCCTAATGCACCTAATGTTTTCTTTGCTTCAT
ACAATGAATTCGGGAGCTCATTGGTAGTAGGCAGAATTTCCTTCAAAGTTTCAAGTAATT
CTGAAAAACTAGTATCACTCCATCCATACCTAACTTTTAAATTATACAATTTGACTAGAG
TAGACAACTTTGTGTACTTTTTGCATCCTTCGTACAATGGTTTTTCAGCATCAATAAGCA
ACTTCTCAAATCCAGTTGGGTCTTTTGAATACTCCTCATGAGCAACTTCAATCATTTCTT
TTACACTTCCAACATCCTGATCTTCACATGTATGGGTGTCAAACTTTGAAGATTCATCAT
AGAAGGATGAGTTAGGAAGTTCTTCCCCATGCCAAAACCAAATTTTATAACTTTCATCAA
TACCATTAACATACAAGTGATCTCTAACACCCTTTCTACTATGTTTTTCACAATTCCCAC
ATTTCAAACAAGGACAACGAATATAGGAGCTAGTTGTATTAGAAAATCCAAATTTGATGA
AGTTTTCCACACCCAACTCATAATCTTTAGACAATCTACTCTTGTGCATCCAAGATTTAT
CCATCATTGTAAATCTAATGAGAAATAAAGTTATTGTCACTATTGATAATTAAAGTGGAA
GGACAATGATAAGTAATGCCCTGTATAACCAATGTTGAGAATGTGAATCCAATCTATACA
AATCTTCTACAATTATGGTCTTCAGTTTCTACTGCTAAGAGATTTTCATGCATTACAAAT
GAAACTTAAGAAAATTAAAAGAACTAACTAAACTCATTTCTTTTTTAAAGTGATCATAAA
AAAGAAAGCAATTGCACGACTGAGTAAATCAAACAAAATGAGCTTCACTAAACAAAGATT
CCAATCATGAAGATCGTAATCAACCATACAACAGAATACCTGAGGAAGACAAGGCAATTA
CAACACCAAGTCTTTCAATGGATAATACAACATAATCATTCAAATAAGAGTGGTTTTACT
TTTACCTTAAAATGAAATCTATAACCAAGATCAAGGTTATGGTTCCATAGGAAACAATTA
ATTATATTTAGCTTAAAAAAAGTCAAAACAGAATTCACCCAATAGAAAAAAGTAAAAACA
CACAATTGAATTAAAAATCTCAAGCTGCACACAAAAGCAACTATGGCAAAAAGAGGGTGA
ATGAAAAAATTAGTTAAAACACCTCCAAATTATTAAGGAAGAAGGCAAAACCTTGGACAA
CATAAGGTAACAAACAAAGAGAATACATGATCTTTTTTTCTTTTTCTTTTCACGAAGGGA
GAAGAATTGACTCATCCTCCAAAGCTCTCAATTAGTAGTATTGTTATATGAGATCTTCAA
AATTACTGAAAGAGGGAAGTTGATTATATGACATGCACTCCCAAAAATTTGTTCATACAT
TCATTTGTTTTCTTTAAATCCTAATAAAATTTGATGGTGAAGAAAAACTACAGTACTTTA
AAGATTGAATAAAAGTATACTAATTTCAATCAATTCGAAGTTTACACCTCCATCCTTCCT
ATCTATTATTGCCAATCATGCCATCTGAGTTTATATAATGAAGAATAATGAAATTGTTAT
ATGTTTTAGGGAAATAAAAGCCTAACCTCAACTTAGTGGATGATGGATTTTGAAGCAACG
AACGTGAGGCACTCGTTGGTGAAGTCGAAATGACGGGCACGCAGTAGCGTGAGGCACTGA
GGGATTTTGGAAAGATGGAATGCAGCGGACGAAGGACTTTGAAACGACGGACGTGAGGGA
TTCGAAGAGGTGGAACTCGACGGTGAAATCGAACAGACAGACGTTGAAGGCGAACGGATA
GGCGTTGAAAGCGAACGACGACTGCTGAACACACTTTTTTCGAATGGGAAGGATTTCGGC
TGGAGAGGGAAAGGGGAACACGCGTGTTTTGAGTAGAAAGGGGCTAGGGCTTTTTAAAAA
ATAATATTTGCACAATAATTTTTTCTATATATATTTAAAGTGATTCTGAACAAATAATAT
TAGTACAATATTTTTTTTCTATATATATTTAAAGAAATTTTTATTATTGTATCTATATAT
TTAAAGAGATTTTTATTATTGTATCTATATATTTAAAGAGATTTTAAAGAAATAAAATTA
GCCCAATATATTTTTTCTATATTTATTTAATAACACTCGACATTTTTAAAATGTAAAAAA
AAAATGATCTTACTTAACGTTTAAAAAATGTCAACAAATTCAAAAAATGACTCCCTCGAA
TACTCAGTCGTGAAGAAGAAAAAAGTAGATTAGGAAAAATGTTAGAGCTGAAAATTAAAA
TTCGATACCTTCTCAGTGTAATTTAAAAAATATTCTTGAATATTTTATGAATTTCTTGAC
GTTTTTAAAACGTCGAGTAAAATTTTAAATTCTTGATGTTTTAAAAACGTCAAAGAAAAA
TTTATTTTACTTGACATTTAATAAACGTCAAGAATGATTTTTCAAAAAATTTCTTGACGT
TTTTTATTAAAAATGAAATCTTTCTTGACGTTTTTCGAAAAAAACGTCAAGAAAGGAAAA
CAGCAACCGTCAAGAAAGCCTATTTTTCTAGTAGTGATTCCTTAATAGACAAAGCAAGTT
ATATCCTGATGCTTAATCCTAGTTCATCTTTGGTGCACCCAGTGCCCTATTCCCAGTCTT
CTCAATGAAGAAGTAGTTACTTCTCGATCAGAGCTGCTCGATGTCTCTGATTACAAATTT
CTTAGCTCTGTGGTCCTGCAACTAAAATCAAACAGAAAAACTGATTAGTTAGTTGAAGGT
TGTTATCCCCATCTCCTTGTAACTGCTCTGTAAAGTAGAAATAAATAGTGAACACTGTAT
GAGAAATCAATATGACAAAAAGAGAGAAAGAAGACGTGTTGAGGAATATACTGAAGAATA
TACCCCCTTCTTTATTGACCAAAGTAGTTGTGTATTTATACAAGGTTAATTACCCAAATT
AGACTAAGCCTAATTTATTTACATTAACATAATTACCCAAATTAACTAAGCCTAATTTAT
TTACATTAATACTAATGTTTCATGATGTACTGGTTAATTGACTGTATATGTGTTGAACTG
AAAGAATGACATGATGGTAGTTTAAATTGTAAATTGATTCGACCGTTCTAAATGTTAGGA
TGGACGGAGGGGAAAATGTTAGCTTTATCTATAGGGTAGTGTGCCTTGCAGATGTCCCAT
GGGATCACCACATGTTGTGCATCTTTTGGAGCACAAGACTGATAGGTGCATCTTT
>Contig60
GGTTTATTGTCTTTTATTTTCTACTTCAATTTGTGAGTTCATAACTTAACATTCTGTGTG
CAGAATCAAATGCTAGAACTCCAGTGCGCACCCACTCTAGAAGGTTCTCAATCACTCTTT
GGGGACGAGATATTCGAGACCGTTTTGGGTAGACGACCGAGCGACTCAAAATGTCTTGGT
TGGGGCCCAAAACCCAAGCCTACGATGAATGTCGCTTCATCTGCTTCCTCCAATATGTAT
TACCACCATGCATACATGGCGGAGGTTAGTGAACTAAAGACAAACCTCAAAAATGCTAAT
CGAATGATCGAAGAACAACGCCTGAGGGAGGAGAAGCGAGATCGACTACTGGCAGACCAT
GCACGACAAATGGAGGAGATGAAGAAGATGCTCGAGGAGATGAGTCGATCACAAAGAGGC
CCATGATCACTTCGAGTACGCACTTTTCAATATTTAATTTGTTTAATTTTGCATATGTGA
TATTCTAACTCTACTTTTATGTCATTAGGTTTGGCGTCCGTAACTAGAGGACTAGAGCAT
TAGCTTTCGGTTTTCTTTTTTGTTAATGTAATTATATTAAATTATGTAATTATTTTTGCA
TTGAACATATTTCATGTATATTATTTGTAATTAATTAAAATATTTTTATTTTCATAATTT
ACTACAAATTTTGTCACGCCCGGGTTTAGGTAAATTAACTAAAACAATAAAGATAAAAGA
AATAAAATAAAATTCATGACAGATTGATGTTAACGTTCATGATAAGATAAGATAAAATAA
ACTAATAAAATAAAATAAGTACTATATATAAAAAAAATAAACTAAATGAAATGAAATTGT
ACATAAATATTTTTCCAATCATTCATAAATATTTTGGCAATCAATGGTAAACTACCCCAA
CTTTATTTGGGGCTTCCTCTTTAACATTGCTAAAGTTTTAGTATTATATTTTGTATATAT
TTCTAAACTGTGAGGCAAAATTATGTTTAACCCCTAGATTTTTTAATATAAAATCTTGAA
ACTAATGAAACAGATTAATATATATATATATATATATATGATTTCAAAAGATAACCTTTA
GAATTAGATTCAATGAAATAATAATTATAAAATATTGTTTTACAAAAAAATATTACCTAA
AAATTCATATGTATATTTTACAATAACTCAATCATGTGAACAAAGTGCTTGAACGGCCAA
TTTTGCATATGGGTATGCA
>Contig61
TGGGGGGTCTGCGTTTTGATATTAAAGAAAAAGTAAGATTACAGCCTCTCCGTTTCCTAT
CTGAAGCAATTTCATTGGCCGAAACAGTAGAAGAGATGATAGCTCTAAAGACCAACACCA
TGAATCGAAGAACATGGGAACCAACAAACAAGAAGACAAACTATGCGAGCAAGTCAAATG
ATCAGCCGATGGCACCAACTTATGGAAAAGGAAAAGAAGCCGACTCTCAGACTGCAACAT
ATGAAAAGAAGGCAGAGATGATCAACAGAAGCAAGAACCAAAATAATTACACTCGCCCAT
CATTGGGCAAGTGCTTCAGATGCGGACAACCAGGTCACTTATCAAATTCTTGCCCTCAAA
GAAAAACAATTGCCTTAGCTGATGAAGAAGACAAGTTACCTGGCGAGGAGAGTCAGAACC
AGAAGAGTAAACAGAAGAAATTGAGGCCGATGAAGAAGATAGGATCTCTTGTGTTATCCA
TAGAGTACTCATTGCTCCCAAGGAAGAGAAGAATCCTCAACGCCACAGCCTTTTCAAAAC
AAGGTGCACTATTAATGGGAAGGTATGCGACGTCATTATAGATGGAGGTAGCAATGAAAA
CTTCATAGCAAAGAAAATAGTCTCCAACCGGAACTTAAAGGTTGAACCACACCCAAACCC
CTACAAGATAGGATGGGTAAAGAAAGGGAATGAATCCACAGTTAACGAGATATGTACAGT
TCCCCTTTCTATCGGAAGCAGCTACAAGGACCAGATCATATGCGATGTAATCGACATGGA
TGTATGCCACGTCCTCCTAGGCAGACCTTGGCAGCACGACACTCAAACTTTGCATAAGGG
GAGAGAAAATACATATGAATTTCACTGGATGGGTAAAAAGGTAGCCCTGCTGCCTTTGAC
CAAAAAAATGAGGAGAACAGTAAGACAAGAGGACAACTATTCACAACAGTCAGTGGCAAG
ACCCTACTGAAAGAAAGAGAGTAGGATATATTAGCCCTTGTGGTGACAGACAACCCTAAT
GGAGAACAGACTGGGAAGCTGGAACCACAATTACAACAACTTTTTGAGGAATTCACACAC
CTCAAGAAGGAACCTGACGGACTGCCACCGCTTCGTGACATCCAACACCATATAGATCTA
ATTCCCGGGACATCATTGCCAAACTTGGCTCATTACAGGATGACCCCTCAAGAGTATAAA
G
>Contig62
ATACATTTGTTCCAAAATACAAGAGATAGCTATTAAATTTTTTCTCATTTGAGGTACATA
ACAAGACATTCTTAAGTAGGACATATATATCTTCAAAATACAACTTTAAATCTCTCACTG
CTTCAGTTGAGATCATCTCTCATGTTCCAACCTTGAGACTGATCTCGTTTTCTAAAAGCT
TTTTCCAATAACTATTTTCTTGAAATGAGAGACAAATATGATTAGTGGCTCATGAATCTA
GTATCCATGTTGAATTTTTATATTCTACTAAACTTCAACAACTAGTAAATCATATTGACC
TTGCGTTTCCTTCTCTGCCTTTTTCTCTGCAAGGTACTTGGGCAGTTCCTTAACCAGTGC
CTATGTTCTGGCGACATTGGTAACACTTACCTTTTCTGTAGCTTTCTTTCTATTGTTTTG
TTTGGGAGTCTTTCCATTTTCCTTCTTTATTTGAGCATTAAGTTTTGAGGGTCCAACTTT
AGTTCTAGAGGACAATCCTCTTGAAAACTTCTTTTTTGTGATAGCAACATTTGCCTCCAC
TTGCTTGTCCCTTACCTTTGGTAAGGTTCTGGAATCACTAGAGCTCGTTCTGAAGGGTTG
TGAGATTAAACTCTATCTTGCTCAGAGAAGCATTCATCTGAAATTGTATGAAGCTCTTCA
GAAGAGACTCTAAGATAAAGTTAACCTAATTATCCTCATCGATGCCACCACCATTTACTT
CAACAATGTTGAAGTGCATCATCAAGTCTAGGACATGTTCTCTAATAGAGGTCCTCTCCT
TCATTCGCTTAGTGTAAATCTATTTGATTGCCTCATGTTAGGGACAATTCTAGTTGCCCA
AACATTTTCCTTAATGAATAAATAATCTCTTTATTTGTGTCTAAGGATTCATATTTCTTT
GTCAAAACATCAGACATGCTAACAAGAATGTAGGCATGGGATTTTTCATTAGCTTTTACC
CATTGATCATATGCTTTTCGACTAGTTCGATTCGCATTAGATGTAGATTTTGAGGACATT
TTTCATTTAAGACAATTCTTAAATTGTCAACCATTTGTATCGTGTTAATACTTTATTTTC
ATGCCGCATAATTATCGCCATTAAGTTTTTCGAAAGCTAAAAGTTGAACTATTGAGCTAT
TCATGCTGAAAAACAAACATATTCTTTTTAGGAAAAAACTATAATCATAAAAAATATCCA
ATCTAATTTAGCAATTACTAATAATGTACCCTTTCATTATTTGTATTTTGCAACAATATT
TCAAAGGTTTAGAACAACCTTCTCCGAAGGGTAGTTGATTATTCCTCCTTTGAACCAAGA
CAATCTTGACTAGATGCTATCTCAAGAATAACTCTTTATTCTTTATAGCACTTAGTTATC
GCTACTTTAGTCAAGAATATACTAACAACTTAGTAATTCTTGTAAGTGTTACCCACCATT
TTCAGATTTTATAGATTAGAATCATTTATGAAAACTAATCTAAGAAATCCTATCCAGTTT
TGGAGTTCGCGGTGTTCCGAATCCTATAATACAACCCTCCGAAGGGAACGTCGCTCCAGG
GCAGACAAGCAGGCATATTATAGAAATCTCACGGTGCGACCTAATGGAAGAGACCGTGGG
ATGTGCTGCCACAAATCCCTCACCCACTTACTATGAACTACTTCCCCTATTCACCTTGAT
TTTGATCCATGCAAACACTCTCCGAAGGGAGGCCGCTCCTATGCACGGCACAAAGCCCTG
CATGGACCTCACGGTGTGAACTCTTAGGGACACTAGAGCTAAAATACATTATTTTTCTCT
AGTTGAAGTGTTCTAAAAGAAAAAAATAGGGTAATCCAAACTTCAAGATTTATATTTAGG
CTAACTTAAACAAATCTTAAGTCTAGATAAAACATCCAAGTATAACCATTATACAGGATT
TTAACCTATGATGTCTAGGTGAAAAACCATTTTTATTACCTCACACCTCTCACGAATGCT
CATAAAACTAGGTTAACTAGGCTCAAGAACTGATTACGATCTCCAGGTAGGAGGTGTTCC
GTAAACCGTCAACTTAAGAACCTCCAGCCTTAGTCATCTTATCTGACTTGTTGACAAGAT
CGAACCAGGTGAGCCTCTTGTAACTAGTTTTACAAGATATCGACCTATTTCTATGAAAAA
TTGGAAGATATGTTTAACCTAGGTGAGCATACATCTTATCTTTGTTATAGATTTTAAACG
TCTAATTGATTTTATCTCTAATAAAACTATTAGACTAACCTACATACATTATATATTAAA
AAATAATCAATATGGTTTTTAATTTATTTAACCTTTAATTAAACATTTTTAATTAAATTA
AATAACTAAAAATGAATGAACTAATTAATTTTATTAAATCGTATTTAATCAAAATTTATT
AAACAATTAATTAATTAACATGCATACTATACATTATAACAATTATAACATACTTTCAAT
GCATGAACATGTTAACATATGGTGTGATTTTAAATCTATACGACATACAATATGAACATA
TAAATTTAAACAAATACATATATGAAAAGAAGTTACTGTGGGTAAGAATTTTGTTTTGTT
TATGAATTCTACAAAAAAAAAAGATATTAATTATCAGTTATATTTTTTATATTAGAATTA
TATAAATAATAACATGTAGTCATTTTTTATTGTTAAACTTTATAACTAATTCAAGCACGA
TATTGAAATAAAACTCAATGATTATACAAGTACCAGACTAATTACTTGAAAAATATTATT
AAGTAGGGGTAAGTATTGTTTGTTCGATGATGTTACTACCAATATAACCACGTTCCACAA
AACAATAATAAAATAGAAACAATTAACAAAAACAACATTAATATAAATTATTACAATGAC
TTCGACAGAGTTTATAATCGTTCAACCTTTCACTTCTAAGTTATCCAGAGATGCAAAACT
CTCTCTCGAAAACTTAGACTTCTCCCAAGTATTATTATTAGTTTTTTGAATAGGTCTTTA
AAGTAGAATATGAGATTGAGAGCTTGAACCCAAGACGTCTTGTCTTGGAGAACATATAGA
TGACGGTTAATTTAAGCAATGAACTCTCTCTCACTTAATCTTAATCTTTTCTCTCAAGTA
AATGTCACTCCGCCTCTTTTCCTTAGGCTCCCCTAAGCTTGAGAATCTCTTCTCAAGATG
ATCATTGATTAGCTCACAAAAGTGTTCGTTGAAGTATGTTTCTAACCTTTCACGACACTA
TTTTCTTTCTCCCCAACAATGTACCCAACACTCTTTGACCAAATCCTTCAAACTACAACG
CTGACATCCAATATTCCTCATCAAAATGGCCAACCTCAAAACAAAAACCAATGACGAACA
CCAAGAGAATCAACCCTATATTTCAAAACAGTCGAAGATATAGAAGTCAAGAAATTATCT
TAAAAAATACTGCATACAATCCGATTTTTCACACAAAAAAGTTTTAAAAAGATACAGACA
TTTAAAAAACTGATCAAAATTACCCTGAAAGTAAATTAATAGGTTCATCACTAACTTAAA
ACTTGGGAAAAGAAAAACAGAAAACAGACTCAATAATTCATATATCTATAAACATAAAGT
CTTCTTATTAACTTTTTAAGATGTGTGGTAATTTTTTCCTTACACTTTCATTCACAACTA
GCTCAATATATAATGGTTGTTCTCACATGCTCAGGACTTACTCTCTCACACTCATGCTCT
ATTTCACTTTAGTGCGTGCACTCACGTTCTTCCTCGTACTTGTGCTAGCTCCAACATGGA
ACGAAGTTCAGAACAATCAAATGAGTGTCGACAGGTACATTTTTAAACTTAATTAGTTTG
ATATAAAGTTTCAAATTATAGTAATATATACAAACATGGTATACTGTGAATTGATATGAC
CATTCTGTAGTTATATATGATAGTCATACATTCGTTCTTACGATGATATCTCGATGTTCA
CAACATATGTAAATTACAGTATAGTAATAAATAATTTTTGAAAAATAACTTGCCCTCTTA
AATTAAATTAATGTGTTCAAATTTAGTTTATGCTAATAAAATGAAATAAATACTTACTAA
TAAATTATTATGAACTTGTTATATGTTAAACAATTTGTATAATTATTGTATTATCATATA
AAATATATTATACTTTATGTATTCTAATTTAACGAAAATGATTGAATTTATAACCTGAAA
TAGGATAAACTAAATTCATTGAAAAAAGGAGTTAACTTTCAAATTTATAGGGTTTGGATC
ACATAATCTTATAATAGTTTTTCAAAAACAAAATCGAGACAACATAATACCTATTTCTTG
AGTGAATTTCATAACATAGTATTGAATTTAAGTTTCCAGCCAAACAAACTTTAAATTATT
TGAAAAAACTCACAATCTCAACATATATTTGGGGAGAGGAAATTCACTTTTTTCTTCCCA
CACAAATTTTTCTAATGATCTAGTTTTGAACCTATTGCATGCCATTGT
>Contig63
CGTCGGGAGATCATTTTCCAACGCATTTGTATATCTCCTGATACTTGTGTGCGTCAGGAG
ATCCTCATTTTCTTGTAGTGTTCCTCATGTGTGTTACTCAGAAAGTTAGACTTGCATTTC
TGCAGACATAAAAAGCAACAAACGTTAAACAAACGTGAGTATCACAACGTAATGAATGTA
TAAAAAATGACTAAATGTGGGTATACGTAAAAAAAAAAACATTGTTATTCATCATCGCTT
GACTCACTTTGATGTGATGATTATTTGTCATCTTCATCGTTTATGAAATGTTCCACCACA
TGACAAACGTTTGGTCTTTCAACTATTATAGGATCAACTTCAGTCCTGAACAAAGGGTCA
TCCTCATTTTCAATATCTTCCCCTTCTGGCACATCCCATACATGTTTATTTTGTACCACT
TGAACAATTTTCCAATTGGTACCATTTTTGGGTCCTTAAGGAAAAACACTTGATGTGTCT
GGGTTACGAGACTCACTGATTCTTGCTAAATCTTGGTATCAACATTTCGTGATTAAGGAC
TGCTACCTCTTGGTACCTACTATGCACACTTGTTTTCCTTTTCATGATACAAATGTTGGA
AATAATCTAGTGAGGGGAGATGAAACTCCTCCTCGCACGCGTTAATTAGGTTCTAGCTAC
TTTCCCTTTCGGGTAGTTGACAACTAGTGCTAGTCGGACGATGCAATTAGCTCAACTAAT
GCAATATAGCTTATAAGTAATTCTTCTTATAAAGAATTTATCACCTACCCAAGATACAAT
CAATACACTAACCAATGGAAAGTATACAAATGTTGGACTGAGACTTTTTTCATTATTAGG
TATTGTGTCATTCTTCTTCTTTCATTATAAGTCTAAACGATCATTTAACAAGATCAATTA
GATTTGTACCCTCACATTTCAATGGTGTATAAATTGCAATGTAGAAATTATACATAGACG
TAAGTTGTATGAATATGAAGACTCATTAAAACTATAATTTCAAGCATAGCATTGATGTAC
TAATATTACATATTAACATTCATTCAAAATTCATTTCATTTAATTTATTGGTACGTCAAT
CATATAACATGCTCATCCACAACGTTTTCGTGTAATTTATTGGTAAGTTAATAATATAAC
ATACTCATTCAAATCGTTTATACGAATTTTATTATACTATAAATA
>Contig64
AACCTATCAATGACTATATAGAATTTATTATAAATTGTAAATATTTTGTAAAATTTGTTA
TTTTTGAAAATTTCTCTTATAAAATTATATCCATATATAATTACTTAAAATAAAAGTATG
AAATTATTCAAGAGAGTTCGTGAACTTAATTTTAAAAACTTGAGACTAACTAGATACGTT
TGAAAACAAAACTAAAAATTAAACGGATCTATTCTTATAAATTTGAAGACTAAAAATGTA
CATTTCTTAACTTATTAACTTAAAAACCAAACCCATATTCTTCAAAACAAGAGGACGGGA
TGAAATGTTAAAGGCCTTTTGAGTTCTTCTCTTCGTATGATATTATGCTTATAAATTTAA
GAAGATGGGTTTAAGATAAATTGTTCAAAATGTTTGCATGTAATCTTATGTTTCAGTTTC
TTTATGAAATATTGTTTATTTTTTTTCAATTTTAGGAGGTTGGAGGTGGTAGGAATTAAC
AGGTCATCTCCACATATATAATAATCACAAAATTTGTTTTGTTTGTGATCAAACAATTGC
TAAGGAAATAAATTGCTCTTTAGGTTTAGATTTTTACGAATTTAAATGACCGACAGTAAA
ATGTTTCTAGGGAATTTGATCAAAGAAAATTGACTCACGGATATATAGGAATCTAATACA
TTTTGTTTCTTTATTCTTTAGATTTTACATTTTATTTCTTTATTCTTTACATTTTTTTAT
TTATTGTTCTTCTTCTTATTTTTTTTTTATTAGAGAAATTGTTTAAAAAAAAAAACTATT
TTTACTTAATTCAAGTATAATGAATTTTCACGTTTAGTTTTTTACTATACATTTAGGTTT
TATAAAATAGGGTACATCTCACTCATTTCATTGATATTGCGAATAGATAAAATAATAAAT
AAAATTTATTGTGTTGCTAATTAAGTTATATCACATTTAATGTTTCTTTAAATCGTAAAT
TTATTCTCAAATTCAAAAAAGAGATTCTTTCCTTTTTTTTTTTCCATGTGTTTTCATTTC
ACTCCGGCAAAACTCTCCATCTTCTAGTTTTGTCCACTGTTGTGGGCAGATCTATTAAAG
GACTAAAGGACATGTGTCTGTATCACATTCTCGATTTTTGTATTTTAATATTAATTTTAA
ACTGTTAAATTATAATAAATATTAAATGATACTACTTTATATTTATATTTTGTATTTGGT
ATAATGGTTGTACCCCTTTAAATCTCATTCTATTAATTTATTTTTAAATCTACTAATTAA
ATAATTAATATTAAATAATTAATAATTAATTAAATATGATTTAATTAATATTTCATTTTA
ATCCTTTTTAATTCATGTGCCTCTAATATCTTAGAGTTTTAAATT
>Contig65
AATTTAAAATGAATTTTATTTTAATAAATTAAATAAATTATTTTTGTATCTTTTATGACA
CCAAATAACTGTCGCGGAAAGTGAAATCCGAAAAATTCCGTCTTTTCCCGCCAAAAACGC
GGTTTTTTAGCTTTTGTGACAGTTTTTTATTTTCTCCTTTCAATTTGGGATATATACAAC
TGTCATAGTAGACCATTTTTCTACTCGTGGATGTATATATTGATAATATCATCTGTATAT
GCAGTGATATATAATGAAATTCAACTATAAATTATGTATTATTGAATATATGTAATAAAT
CACATAACATAAATATGAATAAGATGTATATATCTGATTAAACAGTGATATATAAATGTA
TATATTGTTGACAGAAACTTTACTAAACAAAAATATGAATAAGATGACTGAAACATGTTG
TAATTAAACAAAATATTAAGAACACATGACCGGAAGATATGATAAACAACAAGAAATTTA
AAACATGACTGAAAGACATAAATCAAAGAACATACTGGTTGAAAAAGATCAAACAATATG
TTTTTTTTGCTATCCTACCAAAAAGTGTTAGAACTATATGTCAATAAATATTTATGTTGT
AAATAAGAAGAGGTATAATATATAGTAAATCACAAAACAAACATATTATATTTTACAAGT
ATATTATAGTATATATTGTTCATTTAAAAAATATACGACAAATAGAAGGTATAATTATAT
ATGAAGTGATAATATGTATGTATGATATTCTCACAGCATATTATAGATACATTGAGAATA
TGTATTATACTGTTTAAGTAGTATTTACTATATAAATATATATTTTAAATACTAATTATT
AAGGAATAGGTAGTTTACAACATATTTAAGATATAAATGTTTATATGACTAACAACATAA
TATTACTATAAGATAAACAAAAAAACAAAGAACAGATTGAATTGAAAAATATTTTCGATT
ACTGTATGTCACTATATATGTCTGATTGTATATATCTCTAAGCAATATTACATAATGAGG
TAGTATATATGTAACAAATCACATAATATATATGTATTATGGAGTAGTATAAATGTAATT
GTTGAGCAAGAAATTTCAACCTTTCTAGGATACCATAATCCAACATCAATAGTTCCAAGC
AAATATTTA
>Contig66
ATCAAAGTAAACCACTATGAACTGGTTTAGAAACGAGCACTGGTTCATCAACCTCATGAA
GGTGCTCGGTGCATTGGATAAGCCAAAGGCCATCACCAACCATTCAAATAACCCTTCATT
AGTTTTGAAGGTTGTCTTCCACTCGTCTCCGGGCCTGATTCTTATTTGGTGATAACCGCT
TCTTAAGTAAACTTTTGAGAAGATGGTAGCTTTACCTAGTTGATCTAGTAAGTCTCCAAT
TCGAGGTAATAGGAAATCGGTATTTTACAGTGATTCGGTTGATAGCCCTGCTATCTACAC
ACATACTTCAACTTCCGGCCTTAGGTGTGAGCAGTGTTGGCACAACACAAGGGCTTAGGC
TAGGCTTCATGCGACCCTTTTTCAACAAGTCTTCAATGTGGTCATGTAAATTAGGTAGCG
AGGCTCCTGGGGTAAGATCAATTTGGTGTTGGATGTCACGAATTGGTGGCAATCCTTGCA
AGTCCTTCTTTAGGTGAGGAAATCTGCAAACAAGTTCTCTAATCTAGTCTCACCTTCTTT
CTCCAGGGGTTTGTCAGCCACTACAAGTCCCAAAAGGTCTTGCTCCCTTTCTCTCAAGAT
CTTCTTCTCGCTCACTGTGATGAAGAGGTGTCCTTTTTTCTTCTGCTTTAGGCCTTCAGA
GTTTTTCTTTGTTAATGGGAGTTGAATTACTTTCCTTCCCATCCACTGGAACTCATAGGT
GTTTTCCCTCCCTCTGTGTTTGGTTCGGGTGTCATGTTGCCACGGTCGGCCTAGGAGTAG
ATGGCACACGTCCATGTCTAAAACGTCGCACACAATCTGGTCTTTGTAGCTACTTTCGAT
GGATAGGGGCACGATGCAAATTTCATTGATTGTGGTCTCTCCTCCTTTCTTCACCCATCC
TATTTTGTAAGGATCAGGGTGAGGGTCTGTTTTTAGGCAGAGAATGGTCACAATCTTTAT
TGCTAAAAAGTTCTCACTGCTTCCACTATCACTTATAATGTCCTCTATAGCCATGAGCCA
TGATTGTATGGGTGGTTTGCCGAATCTCTGTCTATTTATCTCCAATTGGTCCCACCATGA
AAAGGCTCCTCCTCGCAATTTTAGAGCCACAAGTTCTCGGTGTTTTTT
>Contig67
GTTTAAGAAATTTTTTGAAATTTTCTCTCTTCTCTTCTCTTATTTTCCACATACAGACAT
GAAGCGAAGTTCTCCCTTTATCAAAGCTGGATTATTTCTTCACCTTCTTTTTTCAAGTTT
TCATCTTTGGGTGTAAGGTGAAGGTTCCTAACCTCCAAACTGAACCGTTTTGTCGCTCCA
GATGCATCAACTCTTACAGCTATGATGTTTTATTATGATTTTATCACTTGCAGTTTAAAA
TAAACTAAAATATAATAATAAAAAATGAGTTAGTAAACAAGAACCTGAATGTAAAGAGAT
CATCATCAAGTAGAATTAACTAATGTGACACAGACCACTCTTTCAACACTTGCATCACAT
ATTTCTCACCTCAACATAAGAGCTCATACTGTAAATTGTGTGGGAAAAATTGACGATTAC
ATTAATGAAAAACATGAAATTGCATGTGCATAGTAAAAAACTGCAACATACATAGCACAC
TACTATACATATTATGCAGCATATTTGAGAATAAAAATGGTTTTGAAGAATATGGAGATA
TGGATATTGTGTGGTTCAAACTTATAATACTTACAATCGATTTCCTATAGAGATTTGAAA
CACCTAATGTATGTTGTTTCGTTTCAGCGGTGCTTCTTTCGACAATTTTTCAAGTTCGTT
GGCAAGGCTGACTACTTGGCATTATGTAATGGATTCATCGAGGTGAGTTTCCAATTTCCA
ACTATCTACTGATCATAAACCAGTTATTTGTTCCTTTTATGATAGTGCTCTTTATCTTTA
GGTTATCCTTGCTCCAGGATGTAAATTTGATGTTAAGAAGCATATTTAAAGGTATTTAGA
AGATGGCTTCAAAATAATTGTGGGAGTGAGGTAATATATATAGTTTACTATACTCTTCTC
TTCAAAATAAGGTTAGCCTTCCTTCTCCCTAGTTTTTATATAATTTTCTATAAACATTTC
TCATATCTTATAAATGTTTACTTTTCTATTATATCTTTGATTTTTTTTTTTTTTTTTTAT
GGAAGACACCAAGTCGTTCTTTGCATTAAATTGTAGATAATTGGAAGTGAAGCTAAGAAA
TGGGAGAGTAAAGGTACTTATATGACCCATAGACGATATATTGAATGATGAAAATGACAA
ATTAGTTTGTTGATAGTTATCTATTTCACGATAAAGACGAAGATAAGAAAGGATAAGAGA
ATTGTGGATAAAAGTATTTGATTT
>Contig68
AGTTCAAATCTGGTTCTTGGCACATCATGAATTTGTATGAGTATCTATTCTACGGATTCA
TTAATAATATAGATCATTCAAGGATACATCATGATGTCTGGAAATCTACCCTTGTTCCAA
ACTATATATATTTTTGACTCGTATAAAATAGACAAGGAAAGATAAAGAGGATATTTATAG
AAATATGTAAGGGATGTATATAGATATGTAAAAGCAAATTCTTTTCTTTCCTCTTCTTTT
TTATTTGTTCATACTCTGTCTCCTGGCGTTCAATTAAGATTTGATACATATTTGAAAGTT
TCAATTAGTTGCTTATAAGACCCAAAAGTCTAGTCTAAGGGGAGTTTCAAGGCGGGAATG
GCCAAGATTCATCTCAGATACAGTACAAATAGAATCCGATTCTCTTTTCATATTCTATAT
ATTTCTTCATTTCACCCTATGTGACTTTTTAAAGCACATCTATAAGTCATATGCGTGATA
CATAGTTCATAATGCGGAACTCATTTAGTTCATCCTATTAGCTTGTGGCTCATCCAAAAT
AAGTATCTTACAAATTGGATAATCTCACCACTAATTGTTAATTGTATTTTTGATTGATTT
CAAATCAATAATAATAAGATGAATGAGACTGAAATTACTATGCTATATCTATAAGAGAAC
GTCAAAATGTATTTGAATATCTTTTTTTGTCGAAGTTCAGATCAGATCAGATTAGTTTCG
TATTATTTAATGAGCATCTTGTATTTCATCAAAATTGGGGGCAATATAATCCTTACGTAA
GGGCCATCCTACCCAACTTTCAGGCATTAAGATACGCACGTGGATGATTATCATAAGAAA
TTCCCAACATATAATAAGATTCCCTTTCTGGAAAATCCGCACTTTTCAAAACCCAGAAAA
CAGACGGAATTCTAGGGCAATATTCTTTGCGCCTTGCGGCAAAGACTTTTATGCATACTT
CTTTCTTCCCTGTCTTATGATCATACTCGATTCTCGTAAGATGATACAATACACACTAGC
TAAGAGTCCGCCCTTCCCAAGTGTGATTTCTATGTTATGTATGGCCGTGCCTAAGGGCAT
ATCGGTTGAAGTAGATTCTTCTTTTTGATCAATCAAAACCCCTTCCCAAACTGTACAAGC
TTCTTCCAAAGCATACGGCTTTCTGGATGTAGATGATGATATCTATACATATGGATCTTA
TATATATGGTACAATGAAGTACCATATGAGTGGATATATAGGAATCCAAATCTGCCGAAT
CACTCATGTTATGATCTTCTACATCCTAGGTCTTCCCGTTCCTTCATCTGGCTTATGTTC
TTCATGTAGCATTCAGACCGAATGACTCTATGAAATTACGTCGATACTTCCACATATTAC
GGGTAACGTAGGAGACATCTCTATTTTTCCCCTCGGGAATCCTTAGAATTACCACTGCTT
AGCTTTCAATTTGCCTCTGACCATCAAATGAAATGTGAATAACCCGTCCTCCTCTCTTTG
AAACAAGGGACGCTTCTGGTTCTGTCGGTGCTTGAAACAATTTAGTCTTCTCCATATTAC
TATATCTCTAGAGTCAATAATTTTATATGAGGAACTACTGAACTCAATCACTTGCTGCCG
TTACTCTTCAGTTTTCTGTTGAGGTCTATCCTGTGGAGGTACTCAAATTGGATCAGTGAT
CGATTTCTAGGTTTCGTCGTAAACCTAATTGGTTACTTCCAATTACGTAAATCAATAGTT
CAAACCGCACTCAAAGGTAGGGCATTTCCCATTTTTATAGGAACTTCTGTACCAGAAACA
ATGGTATCTCCAATTATAGCCCCTCTGGGATGTAAAATATATCTTTTCTCACCATCCCCA
TAGTGTATGAGACAAATGTATGCATTTCGATTAGGGTCGTATTCTATGGTTACGATTCTA
CCATATATGTCTTTTTCATTCCGTCGAAAATCGATTTTACGGTATAGACGCTTATGACCT
CCCCCTCTATGCCCTGCGGTAATGATTCCTCTGGCATTACGACCTTTACCACAACGATGC
TGTCCATAGATCAAATTATTTCGTGGATTGGATTTTACTTGACTGTCTACGGCTCCATTG
CGTGTGCTCGGGGTAGAAGTTTTGTATAAATGTATCGCCATGCTATTAAGTATTTTGATT
TAAGTTCTTTTCTTTCTAAGAGGTGGAATAGAATAACCCGGTTGAAGCGTAATGATCATA
CGTCTGTAATGCATTGTATGTCCCATAATAGGTCCCATTCTTCTACCCTTTCCCGGGAGT
CGATGACTATTCATAGCTATTACCTTGACACCAAAGAAGAGTTCGACCCAATGCTTTATT
TCTGTCCTAGTTGATCCTGATTCGACATTAGAAGTATATTGATTTTTCCCCAATAACCGA
ATACTTTTGTCTGTAAATACTGCATATTTGATTCCATCCATAAATTTTCTTCCCTATGAG
TTCGAGTCTCAATAAGAATGCGAGTTCTTACTGTTCATATGTTATGATATGAATATACCA
CACCAATTCGTTATGTATGGATGATGAGATTCCATCGATACAGAGCCAATTCCAATAGAC
TTATTGGAGGGTCCCATTGGCGTGCATCCAGTAGGAATTGAACCTACGAATTCGCCAATT
ATGAGTTGGGCGCTTTAACCATTCAGCCATGGATGCTTAGCGGGGATCCTCGTACATGGT
GAATAACCAAATTCCAATTGAAATGAAATCTTTGGGGTAAATCAATGCAATTTAGGAGGA
CTCAATTCAGTGAAAGGGCAGCAATTCAAATTATGGATTTTAGAATTCAGAGAGATCAAG
AATTCTCATTATTTCTTAGATTCATGGACCCAATTCAATTCATTGGGATCTTTCATTCAC
ATTTTTTTCCATCAAGAACGTTTTATAAAACTCTTAGACTCCCGAATTTGGAGTATCCTA
CTTTCACGCAATTCACAGGGTTCAACAAGCAATCGATATTTCACGATCAAGGGTGTAGTA
CTATTTGTAGTAGCGGTCGTCCTTATATATCGTATTAACAATCGAAAGATGGTCGAAAGA
AAAAATCTCTATTTGACAGGGTTTCTTCCTATACCTATGAATTTCATTGGACCCAGAAAT
GATACATTGGAAGAATCTTTTGGCTCTTCCAATATCAATAGGTTGATTGTTTTGCTCCTG
TATCTTCCAACTAGTTTCGTTCAAGTAACGGATTCTAGCCAATTGAAAGGATCTTCTGAT
CAATCCAGAGATCATTTCGATTCCATTAGTAATGAGGATTCGGAATATCACACATTGATC
AATCAAAAAGAGATTCAACAACCGCTTCCGGAAGAAATCGAAGAATTTCTCGGGAATCCT
ACAAGATCCATTCGTTCTTTTTTCTCTGACAGATGGTCAGAACTTCATATGGGTTCGAAT
CCTATTGAGAGGTCCACTAGAGATCAGAAATTGTTGAAGAAAGAACAAGATGTTTCTTTT
GTCCCTTCCAGGCGATCGGAAAATAAAGAAATAGTTAATATATTCAAGATAATTACGTAT
TTACAAAATACCGTCTCAATTCATCCTATTTCATCAGATCCGGGATGTGATATGGTTCCG
AAGGATGAACTGGATATGGACAGTTCCAATAAGATTTCATTCTTGAAGAAAAATCCATTT
ATTTATTTATTTCATCTATTCCATGACCGGAACAGGAGGGGATACACGTTACACCACGAT
TTTGAATCAGAAGAGAGATTTCAAGAAATGGCAGATCTATTCACTCTATCAATAACCGAG
CCGGATCTGGTGTATCATAAGGGATTTGCCTTTTCTATTGATTCCTACGGATTGGATCAA
AAACAATTCTTGAATGAGGTATTCAACTCCAGGGATGAATCGAAAAAGAAATATTTATTG
GTTCTACCTCCTATTTTTTATGAAGAGAATGACTCTTTTTATCGAAGGATCAGAAAAAAA
TGGGTCCGGACCTCCCCCGGGAATGATTTGGAAGATCCAAAACAAAAAATAGTGGTATTT
GCTAGCAACAACATAATGGAGGCAGTCAATCAATATAGATTGATCCGAAATCTGATTCAA
ATCCAATATTATAGGTACATAAGAAATGTATTGAATCGATTCTTTTTAATGAATAGATCC
GATCGCGACTTGGAATATGGAATTCAAAGGGATCAAATAGGAAATGATACTCTGAATCAT
AGAACTATAATGAAATATACGATCAACCAACATTTATCAAATTTCAAAAAGGGTCAGAAG
AAATGGTTCGATCCTCTTATTTTGATTTCTCGAACCGAGAGATCCATGAATCGGGATCCT
AATGCATATAGATACAAATGGTCCAATGGGAGCAAGAATTTCCAGGAACATTTCATTTCT
GAGCAGAAGAGCCATTTTCATTTTCAAGTAGTGTTCGATCGATTACGTATTAATCAATAT
TCGATTGATTGGTCTGAGGTTATCGATAAAAAAGATTGGTCTAAGTCACTTCGTTTCTTT
TTGTCCAAGTTACTTGTTTTTTTGTCCAAGTTTCTTCTCTTTTTGTCTAACTCACTTCCT
TTTTTCTTTGTGAGTTTCGGGAATATCCCCATTCATAGGTCCGAGATCCACATCTATGAA
TTGAAAGGTCCGAATGATCGACTCTGCAATCAGTTGTTAGAATCAATAGGTCTTCAAATC
GTTCATTTGAAAAAATTGAAACCCTTCTTATTGGATGATCATTATACTTCCCAAAAATCG
AAATTCTTGATCAATGGAGGAACAATATCACCATTTTTGTTCAATAAGATACCAAAGTGG
ATGATTGACTCATTCGATACTAGAAATAATCGCAGGAAATCCTTTGATAACACGGATTCC
TATTTCTCAATGATATCCCACGATCAAGACAATTGGCTAAATCCCGTGAAACCATTTCAT
AGAAGTTCATTGATATCTTCTTTTTATAAAGCAACTCGACTTCGATTCTTGAATAATCCA
CATCACTTCTGCTTCTATTGTAACAAAAGATTCCCTTTTTATGTGGATTATGTGGAAAAG
GCCCGTATCAATAATTATGATTTTACGTATGGACAATTCCTCAATATCTTGTTCATTCGC
AACAAAATATTTTCTTTGTGCGGCGGTAAAAAAAAACATGCTTTTTTGGAGAGAGATACT
ATTTCACCAATCGAGTCACAGGTATCTAACATATTCATACCTAACGATTTTCCACAAAGT
GGTGACGAAAGGTATAACTTGTACAAATCTTTCCATTTTCCAATTCGATCCAATCCATTC
GTTCGTCGAGCTATTTACTCGATCGCAGACATTTCTGTAACACCTCTAACAGAGGGACAA
ATAGTCAATTTTGAAAGAACTTATTGTCAACCTCTTTCAGATATGAATCTATCTGATTCA
GAGGGGAAGAACTTGCATCAGTATCTCAATTTCAATTCAAACATGGGTTTGATTCACACT
CCATGTTCTGAGAAATATTTACCATCCGAAAAGAGGAAAAAACAGAGTCTTTATCGAAAG
AAATGCCTTGAGAAAGGGCAGATGTATAGAACCTTTCAACGAGATAGTGCTTTTTCAACT
CTCTCAAAATGGAATCTATTCCAAACATATATGCCATGGTTCTTTACTTCGACAGGGTAC
AAATATCTAAATTTGCTATTTTTAGATACTTTTTCAGACCTATTGCCGATACTAAGTAGC
AGCCCAAAATTTGTATCCATTTTTGATGATATTATGCATCGATCAGATAGATCATGGCGA
ATTCTTCGGAAAAAATTGTGTCTTCCACAATGGAATCTGATAAGTGAGATTTCGATTAAG
TGTTTACCTAATCTTCTTCTGTCCGAAGAAATGATTCATCGAAATAATGAGTCACCATCG
ATATCGACACATCTGAGATCGCCAAATGTTCGGGAGTTCCTCTATTCAATCCTTTTCCTT
CTTCTTATTGCTGTATATCTCGTTCGTACACATCTTCTCTTTGTTTCTCGAGCCTATAGT
GAGTTACAGACAGAGTTCGAAAAGGTCAAATCTTTGATGATTCCATCATACATGATTGAG
TTGCGAAAACTTCTGGATAGGTATCCCACATATGAACGGAATTCTTTCTGGTTAAAGAAT
CTCTTTCTAGTTGCTCTGGAACAATTAGGAGATTCTCTAGAAGAAATATGGGGTTCTGCT
TCTGGTGGCGGTCCCGCTTATGGGGTCAAATCAATACGTTCGAAGAAGAAAGATTGGAAT
ATCAATCTCATCAATCTCATAAGTATCATACCAAATCCCATCAATCGAATCGCTTTTTCG
AGAAATACGAGACATCTAAGTCATACAAGTAAAGAGATATATTCATTGATAAGAAAAAAT
GTGAACGGTGATTGGATTGATGATAAAATCCAATCCTGGGTCTGGAACAGTGATTCGATT
GATGATAAAGAAAGAGAATTCTTGGTTCAGTTCTCCACCTTAACGACAGAAAAAAGGATT
GATCAAATTCTATTGAGTCTGACTCATAGTGATCATTTATCAAAGAATGACTCTGGTTAT
CAAATGATTGAACAACCGGGAGTAATTTACTTACGATACTTAGTTGACATTCAGAAAAAG
TATCTAATGAATTATAAGTTCAATACATCCTGTTTAGCAGAAAGACGGACATTCCTTGCT
CATTATCAGACAATCACTCATTCACAAACCTCGTGTGGGGCTAATAGTTTTCATTTCCCA
TCTCATGGAAAACTCTTTTCGCTCCGCTTAGCCCTCTCCCCGGGTATTTTAGTGATAGGT
TCTATAGGAACTGGACGATCCTATTTGGTCAAATACCTAGCGACAAACTCCTATCTTCCT
TTCATTACAGTATTTCTGAACAAGTTCCGGGATAACAAGCCTAAGTTTATTGATGATAGT
GACGATGATAGTGACGATATTGATGATAGTGGCGATATTGATGATAGTGACGATATCGAC
CGTGACCTTGATATTGATACGGAGCTGGAGCTTCTAACTATGATGAATGCGCTAACTATG
GAGATGAAGCTGGAAATAGACCAATTTTATATCACCCTTCAATTCGAATTAATAAAAGCA
ATGTCTCCTTGCATAATATGGATTCCAAACATTCATGATCTGTATGTGAATAAGTCGAGT
CACTTATACTTTGGTCTATTAGTGAACTATCTCTACAGGGATTTTGAAAGATGTTCCACT
ACAAATATTCTTGTTATTGCTTCGACCCATATTCCCCAAAAAGTGGATCCCGCTCTAATA
GCTCCGAATAAATTGAATACATGCATTAAAATACGAAGGCTTCTTATTCCACAACAACGA
AAGCACTTTTTCACTCTTTCATATACTAGGGGATTTCACTTGGAAAAGAAAATGTTCCAT
ACTAATGGATTCGGTTCCATAACCATGGGTTCCAATGTACGAGATCTTGTAGCACTTACC
AATGAGGCCCTATCGATTAGTATTACGCAGAGGAAATCAATTATAGACACTAATATAATT
AGATCTGCTCTTCATAGACAAACTTGGGATTTGCGATCCCAGGTAAGATCAGTTCAGGAT
CATGGGATCCTTTTCTATCAGATAGGAAGGGCTCTTGCACAAAATGTACTTCTAAGTAAT
TGCTCCATAGATCCTATATCTATCTATATGAAGAAGAAATCATGTAACGAAGGGGGTTCT
TATTTGTACAACTGGTACTTCGAACTTGAAACGAGCATGAAGAAATTAACGATACTTCTT
TATCTTTTGAATTGTTCTGCCGGATCGGTCGTTCAAGACCTTTGGTCTCTATCCGGACCC
GATGAAAAAAATGGGATCACTTCTTATGTACTCGTTGAGAATGATTCTCATCTAGTTCAT
GGCCTATTAGAAGTAGAAGGCGCTCTGTTTGGATCCTCATGGACAGAAAAAGATTGCAGT
CGATTTGATAATGATCGAGTGACATTGCTTCTTCGGCCCGAACCCAGGAATCCCTTAGAT
ATGATACAAAATGGATCTTCTTCTATCGTTGATCAGATATTTCTCTATCAAAAATACGAA
TCGAAGTTTGAAGAAGGGGAAGGAGTCCTCGACCCGCAACAGATAGAGGAGGATTTATTC
AATCACATAGTTTGGGCTCCTAGAATATGGAGCCCTTGGGGCTTTCTATTTGATTGTATC
GAAAGGCCCAATGAATTGGGAGTTCCCTATTGGGCTAGGTCATTTCGGGGCAAGCGGATC
ATTTATGATGAAGAGGATGAGCTTCAAGAGAATGATTCGGAGTTCTTGCAGAGTGGAACC
GTGCAGTACCAGACACGAGATAGATCTTCCAAAGAACAAGGCTTTTTTCTAATAAACCAA
TTCATTTGGGATCCTGCAGATCCACTCTTTTTCCTATTCCAAGATCATCCTTTTGTCTCT
GTGTTTTCACATCGAGAATTCTTTGCAGATGAAGAGATGGCAAAGGGGCTGCTTACTTCC
CAACCAGCTTTTCCTACATCTCTAGAAAAACGCTGGTTTATCAATATCAAGAATACGCAA
GAAAAGTACGTCGAATTGTTGATTCATCGCCAGAGATGGCTTAGAACTAGAACCAATAGT
TCATTATCTAAATCTAATGGATTTTTCCGTTCTAATACTCTATCCGAGAGTTATCAGTAT
TTATCAAATCTGTTCCTATCTAACGGAACACTATTGGATCAAATGACAAAGACATTGTTG
AGAAAAAGATGGCTTTTCCCGGATGAAATGAAATGAAAATTGGATTCATGTAACAAGAGA
AAGGTTTCCCATTCCTTAGCCGGAAAAATATGTGGCCATGAAATAGGGATTAAGTGGAAC
AGAATTGACTGGGTGGTAGAGTCGTGAAAACACCAGTTTCTTCCATATTTTGGACCTTAG
CTCCATGGAACAATATACTACTGCTGAAACATGGAAGAATTGAAATCTTAGATCCATACA
TAATGTTTTGATGGTATGAACTGCCTAAACCAGAATTCTTGAACAGCGAACAACCAGAGT
TATTACTCACTACATCAAAAAATTTCCATTAATGAAAGATGTAAATCCATTGGAAAATCA
AAAATACGCATGCCGAATGAAATGGTTGTTGCTATCTGTTACAATAACGAATCATTGGTT
TAACTGAATAACTAAATAAAATAGATAGACCCCTCTCTTCGTCTTAGGTCGACGGATCTT
CTCCATTGAAAGATCCCCTATATGGATAATACACATTCCAGTTCAACGAGCCTAATTCTA
ATTGTTTTGTTCCGAAGCAAACCACGGGGCGGTTCGTCCTATTCAGATATTCACGACCAA
GAAACACTGGATTCTCTTTCGGGTAGGCCCTGAAAGGAGAAGGAAGGCTGGAATGCCAAC
AGGCCTCTATTATTGAATTCACCCGACCCGATAGTACCCCATTTTTGGAACGTCCAGTGC
CAAAGTCACTGAATGGGTAAGTCGCCAATCCCTAAAACGGACTATGTAATGTACTTTATC
TGCTGGGTTACGGGTGGGCATTTTACCAGAGGTTTCTATTGTATCAATCTACCCTTGTTT
AATTCCTGTTGAAGCATATACTCGGGGGGTGGGTGCAGGGCGGACGATTTCAAAGCGGAC
TCCCATTCATTAGATAGAGAAGATCGCCAAGATTTCGTGATCCGCTGCCGAACTTATTCC
TTCCAATTCAACGGGCATTCTCAACATTATGCCTTGAAGAGGACTCGAACCTCCACGCTC
TTTAGCACGAGATTTTGAGTCTCGCGTGTCTACCATTTCACCACCAAGGCATCTTGAAAG
TGAATCATATTCCATGAATATGATATCTATCTAGTGTGATGTATGGAATATATGACAAAG
GTGGAGTGTTAGAGTATTTCTATTGCTCGGTCATGTCATATAGGTCCGAGTCGGACATCC
AATTGCTTCGATTTGAATTATCCGGAGGATGCCTTACTATTATATCAAAAAGATGGACAA
TCAAACCTATTTCTCGATTCAATAGAAGCCCAAAGAGATGAATAGGGTCCCAAATAACGA
GAGATATGTAAAAAACAGGTCCGATTACACCTATTCCTAATCCTAAATGGAATGTAAGGA
CGTAGGGATCCATATGTAAACATAGTATCTATTTAAATACGCTCGGATGACCCCTTCTCA
TAATTAGAATGTATATAACCTAGCCCTATTCCGGTCTGGCCCGGTATGGAATGAACTTAT
AATCATGGAATCGACTCGATCATCAGATTATAGATTATAAGTTCATAACCCTAGCCCATT
CCCATTTTGGGCGGAACAGATCTACTAATTCTTTGATTCCAGTTAGTAAGAGGGATCTTG
AACTAAGAAATAGATTCTAGAAGCTAAACTAAAAAAGGGTATCCTGAGCAATTTCAATAA
TCGGGTTCATTGATATTCCTGGTATAGTAGATGCTATCACACATACAATCATACTCAATT
CGATGGAATTGTTTGATCTTAAAGGAGATCTTCTATAATTTCGCACGTGAGGGGTTATTT
CTTGGTTTCGTCCAGTCATTAATAACTTGATTATTTTTAGATAATAGTAGATAGAAACAA
CGCTCGTAAGTAGTCCTATTGAAACCAAGAAATATAGGCCTGCCTGCCATCCACACCAGA
ATAAATGAAGTTTTCCGAAAAAACCTGCTAGTGGAGGAAGACCTCCTAAGGATAAGAGAC
ATAGGGCTAAAGAGAGAGCCAAAAGAGGATCTTTTGTGTATAATCCTGCATAATCTCGAA
TGTTATCAGTTCCGGTACGTAGACCAAATGATACAATGCGAGCAAAAGTTCCTAGATTCA
TGGCGATATAGAAGAGCATATAAGTTATCATGCTTGCATATCCACCATTTGAGTCTCCAA
CAATTATTCCAATAATTACATATCCGATTTGACCGATGGACGAATACGCAAGCATACGTT
TCATGCTTGTTTGAGTAATAGCAATGAGATTCCCCAATATCATGCTAAGAATAGCTAGGA
TTTCCAGAAGAAGATGCCATTCGTTTGATGAGAAATAAAAAGGAATATCGAAAATTCGAG
TGGCTGAAGCTGAAGCAGCTACTTTCGAAGTAACAGAAAGAAAAGCAACGACTGGAGTGG
GAGAGTCAGAGTCGAAAAGAGGATTCCTCACTTCTTTCTCTCATTCAAAACCGTGCATGA
GACTTTCATCTCGCACGGCTCCTAAGCTAAGTGATAAAAGAAAGAAGAACTCATCTTCTT
TCCTTTTTTGATTACCTTCCTCGCGTATGTATAAGACCGAATCCATTCGATTTCTAAAAA
GGATTACTAATCCTTAACTTTTCGAGGAATCCTTCATCAGTGGTTGTGAATGACTGATTT
TTCTCAATCTTTTCGACCTTAGTTCCGTAGGAGCAAGTCAGAAAGATTGAGAAATAGAAC
CATCTGATTTGATTCGTTCTCAATAGCCATGTGATGATCATCTTAGGGTGATCCTTTTGT
CGACGGATGCTCCTATTACACTCGTAGTCTCTGAAGGATGAGAACCAACTATGTAGCATC
TACATCGAGAATTCAAGTATTGTATACGTCATTAGTCCGATCCTTTGTAGGAACTACCCG
TAATAACGAACTTGCAAAATGAATCTGTTTATCATAAAGAGATTCGTTGTTCCTGACCCT
GCTTCACCTTAATTGTTATTTGAACAAGTAAAAGTTATGTCTTGGTCCGAGTGGGGATAG
TATTTCTCTTCTGCATGTCCATGAAGTTTTGAAAAATCCAAACATCTCAGAGATAGATAG
AGAGGTAGGAATTTATCGAACGAACCGCACTCCTTCGTATACGTCAGGAGTCCATTGATG
AGAAGGGGCTGGGGAAAGCTTGAACCCAATTCCTACAGTGATGAATATAAGCGCAATTGA
AATTCCTGGGGAGTTATACATTTGTGTATTGAGAAGACCATTTACTATTTCTTGAAGCTC
GATCTCTCCCCCGGATGAACCATATAGCCAAGAGAAACCATGAACCAGAATAGAAGAACT
TGCCCCACCCATGAGTAAATATTTCGTAGTAGCCTCATTAGACCGTACATCTTTCTTGGT
ATATCCAGATAATAGGTAGGAGCATAAACTGAAACATTCTGGAGCTACAAAGATAGTTAT
TAAATCATTAGCACCGCATAAAAACATTCCTCCTAGAGTAGCTGTTAATACGAATAATAG
AAACTCTGTTATAGCCATTTCTGTACATTCAATGTACTCTACGGATAGAGGAATACATAG
AGTTGAACATAGTAAAATAAGAAATTGAAAGATTTCGTTGAAATTGTTCGTTTGGAAATT
TCCCGAAAAGCTAATCATAGGTTCTTCTCTCCATCGGAACAATAGGGCCGTTATGCTCAT
TACTAAACTTGTTGAAGAGATGAAATATAACCAAGGTATATCTTTTTGATCAGAGGTTGA
ATCGATCATCAGAAGAAGAATTAGGCCAAAAATTAGGATACATTCTGGGAAAATAAAACT
TCCATCGAAGAGAAGCAAATGAAAGGCTTTCATAAAAATTCTCGTAGAATCGAGAATGAA
GTTTTCATTCTGTACATGCCAGATCATGAATTAGTAACTGCATCCAATCTCCAAAAAAAT
CCCACTTGTTTCGAACTTTCTCTTTTTGGAATGGAATATTTACGGAATCCCCATGAATAG
GATCAAACCTTATTCCATGGTATTTACATGAGATTCCTCTTTCTTATTCTTAAGCAAGTC
CCCGAGAGGGCTTGGCTTAGTTGATCCATGATTTATGTTTCGTCTTTCGTTTCGTTTTCG
TTTGTTTCGAGAAATATATCGATCAATTCCGATTCTTTCTTTTTCTATTGATTCTTTTCC
GATCGAGATGTATGGATCCATGGGCCTATGTGTCTATATAGATCCTGTTCATGGATTAAC
GAAAATGTGCAAAAGCTCTATTTGCCTCTGCCATTCTATGAGTCTCTTCCTTTTTACGTA
TGGCATCGCCACTCCCTTTGGCAGCATCCACTAATTCGGAACTGAATTTGAAAGCCATAT
TTCGACCGGGACGTTTTCGGGATGCCCCTAATAACCAACGAATGGCAAGTGCTTTTCCTT
GTGTGGATCCTATTTCAATGGGAACTTGATGAGTTGATCCGCCTACACGTCTTGCCTTTA
CTGCTATATCGGGAGTTACTCCACGTATTGCTTGACGTAAAACAGATAGTGGATTTGTTT
CTGTCTTTTGTTGAATCTTTTTCATGGCTCGATAGATAATTTGATAAGCCAATGATTTTT
TTCCATGTTTCAGAATACGGTTAACCAACATGTTAACTAATCGATTACGATAAATTGGAT
CGGATTTTTCAATTTTTTCTTCTGCAGTACCTCGACGTGACATGAGCGTGAAAGGGGTTC
AAGAATAAGTTTTCTTTTTATAAGGGCTAAAATCATTTATTTTGGCTTTTTGACCCCATA
TTGTAGGGTGGATCTCGAAAGATATGAAAGATCTCCCTCCAAGCCGTACATACGACTTTC
ATCGAATACGGCTTTCCACAGAATTCTATATGTATCTATGAGATCGAGTATGGAATTCTG
TTTACTCACTTTAAATTGAGTATCCGTTTCCCTCCCTTTCCTGCTAGGATTGGAAATCCT
GTATTTTACATATCCATACGATTGAGTCCTTGGGTTTCCGAAATAGTGTAAAAAGAGGTG
CTTCGAATCATTACTATTTGACTCGGACCTGTTCTAAAAAAGTCGAGGCATTTCGAATTG
TTTGTTGACACGGACAAAGTCAAGGAAAACCTCTGAAATTATTTCAATATTGGACCTTGG
ACATATAATAGTTCCGAATCGAATCTCTTTAGAAAGAAGATCTTTTGTTTGTCTCATGGT
AGCCTGCTCCAGTTCCCTTACGAAACTTTCGTTATTGGGTTAGCCATACACTTCACATGT
TTCTAGCGATTCACATGGCATCATCAAATGATACAAGTCTTGGATAAGAATCTACAACGC
ACTAGAACGCCCTTGTTGACGATCCTTTACTCCGACAGCATCTAGGGTTCCTCGAACAAT
GTGATATCTCACACCGGGTAAATCCTTAACCCTTCCCCCTCTTACTAAGACTACAGAATG
TTCTTGTAAATTATGGCCAATACCAGGTATATAAGCAGTGATTTCAAATCCCGAGGTTAA
GCGTACTCTGGCAACTTTACGTAAGGCAGAGTTTGGTTTTTTGGGGGTGATAGTGGAAAA
GTTGACAGATAAGTCACCCTTACTGCCACTCGACAGAACCGTACGTGAGATTTTCACCTC
ATACGGCTCCTCGTTCAATTCTTTCGAAGTCATTGGATCCTTTTCCTCGTTCGAGAATCT
CCTCCCTTCTTCCATTCCGTCCCGAAGAGTGACCGGGACCAATTCAGTCACGTTTTCATT
CATTTGGAATCTGGGCTCTTCTACGTCATTTTTATTTACTTATTTTTCCCTCTCTTTTTT
TTTTTTTCTTTTTTTATTCCCTTCGATCATTCCTTAAGTCCCATAGGTTTGATCCTGTAG
AATCTGACCCATTTTTTCATTGAGCGAAAGGTACGAAATAAATCAGATTGATTTTTCGAT
CAAAAGTACTATGTGAAATCTTCGTTTTTTTCCTCTTTCTCTATCCCTATCCCGCGGGTA
CAGTGTTTGAATCAATAGAGAACCTTTTCTTCTGTATCTGTATGAATCGATATTATTACA
TTCCAATTCCTTCCCGATACCTAAAATTCCGAATTGGATCCAAAATTGACGGGTTAGTGT
GAGCTTATCCATGCGGTTATGCACTCTTCGAATAGGAATCCATTTTCTGAAAGATTCTGG
CTTTCGTGCTTTGGTGGGTCTCCGAGATCCTTTCGATGACCTATGTTGTGTTGAAGGGAT
ATCTATATGATCCGATTGATTGCGTAAAGCCCGCGGTAGCAACGGAACCGGGGAAAGTAT
ACAGAAAAGACAGTTCTTTTCTATTCTATTAGTATTAGATTAGTATTAGTTAGTGATCTC
GGCTCAGTGAGTCCTTTCTTCCGTGATGAACTGTTGGCACCAGTCCTCCATTTTTTCTCT
GTGGATCGAGGAGAAAGGGGGCTCGGCGGGAAGAGGATTGTAACATGAGAGAAGCAAGGA
GGTCAACCTCTTTCAAATATACAACATGGATTCTGGCAATGCAATGTAGTTGGACTCTCA
TGTCGATCCGAATGAATCATCCTTTCCACGGAGGTAAATCTTTGCCTGCTAGGCAAGAGG
ATAGCAAGTTACAAATTCTGTCGCGGTAGGACATGTATTTCTATTACTATGAAATTCATA
[truncated: 15,564,623 more chars]
