# Supplementary material for: First report of begomoviruses infecting Cucumis sativus L. in North America and identification of a proposed new begomovirus species
Source: PeerJ. 2020 Jul 10;8:e9245. doi: 10.7717/peerj.9245 (PMC7357562; doi:10.7717/peerj.9245)
Supplement: Supplemental Information 8 [file peerj-08-9245-s008.fas]

>Contig669_Pepper huasteco yellow vein virus isolate Comarca Lagunera 2016_MG582068.1 DNA-A
GTAAGGTTATTTGTATATCCGATGTCACTCGTGGTAATGGTATTACACATCGTGTTGGCA
AACGATTCTGCGTTAAGTCCGTCTACATTCTTGGCAAAATCTGGATGGACGAAAATATTA
AGTTGAAGAACCATACCAACAGTGTCATGTTTTGGTTGGTTAGGGATCGGAGACCCTACG
GTACGCCTATGGATTTTGGCCAAGTGTTTAACATGTATGACAATGAGCCCAGCACCGCCA
CTGTGAAGAACGATCTTCGGGATCGTTATCAAGTTATGCATAGGTTCTATGCTAAGGTCA
CTGGTGGGCAATATGCCAGCAACGAGCAAGCCTTGGTTAGGCGTTTCTGGAAGGTCAACA
ACCATGTTGTGTACAACCATCAGGAAGCTGGCAAATATGAGAACCACACCGAGAATGCGC
TGTTATTGTATATGGCATGTACGCATGCATCAAATCCTGTATATGCAACCCTCAAAATTC
GGGTCTATTTTTACGACTCGATAACAAATTAATAAAGTTTGTATATTATTTCATGGTTCT
CAAGTACAGCATTGACATAACGTTTGTCTGTAGCAAACGAAACAGCCCTAATTACATTGT
TAACGGAAATAACACCTAAGTTATCTAGATAAAACATTACAAGCAACTTAAATCTATTTA
AGTAAATCTGCCCAGAAATCGTCGTCAACGTCGTCCAGACTTGGAAGTTGAAGTAGGCTT
TGTGGAGACCCAGTGCTCTCCTCATGTTGTGGTTGGCTCTGACCTGAATGTGAAACACCC
TGCTGTGTGTGTACATTGGGGTCTCCACTAACCTCATTTTGAAATATAGGGGATTTTGAA
GCTCCCATATAAAAACGCCATTCGCTGCTTGAGCTGCAGTGATGGGTACCCCTGTGCGTA
AATCCATTGTTAGCACAATTAATATGTATGTATATAGAACAGCCGCAAGCGAGATCAATC
CTTCTACGTCTTGTTTGTCGCTTTGCAAATCTATGGCGAAGCTTGATTGCTGGTGGTGAA
GATAGCTTCTTCGATGGTGACGTAGATGGCGTTTTTTTGGACCCAGTCATTGAGGCTCCT
ATTTTTCTCCTCGCTGAGGTACTCTTTATAGGAGGACTGGGGGCCCGGATTGCAAAGAAA
GATAGTGGGTATCCCACCTTTAATTTGAATTGGTTTGCCGTATTTACAGTTTGATTGCCA
ATCCCGTTGGGCCCCCATAAACTCTTTGAAGTGCTTTACGTAGTGCGGAGGGATGTCATC
AATGACGTTATACCATGCATTATTGGAGTAGATTTTTGGGCTGAGATCCATATGACCACA
TATGTAATTGTGTGGGCCGAGACTTCGGGCCCATAATGTTTTGCCGGTCCGTGAAGGACC
CTCGACCACTAATGACAATGGTCTCAGCGGCCGCGCAGCGGCATCACACACATTTTCAGA
CACCCATTGTGTCATTATTTCGGGCACATTATTGAAGGACGACAGTTGAAATGGAGGAAC
CCACGGTTCCGGGGGAGTATGAAATATCCGGTTAGCGTTTGACACAATGTTATGAAATTG
AAGGAAGAAATGCTGGGGTTGTTCTTCCTTTATGATCTGCAGAGCTTCTTCTGCAGATGC
TGAATTTAACGCCTTCGCATATGTGTCATTAGCAGACTGCTGTCCTCCTCTAGCAGATCT
GCCGTCTATTTGGAATTCTCCCCATTCTACTGTATCGCCGTCTTTGTCGATGTACGTCTT
AACGTCGGAGCTTGATTTAGCTCCCTGAATGTTCGGATGGAAATGTGCTGATCTGGTTGA
GGATACGAGGTCAAAGAATCTGTTGTTCGTGCACTGGTATTTTCCTTCGAATTGAATAAG
CACGTGCAAATGAGGTTGCCCATCTTCATGAGATTCTTTGCATATCTTGATGTATTTCTT
GTTTACCGGCGTCGAGAGATTTTGTATTTGAGCGAGAGCCTCTTCTTTGGAAATGGAACA
CTGAGGATAGGTGAGGAAATAGTTCTTGGCATTTAAACGAAATCGTTTAGGCAATGGCAT
ATTTGTAATAAGAGAGGTGTACACCGATTGGAGCTCTTTAACCTGTGCTGATGGTATCGG
TGTATTGGTAGCCAATATATAGTATATGGGAGTTATCTAGGATCTTCGTACACGTGGAGG
CCATCCGTTA
>Contig11_Pepper huasteco yellow vein virus isolate CER43C2009_LN848912.1 DNA-B
GGCCGACCGCTTCCACTGTCTTTCCTCATGGGACAGCTGGCGCGCACTATCTTATTTGTT
TACGTGGCGTCTCAGGAATCGTTGGATCAATTCAATCGCGCGCCACTAATTCAATTTAAA
GTGTGGTCCACACCTCGTGTACTGTGTTATGACGTGGAGCGTTCTGTACCACTCCTGAAA
GCTTAGATATTTACGTTTGACTGGTCTACAGCTGTCATGATGGACCACAGCTTTATTTGG
GACCACCACTACAACGGTAATGCTATCTGACACATCGGCACACGTGGGCCAATTAAAATG
CGTCTGGCAAGTTTATATATTAACAATTTTGAATATGCTTTTCTATAAAATGCTCTACAT
TTTTATATTCAAAATGCAATTTGGAGATAAGTGTCATTATTAAAATAACCGATAATTCAG
CATTTTAAATGTATTCTAGCAGGTTTCGACGTGGGTTATCGTATGCTACCCAACGTTCTA
ACCCACGTAATTATGGGTTTAAAAGACCATTTACCGTTAAACGTACTGATGGTAAACGTC
GTCACAAACAGGTTAATAAATCACATGATGATGTGAAACTTTCAGCGCAACGCATCCATG
AAAATCAGTATGGTCCAGAGTTTGTAATGGCTCATAATACATCTGTATCTACGTTCATCA
ACTATCCCCAAATGGGTAAGACTCAGCCTAATCGTAGTAGGTCATATATTAAGCTTAAAT
GTCTACGTTTCAAAGGAACCGTGAAAATTGAACGTGTTGGGGCTGAGTTAACCATGGACG
GTTTAACTCCAAAGATTGAGGGCGTGTTCTCAGTGGTTATTGTAGTTGACCGCAAACCGC
ATTTGAGCTCGTCTGGCAATTTGCACACGTTTGATGAACTCTTTGGTGCAAGAATTCACA
GTCATGGTAACTTAGCCATTACCCCTAGTCTGAAGGAACGTTTCTACATACGGCATGTGC
TAAAGAGGGTGATCTCCGTTGAGAAGGATACTATGATGCTGGACCTGGAGGGATCCACTC
ATCTTTCTAATAGGCGTTTTAATTGTTGGTCTACATTTAAGGACCTAGAACACTCATCAT
GTAACGGCGTGTATGACAACATAAGTAAAAACGCCTTGTTAGTCTATTATTGCTGGATGT
CGGATGCTATGTCTAAGGCATCAACATTTGTATCTTTTGATCTTGATTATGTTGGTTGAG
CAATAATTAAAGTGTTGAGATTGAACGTATTTGTATTTTGTCACAAAATAAAATATTTAT
TTAAAGGACTTCGGCTGATTCGCCTTACAATTATTGTTAATACATTCTTGGACCGTAGTC
TTTACAAGCTCGTTTAATTGCGCCAAGGACATAGTTATATTGGACTGCGTTCTGGTTAGA
CCCACTTGTGATGCTGAATCACCTGGGTCTAAAACACTTCCGCCTAACTGATGAAGATCT
TTATATGGATGTAATGCGCTATGTCCTTGGGAGTCAGCATCTGTGTGAGCGGTTCCTATG
GTGCTTCTACAAGCCCAAGATTCACCTGGTCTCAATTCAATTGGGCCTGTTAGTCCAAAC
CTTGACATTGATGCTGATCTCAAAGGCTTTCTTTCCCATCTGCCGTAGTCCACATGCGTA
AAGTCTACATCGTTATGTGTGAACTGTTTAGACAGTATCTTCACCGTTGGTGCCCGGAAG
GGGATATCCACTGAATGTTTAGCTGTGGACAACTTCAGCTTTCCTTTAAACTTGGCAAAG
TGTGTGTTCTGATGGACGTTTGTATCGGAAACCCTATAATATAGTTTCCATGGTATTGGG
TCCTTTAGCGAGAAGAAAGATGCCGAGAAATAGTGGAGGTCTATGTTGCATCTTAGTGGA
AATGTCCAGGAAGCTTGTAATGATTCATTGTCTGTCATCCTCTTGTCATGGATTTCCACT
ATTACAGAACCTGTTGCGTTTATGGGAACCTGTTGTCTGTATTCTATAACGCAATGGTCA
ATTTTCATACAGCTCCGACTAAGTCTGGCAGCGTACTGCGACGCCGTCGACGGAAATTGA
AGTACTATCTCAGTTAAGTCATGAGAGAGCTGATATTCATCTCTATGAGATTCTATATAA
TTGAAGGCGCTTGGAGGATTCGCCAACCTAGAATCCATATCTGAATATTTGGTTGCGCAG
CTAAAGGCTCCCCGAATATGAAGCCTGTAATAAGAAGCTACACCTAACAATGTTAATGGT
AACGAAAATGACAAATTATAATTTGCTGAAAGAGTTCAAAAACAAGTTTAACTTCGTTAT
TAAGAAATTGCTATTATTAGCAACAATATATGAAGAAACCTTTGAGGATGAAAGCAAGAG
CTTTGACAGAAGAGAGAGAACTAAGAATTGGTATGAATAATTAAATGAACAGGTTGTGGC
GTTATATAGAAAAATGATCTGATTTTAGAGAGAGAAATATTGCAGTGGCATTCATGTAAT
AAAAAGGGTGTACACCGATTGGAGCTCTTTAACCTGTGCTTATTGTATCGGTGTATTGGT
AGCCAATATATAGTATATGG
>Contig523 Pepper golden mosaic virus strain pepper mild tigre_EF210556.1 DNA-A
ACCGGATGGCCGCGATTTTTTTAGAGTCCTGGGGGGACCACTCATATTGAAGGGCTGAGA
TTAAATAACTAAAGAGAGGGGACCACCAATTATTTGATTTTTTACTGACCAATCACATCC
CGCCTGTCAAGTCTAGATATTTGTGCCTTGGTGACCAAGGTGTGGTCCTATAAATGCACG
TGCATGTGCATTTAGGCTTTAATTCAAAATGGTTAAGCGGGATGCCCCATGGCGTTTAAT
GGCGGGGACCTCCAAGGTTTCCCGCTCAGCTAATTATTCACGTGGCACGGGTATGGGCCC
TAAGTTTGATAAGGCCGCTGCTTGGGTTAACAGGCCCATGTACAGGAAGCCCAGGATATA
TCGGACGTTTAGAAGCCCAGATGTTCCCAGAGGTTGTGAAGGGCCTTGTAAGGTCCAGTC
ATTCGAGCAGCGGCATGATATCTCGCATGTTGGCAAGGTCATGTGCATTTCGGACGTGAC
ACGTGGTAACGGTATTACTCACCGTGTAGGCAAGCGTTTCTGCGTGAAGTCTGCATACGT
TTTGGGTAAGATATGGATGGACGAGAATATCAAACTCAAGAACCACACCAACAGCGTCAT
GTTCTGGCTCGTGAGAGATAGGAGACCATATGGTACCCCTATGGATTTTGGTCAGGTGTT
CAACATGTACGACAACGAGCCTAGCACAGCCACCGTGAAGAACGATCTGCGTGATCGTTT
CCAAGTCATGCACAGGTTCTCCGCTAAGGTTACAGGTGGACAGTATGCCAGCAACGAGCA
GGCGTTGGTTAGGCGTTTCTGGAAGGTGAACAACTACGTCGTCTACAACCACCAGGAAGC
TGGCAAATACGAGAATCATACTGAGAACGCCCTGTTATTGTATATGGCATGTACTCATGC
CTCTAACCCTGTGTACGCGACATTGAAAATTCGAATCTATTTTTATGATTCGATAACAAA
TTAATAAAGTTTGCATTTTATTTCATGATTCTCAAGTACATAATTTACATAGGATTTGTC
CGTTGCAAAACGAACAGCTCTGATTACATTGTTTATGCCTATGGCCCCTAGCCTATGTAA
ATACAACATGACGCTAAATTTGAATCTACTTAAATATGTCGTCCCAGAAGCTGTCATCGA
AGTCGTCCAGACTTGGAAATGTAGGAATGCCTTGTGGAGAGCTAATGCTCGACGTAGGTT
GTGGTTGAACCGGACTTCGATGTGGTATATCCGGGTTCTGGTGAACAACGGGTCCTCCAC
GTGATGTATCCTGAAAAATAGGGGATTTTGAACCTCCCAAATAAAAACGGAATTCTCTGC
CTGATGCACAGTGATGCTCTCCCCGGTGCGTGAATCCATTATTAGCGCAGTTGATGTGGA
GAAAGATAGAGCAGCCGCAGTTTAGGTCTATGCGTCGTCTGCGAATAGGGCGCTTTTTAG
CTATCCTGTGCTGTGCTTTTATAGAGGGGAGCGTCGAGGATGACGAATTGAGCATTTTTT
AATGTCCACGCTCTTAATGACGCATTTTCCTCTTTGTTGAGGAAAGCTATATAGCTGCTA
CCCTCCCCTGGATTGCACAGCACAATTGATGGTATCCCGCCTTTAATTTGAACTGGCTTT
CCGTATTTACAGTTGGACTGCCAGTCTTTTTGGGCCCCAATAAGCTCTTTCCAGTGTTTC
AGCTTTAGATATTGGGGCGTGATATCATCAATGACGTTATACTCCACATCGTTTGAATAG
ACCTTTGCATTGAAATCAAGATGACCGCTCAAATAATTATGTGGGCCTAATGCACGTGCC
CACATTGTCTTGCCGCTTCGCGAATCACCCTCAATGACAATACTAATAGGTCTATCTGGC
CGCGCAGCGGAACTCCGACCAAAATAATCATCAACCCAAGCTTTAATCTCGTCTGGAACG
TTGTTAAACGAGGATAATGGATAAGGAGGAGTCCATGGTTGAGGAGGAGTTCTAAATATG
CGCTCGATGTTAGCCTTTACGTTATGATAACTAACAATGAACGTTTTTGGATCACCAGCT
TTGATTATGTCGAGCGCCTCCACCGCACTTGCTGCATTTACAGCGTTGTGATAGACGTCG
TCTTTATTTGCCTTGGAACCCCCGGAAACTTTGTACTGCCCATGTTCACAATAATCACCA
TCTTTCGTGATGTAATTTTTAACGGCATTTGCGTCCTTGGCTGCCTGAACGTTTGGATGA
AATTGGGCAGATCTCCGGGGGTGAGTAATGTCGAAGAACCTAGCATCTTTTATGTTGCAC
TTTCCAGTCAGCTGGATTAGACAGTGCAAGTGCGGGAACCCATCGGAATGCTCTTCACGT
GAAACACGGATGTATATGGGTTTTACCACTGACCATTTTAATGAACGAAGCATTCCGAGG
GCTTCATCCTTCGGGATATCGCATTGTGGATATGTTAAGAAAATGTTTTTACATTGTAGG
CGAAATGATTTTGGAGGTAGTGGCATATTTGCAAATATGGTGTAGGACTCCAGGAGAGTT
CCTCAACTTCTGTCATATATTGTGGAGTCCTGGAGTCCCTTATATACATAAAGCCTCTTG
GGGACTCCAAGGGCAAAAGCGGCCATCCTATAATATT
>Contig534 Pepper golden mosaic virus isolate PVE101C2004_LN848807.1 DNA-B
ACCGGATGGCCGCGATTTTTTGGAGTCCTGCCAGCCTGTCCCCCACTAACTTTGGGACTC
CGTGCACATTTCCCAAAGCATTAGGCCCACAATGTCCCATGTCCCGGGACCACTATAATT
GGAGGCTGTTCTTTTTCTGGAGATCAATCTGGACCGTTGGGTAAACCTTATCGCGTACGT
TCGATTGAAATTAGAATTATTGGCGCGATTAACAATAAATGGACCATGTGTATAATTGGG
TCGATGTTGACAGATTTGTATTGGAGTAATACATGGTCCAGTAAAAACTCAAGTGTAAAG
TTATGTAATTTGAAATGATAATCGTGTTGACTATATAATTGACTTGAGTAGGTATACACG
TGTGGCACCATATGTTCAGAGACGATTTCAACGACGTAATCAAATGTTTAAGCGCACAGC
ATCAGGGAGACGTAATGACGCTAAACGTCGATCAAGTCAATTAATTAAGAGTAATGAGGA
ACCTAAGATTACGTCGCAGCGCATACATGAAAACCAATATGGCCCTGAGTTCGTTATGGC
GCATAATGCAGCTATTTCCACGTTCATTAACTATCCTGTACTTGGTAAGACGCAACCTAA
CCGAAGCAGGTCCTATATTAAGCTTAAACGTTTATCGTTTAAGGGAACCGTGAAGATTGA
ACGTGTGCATGCGGACGTGAGCATGGACGGGGTCTGTCCTAAAATTGAAGGTGTTTTCTC
ACTGGTTATTGTGGTTGATCGTAAACCACATCTAAGTTCGTCTGGGGTGTTGCATACATT
TGATGAAGTATTCGGGGCAAGAATCCACAGCCATGGGAACTTAGCCATTACAACATCTTT
GAAAGATCGGTATTACGTCCGCCATGTATTGAAGCGCGTATTGTCAGTTGAGAAGGACAC
TGTCATGGTGGATATCGAAGGATGTACATCCCTTTCTAACAAGCGCTTCAACTGCTGGTC
TACATTTAAGGATTTAGAACATGACACATGTAACGGTGTTTATGCGAATATAAGCAAGAA
TGCCATATTAGTTTACTATTGCTGGATGTCGGATGTCATGTCTAAAGCATCCACATTTGT
ATCGTATGACTTAGACTATGTAGGGTGATTCCATAATAAAAGATTTAAATATATTTGACA
ATTAATTGACGGATACAAATGTATTTATTGCAAAGACTTCGGCTGTGCCGGGTTACAATT
ATTGCTAATACATTCGTGAACCGTAGTCCTAACCAGCTCGTTCAACTGGGCCATTGACAT
TGTTATATTTGATTGGGCTCTTTGTAGCCCGACCTGTGATGCGGAATCACCTGGGTCTAA
TATACTTGGGCCCAATTGTTGAAGGTCTCTATACGGGTGCATCTCCGAATCCCTTGAAGG
CCCACTAGTACCCACAGTACTCCTAGAAGCCCATGACTCACCTGGCCTCAATTCAATTGG
GCCTGTAAGCCCAACCCTAGCCATTGAATTGGACCGTAATACCTTCCGCTCCCACTGGCC
ATAGTCCACATGGGAGAAGTCCACATCGTTATGGGAGAACTGTTTAGATAGTATTTTTAC
AGTGGGAGCCCGGAATGGTATATCTACCGAGTGCTTAGCTGTGGACAGTTTGAGCTTGCC
TTTGAACTTGGCAAAATGAGTCCTTTGATGTACATTTGTATCGGACACTCGGTAGTATAA
TCTCCATGGAATGGGGTCCTTCAGTGAAAAGAATGACGACGAGAAGTAATGTAGGTCTAT
GTTGCATCGTATTGGAAATGTCCACGACGCCTGTAATGACTCGTTATCCGTCATTCTTTG
GTCATGAATCTCCACAATGACCGACCCAGAAGCGTTAATAGGAACTTGCTGTCTATATTC
TATGACGCAGTGGTCAATCTTCATACAGCTGCGACTTAGTCGTGCCGTTAGCTGTGATGC
TGTGGAAGGGAACTGAAGGACTATCTCTGTCAGATCATGCGAAAGCTGGTATTCATCTCG
ATGAGATTCAAGATAATTAAAGGCGCTAGGAGCACTCGCCAACCCAGCTTCCATATCTGA
ACATATGGCTGCGCAGCAGAAGTGTTTCGCGAATAAGAGGATGTTGCTATCAAGTTTGAT
GGTGCGGCTACAGGTTTACAGAGGCGAAACACTTACACTGGTTGTTGCTGAAGTTCTGTC
AAAGAATATATGAATTGTTTAAGGAAATCGGCGTTAGCAGTTGAGTAATATGGGAAGCTA
TGGCAACAACCAATAAAGCTCAAAGTGATATGAAGAGGATCAGGAATTGCATTTAATTAT
GAAATGTTTATCTGCGAAATTGCAATGAGAAGCCGTCTCAACAAGCCATTATATATAGTT
AACATATGAGGGTCAGTTTAAGAATTGTTTGAACTAGTTGAGAAGAATGGCCAATATGTA
AATACCGTATAGGACTCCAGGAGAGTCCCTCAACTTCTGTCATATATTGTGGAGTCCTGG
AGTCCCTTATATACTAGAACTCTCTGGGAAGCTAAGAGCTTAGGTGTCCTAATCGCGGCC
ATCCATATAATATT
>Contig3154 Tomato golden mottle virus isolate Rioverde SLP2 EF501976.1 DNA-A
ACCGGAGGGCCGCGCGATTTTTTACCCGACCCGTTAGGTTAAAGAATTATATCTGGGTCA
TGCAATGATGACAAATATGACCGTCCAATCACATGACGTCTGCTGGGTCTAATTAGTGGT
CCTTGACAGACAAGAATGGACCCAGATATCTATAAATATTAAAGTGAATCCCACTATTGT
ATATCTTTAATTTGAAATGCCAAAGCGCGATGCCCCATGGCGATTGATGGGGGGGACCAC
CAAAGTGAGCCGGTCTTCTAACCAGTCTCCCCGGACTGGTACTGGGCCTAAATTTGACAA
GGCCCATGCCTGGGTTAACAGGCCTATGTACAGGAAGCCCAGGATATATCGGGCTTGGAG
AACACCCGACGTTCCTAGAGGCTGTGAAGGCCCATGTAAGGTACAGTCATTTGAACAGCG
TCATGATATCTCCCATGTTGGTAAGGTGATGTGCATATCGGACGTCACCCGTGGCAACGG
TATCACCCACCGCGTTGGTAAGCGTTTTTGTGTTAAGTCCGTGTATATATTAGGTAAGAT
ATGGATGGATGACAACATCAAGTTGAAGAACCACACGAATAGTGTCATGTTCTGGTTGGT
CAGGGATAGGAGACCATATGGTACTCCTATGGATTTTGGCCAAGTGTTCAACATGTACGA
CAATGAGCCTAGTACTGCTACTGTGAAGAACGATCTTCGTGATCGTTATCAGGTAGTTCA
CAGATTTTATGCTAAGGTCACTGGTGGTCAGTATGCTAGCAATGAGCAGGCTCTTGTGAG
ACGATTCTGGAAGGTGAACAACCATGTGGTGTACAACCACCAGGAAGCCGGGAAGTACGA
GAATCACACAGAGAATGCCCTGTTATTGTATATGGCATGTACACATGCCTCTAATCCTGT
GTATGCAACTTTGAAAATTCGGATCTATTTTTATGATTCGATAAGTAATTAATAAATTTT
GAATTTTATTGAATGTCTTTCTAATACGTGATTTACATATGGTTTATCTGTTGCGAAGCG
AACAGCACGAATTACATTATTAAGTGAAATAACACCTAATCTATCTAAGTACAATAAAAC
TAAACTCCTAAACCGAGTTAAATAAGTCGTCCCAGAAGCCGTCAGGGATGTCGTCCAAAC
TTGGAAATTTAGGTATGCCTTGTGTAGATCCAAAGCTCTCCTCGCGTTGTGGTTGAACCT
GATCTGCACGTGGTATATCCTGATGTTCGTGTATATGAGATCCTCCACGTTGTATATCTT
GAAATATAGGGGATTTGGAACATCCCAGATAAAAACGCCATTCCCTGCTTGATGAGCAGT
GATGGGTTCCCCTGTGCGTGAATCCATTATTTGCGCAATTGATGTGTACGTATATTGAAC
AGCCACAGTCCAAGTCAATACGTTTTCGACGTATTCCCTTTCGTTTTGCAATCCTGTGTT
TAGGTTTGATAGAGGGGGGCGTAGAGGAAGATGAATTTTGCATTGTGAAGTGGCCACGAC
TTGAGATGTGTGTTTTCCTGTTTGTCGAGGAAATATTTATAGCTAGCCCCCTCACCAGGA
TTGCATAGCACGATTGATGGAATGCCACCTTTAATTTGAATGGGTTTCCCGTATTTACAG
TTGGTCTGCCAGTCTGTCTGGGCCCCAATGAGTTCTTTCCAGTGTTTCATCTTTAGATAG
TGCGGTGGTACGTCATCAATGACGTTATACATAACATCGTTTGAGTAAACTCTAGAATTG
AAATCTAGATGACCACTCAGATAATTATGAATTCCTAATGAACGAGCCCACATTGTTTTT
CCAGTTCTTGAATCACCTTCTATGATGATACTGATAGGTCTTAATGTCCGCGCAGCGGCA
CCATTTCCAAAATAATCATCAGCCCATGACTGTAACTCCTCAGGTACGTTGTTAAATGAG
GAGAGTGAAAATGGAGGAACCCATGGTTCTGGAGCCTTTGTAAATATCTTCTCAAGGTTA
CCCTTGAGATTGTGAAAATCTTTAACAAAATCCCTAGGTTGTTCCTCCTTTAATATTTGG
AGTGCCTCTTGCACTCCACCTGCGTTAAGCGCCTTGGCATATGAGTCGTTTGCAGTCTGC
TGACCTCCTCTAGCAGATCTGCCATCGATTTGAAATTCTCCCCATTCGATGGTATCTCCA
TCTTTGTCGATATATGATTTGACATCGGAACTAGATTTAGCTCCCTGAATGTTCGGATGG
AAATGTGCTGACCTGGTTGGGGATACCAGATCGAACTGTCGTTCATTCGTGATCTGGACT
TTTCCTTCAAGTTGGACAAGGGCATGGAGATGAGGTTCCCCATTCTCGTGAAGCTCTCTG
CAAATCTTGATATATCGTTTATTGGAAGTTAGTTGTATTGATTGTAATTGCTCTAATGCT
TCATCTTTAGTAAGAGAACATAATGGGTATGTTAGGAAGATATTTTTGGCTTGAAGTCTG
AAACGTCTTGGTAGTGGCATATTTGTAATTAAATGGTGTACTCCAATTGAGGTCCTCTCA
AACTTGGTGAAACAATTGGAGTATTGGAGTACAATTTATACTAAAACCTCAGATAGCGCT
TAGAGACACGTGGCGGCCATCCGTTTATAATATT
>Contig555 Tomato golden mottle virus_DQ406674.1 DNA-B
ACCGGCGGGCCGCGCGATTTTTTACCCGACCCGGCCCTGTAAAAAATGACCCGCCTTCGT
TTATCTTTTTATCGTGACAGCTGTTTCGCACTTAATAGCCCACTTTCGTGGTACCTTCAT
TGATATACGTGGCACGTTGTATGATGACTTTGAAATTTAGTGGCACGTCTTTCTAGATGT
TGAACTTTAATTTAAAATTTGAATATATGGCCCACTGTGTGAGGGCGCTGAGATTTAGTG
GCACGTCTTTCTATGTGTTAAATAATAATGTAGAAAGTGACTGGGATACGTGTGTCGTTT
AGAATCGTATATTGACAAACGAAAGACGTGGATATTTATAAGCCATAACGATGAGTCTAC
TTAAGATATGTGCCTTACGAAGGTCGTCTATATAATGGTGTTTAAATATCCGTTTTATTC
AAGTTGGATGACATAGTGAAATCTTCTGTGTTATATCATATATATATTGTGTAATGCTAT
TTGACTCTACTTTATAATATGTATGCTATTAGACATAGACGTGGGTCCTCCTTTACTCAA
AGACATCCTTATGTACGTAATAACGCTGTCAAGCGTTCATCAATTGTTAAACGGGTTAAT
GTGAAACGTCATCCCTCATTTGTCTGGAAGGCCCATGATGAGCCCAAAATGGAGGCCCAA
CGGATCCTTGAACATCAATATGGACCAGATTTCGTATTGGCCCATAATTCAGCCATATCT
ACGTTTATCAGTTATCCAAGTTTAGGTAAGACTCAACCGAACCGGAGTAGATCTTACATT
AAGTTGAAACGTCTACGTTTTAAAGGGACAGTGAAGATTGAACGTGTTCAGCCTGATATG
AACATGGACGGTTCACCCCTTAAGGTTGAGGGAGTTTTCTCTCTTGTTATAGTCGTTGAT
CGCAAACCCCACTTGGGTGCAACTGGGTGCCTTCATACGTTCGACGAACTATTCGGTGCT
AGGATCCACAGCCATGGTAACCTCAGTATAACCCCTTCGTTGAAAGATCGATTTTACATA
AGACACGTGTTCAAACGTGTATTGTCTGTGGAGAAGGATACAACAATGGTTGACTTGGAA
GGCTCGACAATGCTCTCTAACAGGCGTTTCAATTGTTGGTCTACCTTTAAAGATGCTGAC
CACGATTCATGTAATGGTGTTTATGGCAACATTAGCAAGAACGCGCTGTTAGTTTATTAT
TGCTGGATGTCAGATACGATATCTAAGGCATCTACATTTGTAACATTTGATTTAGATTAT
GTTGGATGAGTAATATAATTTAATATGCATTCTATATATTGAATAATATATTAATGAAAT
AACCAATAATGATATTTATTTTAATGACTTGGGCTGTGAAGCCTTACAATTACTGTTTAT
ACACTCGTGTACCGTAGTCCTAACTAATTCGTTTAATTGGCCCATTGTCATTGTGATGTT
GGAATCCGCTCTCTGGGCTCCTACCACTGATGCAGACTCTCCTGGGTCTAATACTGTTGT
TCCTAGTCTATTTAGGTGCCTGTATGGATGTATCTCGTTCTGCTCTTCGGAGTCTGCATC
TGAAAGCCCATTACCCAATGTACTTCTAGAAGCCCATGATTCACCTGGCCTTATTTCAAT
TGGGCCTCTAAACCCAAGTCTCGACATGGCTGCGCATCTGATGGGCTTTCGTTCCCATTT
CCCATAGTCGACGTGTGAAAAGTCGACATCTTTTTCAGTGAACTGTTTGGATAATATCTT
TACTGTTGGTGCCCGGAAGGGGATATCCACGGAGTGTTTCGCCGTCGAGAGCTTCAATTT
CCCTTTGAACTTCGCGAAGTGAGTCCTCTGGTGCACATTTGTATCACAAACTCTGTAATA
CAGTTTCCATGGAATCGGGTCCTTCAATGAGAAAAACGAAGCCGAGAAATAATGGAGATC
TATGTTGCATCTGATTGGGAAAGTCCATGATGATTGTAGAGATTCGTTGTCTGTCATTCT
TTTGTCGTGGATCTCCACTATCACTGAACCCGTAGCGTTAATCGGAACCTGTTGCCTGTA
TTCTATGACGCAATGGTCGATCTTCATGCAACTCCGGCTTAGTCTAGCTGTTAACTGTGA
TGCCGTCGACGGGAATTGCAGTATTATCTCAGTTAAGTCATGAGAAAGCTGATACTCGTC
TCGGTGAGACTCTATGTAATTGAATGCGTTAGGAGGATTTACTAACTGAGAATCCATATA
ATAAAAATAAGTCCGCGCAGCGGCACCCTTACAGAAATTATCTATGTGGAAGAGATGATA
AGGCAGTTAACAAAGAGCTTTTTCAAGAAGAATTGTGTGTTTGGTATAGATATGCATATG
TCTATTTATAAATATTTGTGTTTAATCTAAACAATGAGTGTTCATTCCCGAGTGGTAGTG
AGAGAATGTCTTGGTAGTGGCATATTTGTAATTAAAGGGTGTACTCCAATTGAGCTCCTC
TCAAACTTGGTGAAACAATTGGAGTATTGGAGTACAATTTATACTAAAACCTCAGATAGC
GCTTGGAGACACGTGGCGGCCATCCGTTTATAATATT
>Contig564_Rhynchosia golden mosaic Sinaloa virus_NC_038803.1
ACCGGATGGCCGCGATTTTTTGGAGTCCCGCCCCCTTGGCGAACCCCACCCCCTTTTGGC
GTAACCCACCCCTTTTGGCGTACCCCACCCCACTTTGGCGTACCTTTGACGTGGTGCGTT
GTATACCGTTGGATAAACCTTATCGCGCAATTGCATTTGAAATTTGAATTGTTTGCGCGG
ATATCTAAAAATGGACCATGTGTATAACGATAATGTTTTCTGACACATTGGTGGACGTGG
TCCAATTAAAACTCCGCCTTCGAGTTAAGTTATTGACAATTTGAATCGTCTTGTGTATAA
AACGGAGCGGAGTTTTATATATTAAAATCGTCTTTTGACATTAAAACATACGTATTGTAC
ATATTGAATATGTTTTCGTCTAAGTATCGACGTGGGGCATCACACATGCAACGACGATTT
TATCCACGTAATCAAGCGTTTAAACGACCAACCATGGTGAAACGTAATGATGGTAAACGA
CGGTCAAGTCAGTTAAGTAAGGTTCATGATGAGGTGAAGTTGACGTCGCAACGCATTCAT
GAGAACCAATATGGCCCTGAATTTGTTATGAGCCATAATGGCGCAATTTCTACTTTCATT
AACTTCCCAGTTCTTGGTAAGACTGAACCCAACCGAAGTAGGTCTTACATTAAATTGAAA
CGGTTATCTTTTAAAGGAACTGTTAAGATCGAACGTGTTCATGCTGATGTTAACATGGAC
GGAATAATTCCTAAAATTGAAGGAGTATTTTCTCTTGTGGTTGTGGTTGATCGCAAACCC
CATGTAAGTTCCTCTGGATGTTTACACACGTTTGACGAATTATTCGGTGCAAGAATCCAC
AGTCATGGGAACTTAGCCATTACCCCATCGTTGAAAGATCGATATTACGTCCGGCACGTG
TTGAAGCGCGTTGTGTCCGTTGAGAAAGATAGTGTTATGCTAGACCTTGAAGGATCGACG
ACCCTTTCTAATAAGCGCTTCAATTGTTGGTCTAGTTTTAAGGATCTTGAGCATGATTCA
TGTAACGGTGTTTATGCGAATATAAGCAAGAACGCCATTTTAGTTTATTATTGTTGGATG
TCGGATGTGATGTCTAAGGCATCGACATTTGTATCTTTTGATCTTGACTATGTTGGGTGA
CCAATAATAAAATCATGAACTTGTTTCATATTATGACTTGGCAAGAAAAACAAATTTATT
TAATTTAAAGATTTAGGCGGTGCTGGATTACAGTTATTGTTAATACACTCCTGCACCGTT
GTTCTAACAAGTTCGTTTAATTGGGCCATTGACATGGTTATGTTGGACTGGGCCCTCTGT
AACCCCACTTGTGACGCTGAATCTCCCGGGTCTAAGACGCTCCCTCCTAAGCGATTTAGT
TCTCTATACGGATGTAATTCCGAGTCCGTCTCTGTGTGAGTCCTGCCTATAGTGCTTCTG
GAAGCCCACGACTCACCTGGTTTTAATTCAATTGGGCCTGTCAGCCCAAGACGTGACATG
GATGTGGACCTTATTGTCTTCCTTTCCCATGGGCCGTAGTCTACATGCGAGAAGTCCACA
TCCTTATGGGAGAACTGTTTTGAAAGGATTTTGACCGTGGGCGCCCTAAATGGTATATCT
ACAGAGTGTTTTGCGGTGGAGAGTTTTAATTTGCCTTTGAATTTGGCAAAATGAGTCCTT
TGATGGACATTTGTATCGGACACTCTGTAGTATAATTTCCATGGGATTGGATCCTTTAGG
GAAAAGAATGACGATGAGAAATAATGGAGGTCTATGTTGCACCGTATGGGAAATGTCCAG
GACGCTTGTAGCGATTCGTTGTCCGTCATTCTTTTGTCATGAATTTCTACAATGACCGAC
CCTGTTGCGTTAATCGGTACTTGTTGTCTGTACTCAATGACGCAATGGTCAATTTTCATA
CAGCTACGATTGAGTCTTGCTGTTAATTGTGACGCTGTGGAAGGGAATTGTAGGACTATC
TCAGTTAGGTCATGAGACAGTTGATATTCGTCTCTGTGAGACTCTATATAATTGAAAGCA
TTTGGTGCGTTGGCTAACTGAGATTCCATATATGAATAATTGGCCGCGCAGCGGAACTGT
CTGCAGAAGAAGACGAGTCGTTATGAAGGTTGTTGCGTACAAGAACAATTGGAACAAGAA
GATATCGTTATGAGGTTGTTGCGGTACTGTTGAGCAACAAAATGATAAACAATAGAACAA
CTAATTTTGAAGAATTGAATAGTGGTGAACAACTGAGAACTGAGAACTGAAGAAGATGAT
AGGTTGGTTAATTGAAGATGATGTTATGAAGAACTGAACGAGAGTGTTTCTTATATAGGC
ATTTCATTTGTTAAAGAGATAGTAACTGGATACATATGTTTATGGCATATTGGTAATTAT
GCGAGAGGACTCCAGCGGAGTCCCTCAACTTCTGTGTAATATGCTGGAGTCCTGGAGTCC
CATTTATACTAGAACTCTCTGGGACTCTATTGGACACGTGGGATCGCTAGCGGCCATCCG
ATATAATATT
>Contig2983 Soybean blistering mosaic virus Isolate NOA Probable new virus DNA-A
CAAGCTCAAGAACCACACCAACAGCGTCATCTTCTTCTTGGTCAGAGACAGGAGACCCTA
TGGAACGCCTATGGATTTTGGCCAAGTGTTCAACATGTTCGACAATGAACCTAGCACTGC
TACGGTTAAGATGGACCTACGTGATCGTTTCCAAGTCATGCGCAGGTTCTACGCTAAGGT
GACTGGTGGTCAATATGCTAGCAACGAGCAGGCATTGGTTAGGCGATTCTGGAGAGTCAA
CACTCACGTCGTGTATAACCACCAGGAAGCCGCTAAGTACGAGAATCATACTGAGAACGC
CCTGTTATTGTATATGGCATGTACTCATGCCTCTAATCCCGTGTATGCAACATTGAAAAT
TCGGATCTATTTTTACGATTCGATCAGCAATTAATAAAATAAGAATTTTATTTCATGATT
TTCAAGTACATCATTTACATATGATCTGTCTGTCGCGAAGCGAACAGCTCGAATAACATT
ATTAATTGAAATAACGCCTATATTGTCTAAGTACAACATGACTAAGCGACTAAATCTATT
TAAATACGTCGTCCCAGAAACTCGAAGCAATGTCGTCCAGACTTGGAAATTCAGGAAGGC
TTTGTGTAGACCCAGTGCCCTCCTCAGTTTGTGGTTGAACCTTATCTGGACATGGTATAT
CGTGATCAGGGAGAACGGTGGAACCTCCACCTGGTTTATCTTGAAATAGAGGGGATTTGG
AACCTCCCAGATAAAAACGCCACTCTCTGCTTGATGCGCAGTGATGGGTTCCCCGGTGCG
TGAATCCATGATTGACGCAATTGATGTGCAGGAATATGGAACAGCCGCAGTTCAGGTCCA
ACCTTCTACGACGAACAGCTCTCCTCTTCGCTCGTCTATGTTGTGCTTTGATAGAGGGGG
GCGTTGATGGTGACGAATTTCGCATTATGAAGCGTCCACGCTTTTAGTGATGCGTTTTCT
TCTTTGTCTAGGAAGTGTTTATAAGAAGCCCCCTCTCCCGGGTTACAAAGCACAATGGAT
GGGATACCTCCTTTAATTTGAACCGGCTTTCCATATTTACAGTTGGACTGCCAGTCTCTT
TGGGACCCTATTAGCTCTTTCCAGTGCTTTAGCTTGAGATAATGTGGACTAACGTCATCA
ATGACGTTATACTCCACATCGTTTGAATAGACCCGATGATTAAAGTCCAGGTGACCAGAC
AAGTAATTATGAACACCTAAAGCACGAGCCCACATCGTTTTTCCCGTCCTTGAATCACCC
TCAATGATTATGCTAATAGGTCTCTTTGGCCGCGCAGCGGCATCTCTACCGAAATAGTCA
TCAGCCCACCTTTGCATCTCCACGGGGACGTTAGTGAATGTGGAGAGTTGAAACGGAGGA
GTCCATGGCTCCGGAGCCTTACTGAA
>Contig452 Tomato mosaic Havana virus isolate GtTo2-C12 Probable new Virus DNA-B
TTCATCCTGACAATTATATACGTGGCTGAATATGAACCATGCTTCTGAGTCAGTTTAAGG
CATATGTGAACAACCATTGTCTATAAATAGTTATGAACATGAATTATTGTTTAATGTGAC
TCAGAATTGGACCACGTTTTCCGTTTGTGAATATTTTTGGTTTACATCTATTGTGTCTAA
CCAATTGATTATGTCTCCAGGAAGATTTAAACGTGGTCTGGTCTCTACACAACGACGTCC
TAATGTGTCTAGACGTTTTAATCCCTCTAAACGACATGATTTTAGACGTCGTTCGACTAA
GTCTAACAAGGGCCTTGAGGAGTCCAAGATGATGGTCCAGACCATACATGAGAATCAATA
TGGGCCTGAATTTGTTTTGGCCCATAATTCCGCTCTTTCTACGTTTATCAGTTATCCTTG
TCTTGGTAAGACCTTACCCAACCGGAACAGGTCTTACATTAAGTTGAAACGACTACGTTT
CAAGGGAACGGTTAAGATTGAACGTGCACATGCGGATATGAACATTGACGGTTCTACCCC
TAAGATTGAAGGAGTCTTTTCTCTCGTGGTTGTGGTTGACCGTAAACCACATGTAGGTGC
ATCTGGATGTCTACATACATTTGATGAGGTCTTTGGTGCTAGGATTCATAGTCATGGAAA
CTTGACCGTATCTCCATCATTTAAAGACCGTTACTACGTACGGCATGTGTTTAAGCGTGT
ATTGTCCGTGGAGAACAAGACAACGATGATTGACGTCGAAGGGAGTTGTTCTCTCTCTAA
TAGGCGTTATAACATGTGGTCTACGTTTAAGGATTTTGAACATGACACATGTAAAGGTGT
TTATGACAACATTAGCAAGAACGCCTTATTAGTTTATTATTGTTGGATGTCGGATACTAT
GTCTAAGGCATCAATGTTTGTATCGTATGATGTTGACTATGTCGGATGAACAATAATAAA
CCATTTTATTTACCATAAATTGAACGACCAACTATTGAAGATGAAAAACTACTGAAGATG
AAAATTAATATTAATTTAACGTTTTTGCCTGTGAAGGCTTACAGCTATTGTTTATACATT
CTTGGACCGTAGTCTTTACAATTTGATTTAATTGGGCCATTGACATCGTAATATTTGACT
CGGACCTCTGTGCACCAACTATGGACGCCGAATCTCCGGTGTCTAAGACGATGCTACCCA
GTCTACTCATGTGTTTATATGGATGCATTGCATTGTCCACTTCCGATTGCGCATCTGAAT
TGTCTAGTCCCAGTGTACTCTTTGAAGCCCATGACTCGCCGGGTTGAATTTCAATTGGGC
TTGGTAGCCCAATTCTTGACATGGATGCGCATCGGATCGGTTTCCTCTCCCATTTGCCGT
AATCGACGTGTGAGAAATCTACGTCTCTGTCTGAGAATTGTTTTGATAGGATCTTGACCG
TTGGTGCCCGAAAGGGGATATCTACGGAGTGTTTCGCTGTGGACAGTTTCAGCTTCCCCT
TGAATTTGGCGAAATGCGTTCCCTGATGAACGTTCGTGTCAGAAACTCGGTAGTAGAGTT
TCCACGGGTTAGGGTCTTTGAGTGAGAAGAAGGAAGCTGAAAAATAGTGGAGATCTATGT
TACATCTAATGGGAAATGTCCAAGATGCTTGTAATGATTCATTGTCTGTCATTCTTCGGT
CATGAATCTCCACTATAACACTCCCGGTGGCGTTGATAGGAACTTGCTGTCTGTACTCTA
TGACACAGTGGTCTATCTTCATGCATGAACGACTCAGTCTTGCCGTTAATTGAGACGCCA
CCGAAGGAAACTGCAATACAATCTCCGTGAGGTCATGAGAAAGCTGATACTCATCACGAT
GCGACTCTATGTAATTAAAGGCATTTGGAGGATTTGCCAGTTGAGAATTCATTTAAAGAA
GATTGTCCGCGCAGCGGCACACTTCTTAGAATATGATTAACAAGAAACGAACATGACCTA
GAACTATTTGAAGGACGAAGAGAATGAACAACGGATGACGATGATATGGTTCTTCTGGAC
AAGGAATAGATAATGAATTCCTCAAAGGACGAAGAGAATGAACAACTAATGAAGAAGATA
ATCCTGACTATGATATATTATGAACAGGACTATGTTGTTTGAGATATATCTGACCCTGTT
TATATAGAAACACAGGCTTGTATTGTCTATGACTTTAGTTTCCCCCAATTGGGAGAAACT
TGTCGTGTAAACGAAATGAACTGGGGTTCCGTGGCATTTTTGTGATTATGAGTCAGGACA
CCAGGGGGAGCTCTCTCTAAAACTTTATTTTGCTGGTGTCCTGGTGTCCCATTTATACTA
AAACCCTCTGGGGGACACCAGGGGCAAAAGCGGTCATCTGTAATAATATTACCGGATGGC
CGCG
